# Supplementary material for: Aerobic adaptation and metabolic dynamics of Propionibacterium freudenreichii DSM 20271: insights from comparative transcriptomics and surfaceome analysis
Source: mSystems. 2024 Sep 30;9(10):e00615-24. doi: 10.1128/msystems.00615-24 (PMC11494915; doi:10.1128/msystems.00615-24)
Supplement: Table S1 — Results of RNA sequencing of the strain DSM 20271 grown in bioreactors under anaerobic and aerobic atmospheres. [file msystems.00615-24-s0004.xlsx]

## Sheet: Taul1
Table S1. Results of RNA sequencing of the strain P. freudenreichii DSM 20271 grown in bioreactors under anaerobic (nitrogen) and aerobic (oxygen) atmospheres at sampling points I and III. Columns A-I specify the order of annotated genes, locus tags of the current NCBI annotations, the previous version of the NCBI locus tags, product names, locations in the genome, and strand orientation. Column …									All_samples_atmospheres_ref:nitrogen						Sampling_point_I_ref:oxygen						Sampling_point_III_ref:oxygen						Nitrogen_ref:sampling_point_III						Oxygen_ref:sampling_point_III						Other bioinformatics analyses
No.	NCBI_locus_tag	Old_locus_tag	Product / Feature name	Gene number	Feature type	Feaure start	Feature end	Strand	BaseMean	log2FoldChange	lfcSE	stat	pvalue	padj	baseMean2	log2FoldChange3	lfcSE4	stat5	pvalue6	padj7	baseMean8	log2FoldChange9	lfcSE10	stat11	pvalue12	padj13	BaseMean14	log2FoldChange15	lfcSE16	stat17	pvalue18	padj19	baseMean20	log2FoldChange21	lfcSE22	stat23	pvalue24	padj25	PROKKA ID	eC_number	Gene_name	Database similar protein	Note	Core	Island Viewer Predicted by at least one method	IV SIGI	IV Island Path	IV Island Pick	Prophinder
1	RM25_RS00005	RM25_0001	Chromosomal replication initiator protein DnaA	1	gene	232	1707	+	2152.42	-0.212429	0.167861	-1.26551	0.205689	0.309781	2436.89	-0.121024	0.119205	-1.01526	0.309982	0.37687	1867.95	-0.331891	0.215246	-1.54191	0.123095	0.202044	2442.67	-0.349434	0.177606	-1.96747	0.0491295	0.0837904	1957.82	-0.501998	0.1506	-3.33333	0.000858127	0.0018539	PROKKA_00001		dnaA_1	similar to AA sequence:UniProtKB:Q9ZH75		1	0	0	0	0	0
2	RM25_RS00010	RM25_0002	Drug resistance transporter, EmrB/QacA subfamily	2	gene	1682	3151	-	612.75	-1.28204	0.635872	-2.01619	0.04378	0.114094	344.776	-2.82677	0.360442	-7.84252	4.41598e-15	7.4881e-14	880.725	-0.849429	0.484367	-1.75369	0.0794839	0.144667	912.004	0.833005	0.403006	2.06698	0.038736	0.0691149	353.056	2.89152	0.473503	6.10666	1.0174e-09	5.68248e-09	PROKKA_00002		emrB_1	similar to AA sequence:UniProtKB:P0AEJ0	Putative antibiotic resistance	1	0	0	0	0	0
3	RM25_RS00015	RM25_0003	Transcriptional regulator, MerR family	3	gene	3393	4010	+	269.406	-0.681246	0.284055	-2.39829	0.0164719	0.0643853	220.171	-0.844687	0.260622	-3.24104	0.00119095	0.0031339	318.642	-0.576124	0.362346	-1.58998	0.111838	0.188209	349.528	0.363962	0.26029	1.39829	0.162025	0.220875	203.572	0.699669	0.378052	1.85072	0.0642095	0.0926204	PROKKA_00003					1	0	0	0	0	0
4	RM25_RS00020	RM25_0004	SqdX	4	gene	4007	5188	-	477.852	-0.140907	0.260693	-0.540509	0.588846	0.680015	419.063	0.0176382	0.159685	0.110456	0.912048	0.933028	536.642	-0.267027	0.423211	-0.630956	0.528069	0.626717	526.52	0.427464	0.264063	1.61879	0.105492	0.15543	447.776	0.212999	0.367962	0.578861	0.562683	0.623528	PROKKA_00004	2.4.1.-	mgtA_1	similar to AA sequence:UniProtKB:Q8NT41		1	0	0	0	0	0
5	RM25_RS00025	RM25_0005	UDP-sulfoquinovose synthase	5	gene	5202	6449	-	1237.37	-0.523104	0.155495	-3.36411	0.000767897	0.0084052	1141.29	-0.514601	0.176298	-2.91892	0.00351244	0.00808479	1333.45	-0.531335	0.245171	-2.1672	0.0302195	0.0698307	1536.77	0.167723	0.228074	0.735386	0.462104	0.534173	997.394	0.211889	0.196379	1.07898	0.280598	0.341793	PROKKA_00005			protein motif:Pfam:PF01370.15		1	0	0	0	0	0
6	RM25_RS00030	RM25_0006	Ectoine/hydroxyectoine ABC transporter, ATP-binding protein	6	gene	6920	7864	+	1307.59	0.619611	0.254615	2.43352	0.0149528	0.0608539	1621.42	0.516388	0.148773	3.47098	0.000518568	0.00149421	993.755	0.79288	0.165399	4.79374	1.637e-06	2.12001e-05	1096.35	-0.937185	0.172815	-5.42306	5.85862e-08	5.68262e-07	1553.07	-0.607261	0.129976	-4.67208	2.9816e-06	9.5484e-06	PROKKA_00006		yxdL	similar to AA sequence:UniProtKB:P42423		0	0	0	0	0	0
7	RM25_RS00035	RM25_0007	ABC-type antimicrobial peptide transport system	7	gene	7866	10424	+	3502.38	0.769088	0.323455	2.37773	0.0174196	0.0663393	4575.41	0.645248	0.140928	4.57858	4.68152e-06	2.08984e-05	2429.34	1.0112	0.237826	4.25186	2.12007e-05	0.000196766	2754.78	-1.20797	0.185747	-6.50333	7.85618e-11	1.44664e-09	4325.56	-0.793783	0.163407	-4.85771	1.18754e-06	4.08021e-06	PROKKA_00007		ytrF_1	similar to AA sequence:UniProtKB:O35005		0	0	0	0	0	0
8	NA	RM25_0008	Hypothetical protein	8	gene	11396	12172	-	374.241	-1.31729	0.873904	-1.50736	0.131717	0.230139	187.81	-5.06722	0.467361	-10.8422	2.17235e-27	1.65169e-25	560.672	-0.752635	0.412507	-1.82454	0.0680706	0.128164	559.682	0.877481	0.403392	2.17526	0.0296108	0.0558341	211.506	5.26602	0.502607	10.4774	1.09686e-25	4.5356e-24	PROKKA_00008					0	0	0	0	0	0
9	RM25_RS00040	RM25_0009	DNA polymerase III, beta subunit	9	gene	12300	13460	+	2498.82	0.0364302	0.233587	0.15596	0.876065	0.915692	3035.73	0.025421	0.143681	0.176926	0.859566	0.890157	1961.91	0.0547783	0.231083	0.23705	0.812618	0.865899	2619.43	-0.69867	0.221453	-3.15493	0.00160536	0.00524078	2479.11	-0.627364	0.139864	-4.48554	7.27299e-06	2.18097e-05	PROKKA_00009	2.7.7.7	dnaN	similar to AA sequence:UniProtKB:Q50790		1	0	0	0	0	0
10	RM25_RS00045	RM25_0010	DNA replication and repair protein RecF	10	gene	13534	14835	+	919.492	-0.267467	0.168646	-1.58597	0.112746	0.207287	832.949	-0.193841	0.161345	-1.2014	0.229594	0.292832	1006.04	-0.32953	0.269556	-1.22249	0.221522	0.31876	1059.07	0.267976	0.192961	1.38876	0.164906	0.223638	820.212	0.198027	0.249265	0.794445	0.426936	0.492314	PROKKA_00010		recF	similar to AA sequence:UniProtKB:Q9RVE0		1	0	0	0	0	0
11	RM25_RS13060	RM25_0011	Hypothetical protein	11	gene	14864	15610	+	454.938	-0.265353	0.177623	-1.49391	0.135199	0.234139	410.788	-0.327778	0.165769	-1.97731	0.0480066	0.0764537	499.089	-0.21722	0.287751	-0.754888	0.450316	0.554112	523.697	0.170068	0.1613	1.05436	0.291718	0.365733	406.183	0.341707	0.283305	1.20615	0.227761	0.284039	PROKKA_00011			protein motif:CLUSTERS:PRK03195		1	0	0	0	0	0
12	RM25_RS00055	RM25_0012	Transposase insI for insertion sequence element IS30B/C/D	12	gene	17183	18217	-	38.6914	-1.61348	0.782992	-2.06066	0.0393359	0.10757	24.4583	-4.61301	0.931358	-4.95299	7.308e-07	3.76091e-06	52.9244	-0.946578	0.374805	-2.52552	0.0115527	0.0339947	61.4943	0.493891	0.505768	0.976517	0.328809	0.404173	18.6877	4.227	0.925996	4.56482	4.99926e-06	1.5403e-05	PROKKA_00012			protein motif:Pfam:PF00665.20		0	0	0	0	0	0
13	RM25_RS00065	RM25_0013	Hypothetical protein	13	gene	18918	19901	+	354.253	-0.773174	0.548174	-1.41045	0.158406	0.26091	195.935	-1.91013	0.320365	-5.96234	2.4865e-09	2.00708e-08	512.572	-0.409166	0.354561	-1.15401	0.248497	0.349051	468.364	0.852143	0.325614	2.61703	0.00886976	0.0214641	257.48	2.41976	0.360678	6.70891	1.9608e-11	1.40049e-10	PROKKA_00013					0	0	0	0	0	0
14	RM25_RS00070	RM25_0014	DNA gyrase, B subunit	14	gene	20322	22364	+	3257	0.0816685	0.212679	0.383998	0.70098	0.77751	3038.19	-0.444462	0.131273	-3.38579	0.000709729	0.00197589	3475.8	0.544764	0.255862	2.12913	0.0332435	0.0746948	3349	-0.366916	0.225027	-1.63055	0.102986	0.152329	3275.9	0.668952	0.148417	4.50726	6.56696e-06	1.9768e-05	PROKKA_00014	5.99.1.3	gyrB	similar to AA sequence:UniProtKB:P0C5C5		1	0	0	0	0	0
15	RM25_RS00075	RM25_0015	DNA gyrase, A subunit	15	gene	22411	25146	+	3901.36	0.485619	0.302881	1.60333	0.108861	0.203156	4377.32	-0.114788	0.160477	-0.715294	0.474427	0.541776	3425.4	1.32932	0.259454	5.12354	2.99858e-07	4.84086e-06	3457.14	-1.28055	0.227565	-5.62718	1.83177e-08	1.95139e-07	4454.12	0.209395	0.169036	1.23876	0.215436	0.271396	PROKKA_00015	5.99.1.3	gyrA_1	similar to AA sequence:UniProtKB:Q07702		1	0	0	0	0	0
16	RM25_RS00080	RM25_0016	Hypothetical protein	16	gene	25470	26252	+	390.641	0.844817	0.202793	4.1659	3.1012e-05	0.0006706	416.113	1.22938	0.236715	5.19348	2.06395e-07	1.18363e-06	365.168	0.440556	0.229634	1.91851	0.0550458	0.1083	294.224	0.247566	0.269207	0.919613	0.357775	0.434007	493.232	-0.476065	0.216962	-2.19423	0.0282187	0.0447587	PROKKA_00016					1	0	0	0	0	0
17	RM25_RS00085	RM25_0017	Hypothetical protein	17	gene	26383	26658	-	74.7827	-1.004	0.528418	-1.90002	0.0574309	0.13528	40.1347	-1.32231	0.528363	-2.50266	0.0123265	0.0237137	109.431	-0.899823	0.380724	-2.36345	0.0181056	0.0476814	104.811	1.24873	0.492304	2.5365	0.0111966	0.0258729	48.6568	1.71921	0.401667	4.28019	1.8673e-05	5.30268e-05	PROKKA_00017					1	0	0	0	0	0
18	RM25_RS00090	RM25_0018	UPF0103 protein	18	gene	26899	27696	+	696.222	-0.189316	0.267855	-0.706786	0.4797	0.580119	525.139	-0.338785	0.207178	-1.63524	0.101999	0.144732	867.304	-0.101581	0.210552	-0.48245	0.629486	0.7136	780.296	0.547793	0.238559	2.29626	0.0216611	0.0435997	638.301	0.846301	0.190041	4.45325	8.45793e-06	2.49816e-05	PROKKA_00018			protein motif:CLUSTERS:PRK00782		1	0	0	0	0	0
19	RM25_RS00095	RM25_0019	AMMECR1 domain protein	19	gene	27761	28333	+	398.031	-0.208871	0.45473	-0.45933	0.645997	0.730973	226.105	-0.830053	0.286627	-2.89594	0.00378029	0.00860014	569.957	0.0267677	0.253462	0.105608	0.915893	0.941457	447.123	0.899768	0.292052	3.08085	0.0020641	0.00644381	362.446	1.8167	0.251017	7.23736	4.57492e-13	4.16336e-12	PROKKA_00019			protein motif:CLUSTERS:PRK00801		1	0	0	0	0	0
20	RM25_RS00100	RM25_0020	Pyruvate-formate lyase-activating enzyme	20	gene	28330	29418	+	532.313	-0.165373	0.426453	-0.387788	0.698173	0.774762	322.01	-0.731265	0.254556	-2.87271	0.00406969	0.00913548	742.615	0.0718963	0.309875	0.232017	0.816525	0.867695	590.491	0.778137	0.296918	2.62072	0.00877454	0.0212774	493.159	1.65077	0.278003	5.93797	2.88577e-09	1.50164e-08	PROKKA_00020	1.97.1.-	csdA	similar to AA sequence:UniProtKB:Q38HX2		1	0	0	0	0	0
21	RM25_RS00105	RM25_0021	Putative membrane protein	21	gene	29575	30093	+	1641.09	0.48095	0.229644	2.09433	0.0362307	0.102256	1865.62	0.46453	0.193755	2.39751	0.0165069	0.0305152	1416.56	0.503844	0.333582	1.51041	0.13094	0.211968	1453.76	-0.469594	0.338065	-1.38906	0.164813	0.223638	1872.69	-0.392489	0.183178	-2.14267	0.0321394	0.0501009	PROKKA_00021					1	0	0	0	0	0
23	RM25_RS00115	RM25_0023	Hypothetical protein	25	gene	30731	31411	-	543.051	-0.310977	0.390204	-0.796959	0.425475	0.533996	389.396	-1.34652	0.209826	-6.41731	1.38705e-10	1.3344e-09	696.706	0.215262	0.210615	1.02206	0.306752	0.410806	634.932	0.136049	0.245293	0.554639	0.579142	0.641465	473.718	1.75628	0.162206	10.8275	2.55061e-27	1.2269e-25	PROKKA_00023					0	0	0	0	0	0
24	RM25_RS00120	RM25_0024	Hypothetical protein	26	gene	31456	31740	-	367.625	-0.830656	0.417847	-1.98794	0.0468179	0.119523	261.651	-1.82637	0.274429	-6.65515	2.83011e-11	3.04593e-10	473.6	-0.369411	0.225932	-1.63506	0.102037	0.17491	495.59	0.320078	0.276935	1.15579	0.247768	0.317041	259.111	1.83837	0.235367	7.81065	5.68925e-15	6.84161e-14	PROKKA_00024					0	1	0	0	1	0
25	RM25_RS00125	RM25_0025	Hypothetical protein	27	gene	31944	33524	-	598.291	-1.10425	0.400559	-2.75677	0.00583756	0.032838	419.889	-1.79204	0.282137	-6.35168	2.12975e-10	1.992e-09	776.693	-0.782177	0.269909	-2.89792	0.00375642	0.0144435	859.81	0.524853	0.31752	1.65298	0.0983353	0.146891	373.344	1.60124	0.269433	5.94298	2.79883e-09	1.46271e-08	PROKKA_00025					0	1	0	0	1	0
26	RM25_RS00130	RM25_0026	Hypothetical protein	28	gene	33518	34039	-	253.042	-1.43821	0.623179	-2.30786	0.0210068	0.0735054	150.254	-3.12219	0.402243	-7.76197	8.36232e-15	1.36875e-13	355.83	-0.960335	0.387368	-2.47913	0.0131703	0.0377645	387.708	0.730793	0.410022	1.78233	0.0746959	0.11706	134.334	2.9661	0.415715	7.13495	9.68225e-13	8.39009e-12	PROKKA_00026					0	1	0	0	1	0
27	RM25_RS00135	RM25_0027	Hypothetical protein	29	gene	34036	34338	-	124.892	-0.694034	0.246325	-2.81755	0.00483915	0.028963	107.014	-0.803495	0.328309	-2.44737	0.0143903	0.0271343	142.77	-0.618601	0.285362	-2.16777	0.0301758	0.0697983	162.562	0.28312	0.234747	1.20606	0.227793	0.295654	93.649	0.530078	0.39276	1.34962	0.177137	0.22893	PROKKA_00027					0	1	0	0	1	0
28	RM25_RS00140	RM25_0028	Hypothetical protein	30	gene	34468	34689	-	45.2034	-1.17441	0.53495	-2.19536	0.0281379	0.0867213	30.2455	-2.44675	0.613018	-3.99131	6.57087e-05	0.000233951	60.1614	-0.697107	0.278368	-2.50426	0.0122707	0.0356621	66.2819	0.450743	0.366643	1.22938	0.21893	0.28525	27.0837	2.27975	0.606651	3.75793	0.000171326	0.000418028	PROKKA_00028			protein motif:Pfam:PF12728.1		0	1	0	0	1	0
29	RM25_RS00145	RM25_0029	Hypothetical protein	31	gene	34686	34970	-	182.198	-1.00016	0.33261	-3.007	0.00263838	0.0189593	138.371	-1.40185	0.304591	-4.60238	4.17689e-06	1.88962e-05	226.024	-0.778328	0.312367	-2.49171	0.012713	0.0367662	255.556	0.442938	0.297735	1.48769	0.136832	0.191972	119.274	1.13029	0.344329	3.28259	0.00102859	0.0021724	PROKKA_00029					0	1	0	0	1	0
30	RM25_RS00150	RM25_0030	PhiRv2 phage integrase	32	gene	35225	36421	-	879.69	-0.890995	0.281013	-3.17066	0.00152093	0.0127873	688.31	-1.10941	0.250207	-4.43397	9.2515e-06	3.91377e-05	1071.07	-0.757273	0.248588	-3.04629	0.0023168	0.00971656	1202.82	0.45011	0.294313	1.52936	0.126175	0.179803	605.217	0.866555	0.226397	3.82759	0.000129403	0.00032316	PROKKA_00030			similar to AA sequence:UniProtKB:P71956		0	1	0	0	1	0
31	RM25_RS00155	RM25_0031	Hypothetical protein	33	gene	36751	37197	+	162.227	-1.30803	0.817785	-1.59948	0.109714	0.20394	77.6281	-4.3337	0.503353	-8.60967	7.3271e-18	1.7099e-16	246.827	-0.810647	0.446674	-1.81485	0.0695465	0.129787	242.161	1.01648	0.334705	3.03695	0.00238986	0.00733451	92.222	4.6151	0.610491	7.55966	4.04136e-14	4.34954e-13	PROKKA_00031					1	1	0	0	1	0
32	RM25_RS00160	RM25_0032	Hypothetical protein	34	gene	37212	37670	+	132.112	-1.32692	0.622093	-2.133	0.032925	0.0959343	79.048	-3.03681	0.464558	-6.53698	6.2775e-11	6.35024e-10	185.176	-0.829223	0.355407	-2.33316	0.0196396	0.0505908	199.209	0.672319	0.368282	1.82555	0.0679175	0.109363	74.1087	2.9576	0.506586	5.8383	5.27359e-09	2.61131e-08	PROKKA_00032					1	0	0	0	0	0
33	RM25_RS00165	RM25_0033	Hypothetical protein	35	gene	37707	38117	-	120.025	0.374938	0.322811	1.16148	0.245448	0.354703	85.513	-0.167996	0.282457	-0.594767	0.551999	0.617391	154.538	0.679152	0.264578	2.56692	0.0102605	0.0309654	110.239	0.326437	0.211533	1.5432	0.122782	0.175819	133.12	1.23851	0.319856	3.87207	0.000107913	0.000272325	PROKKA_00033					1	0	0	0	0	0
34	RM25_RS00170	RM25_0034	Transcriptional regulator, LacI family	36	gene	38390	39172	+	557.866	-0.695678	0.311912	-2.23037	0.0257228	0.082377	396.024	-0.618507	0.166455	-3.71576	0.000202597	0.000646172	719.708	-0.740272	0.326164	-2.26963	0.02323	0.0573932	725.803	0.847303	0.214396	3.95205	7.74861e-05	0.000388257	418.917	0.787588	0.309631	2.54364	0.0109704	0.0190267	PROKKA_00034		ccpA_1	similar to AA sequence:UniProtKB:P46828		1	0	0	0	0	0
35	RM25_RS13065	RM25_0035	Hypothetical protein	37	gene	39307	39465	+	45.8849	-0.80266	0.646474	-1.2416	0.214385	0.319608	26.1617	-2.13744	0.685839	-3.11654	0.00182988	0.00454481	65.6082	-0.381052	0.519172	-0.733961	0.462973	0.565883	61.4124	0.715281	0.509723	1.40327	0.160535	0.21936	33.0102	2.5597	0.719051	3.55984	0.000371087	0.000852487	PROKKA_00035					0	0	0	0	0	0
36	NA	RM25_0036	putative myo-inositol 2-dehydrogenase	38	gene	39843	40226	+	198.33	-1.28038	0.733254	-1.74617	0.0807819	0.168108	102.265	-3.41041	0.525	-6.49601	8.24766e-11	8.13378e-10	294.395	-0.813241	0.451645	-1.80062	0.0717626	0.13329	294.543	0.932986	0.475206	1.96333	0.049608	0.0843622	114.229	3.60729	0.544351	6.62678	3.43099e-11	2.37848e-10	PROKKA_00036	1.1.1.292	afr_1	similar to AA sequence:UniProtKB:Q2I8V6		0	0	0	0	0	0
37	RM25_RS00175	RM25_0037	Oxidoreductase, NAD-binding domain protein	39	gene	40223	41032	+	285.44	-1.57146	0.747821	-2.10138	0.0356077	0.1008	157.821	-4.06541	0.445753	-9.12033	7.48933e-20	2.23448e-18	413.06	-1.04626	0.452251	-2.31344	0.0206982	0.0526276	448.547	0.830414	0.408939	2.03066	0.04229	0.0740701	142.049	3.92788	0.527491	7.44634	9.59638e-14	9.6661e-13	PROKKA_00037	1.1.1.292	afr_2	similar to AA sequence:UniProtKB:Q92KZ3		0	0	0	0	0	0
38	RM25_RS00180	RM25_0038	MFS transporter, sugar porter family protein	40	gene	41049	42701	+	585.472	-1.41303	0.556701	-2.53822	0.0111417	0.050223	376.38	-2.76124	0.353016	-7.82184	5.20548e-15	8.64037e-14	794.565	-0.94866	0.377969	-2.50989	0.012077	0.0352241	895.908	0.603183	0.392307	1.53753	0.124164	0.177474	315.186	2.49155	0.381973	6.52286	6.89812e-11	4.60754e-10	PROKKA_00038		iolT_1	similar to AA sequence:UniProtKB:O34718		0	0	0	0	0	0
39	RM25_RS00185	RM25_0039	Regulatory protein C	41	gene	42915	43574	-	250.238	-0.436891	0.306205	-1.4268	0.153639	0.25466	196.064	-0.575033	0.300485	-1.91368	0.0556606	0.0861972	304.413	-0.352454	0.34825	-1.01207	0.311504	0.41528	303.476	0.46683	0.289713	1.61135	0.107103	0.157089	209.089	0.763162	0.380868	2.00374	0.0450975	0.0674887	PROKKA_00039		nreC_1	similar to AA sequence:UniProtKB:Q7WZY4		1	0	0	0	0	0
40	RM25_RS00190	RM25_0040	Two-component system sensor kinase	42	gene	43594	45072	-	825.959	-0.252814	0.331559	-0.7625	0.445762	0.553853	592.852	-0.699149	0.191258	-3.65553	0.000256651	0.000803357	1059.07	-0.0113891	0.305257	-0.0373098	0.970238	0.982746	944.529	0.469127	0.242898	1.93138	0.0534363	0.0896437	740.963	1.22207	0.266116	4.59224	4.38518e-06	1.3708e-05	PROKKA_00040			protein motif:CLUSTERS:PRK10600		1	0	0	0	0	0
41	RM25_RS00195	RM25_0041	Alpha-ketoglutarate transporter, MFS super	43	gene	45274	46608	-	1163.5	-0.0881896	0.269266	-0.327518	0.743276	0.813325	1456.28	-0.286794	0.167192	-1.71536	0.0862792	0.124693	870.713	0.243573	0.186979	1.30268	0.192685	0.288538	1276.29	-1.06737	0.181611	-5.87724	4.17152e-09	4.991e-08	1107.2	-0.478848	0.181761	-2.63449	0.00842648	0.0149445	PROKKA_00041		kgtP_1	similar to AA sequence:UniProtKB:P0AEX3		1	0	0	0	0	0
42	RM25_RS00200	RM25_0042	Putative hippurate hydrolase	44	gene	46627	47838	-	1377.92	-0.518737	0.306127	-1.69452	0.0901668	0.180895	1792.16	-0.692008	0.185645	-3.72759	0.000193319	0.000619936	963.69	-0.204159	0.232097	-0.879627	0.379061	0.484516	1727.9	-1.16161	0.218396	-5.31881	1.0445e-07	9.7308e-07	1112.13	-0.618385	0.208349	-2.96803	0.00299719	0.00577626	PROKKA_00042	3.-.-.-	yxeP_1	similar to AA sequence:UniProtKB:P54955		1	0	0	0	0	0
43	RM25_RS00205	RM25_0043	Bifunctional ABC transporter	45	gene	48375	50267	+	676.78	-0.209549	0.388876	-0.538859	0.589984	0.680945	441.289	-0.502524	0.197076	-2.5499	0.0107755	0.0211825	912.271	-0.0712174	0.393062	-0.181186	0.856221	0.895348	760.476	0.789929	0.235915	3.34836	0.000812904	0.00294319	618.621	1.28921	0.358169	3.59945	0.000318894	0.000743456	PROKKA_00043	3.6.3.-		similar to AA sequence:UniProtKB:Q99T13	Putative antibiotic resistance	1	0	0	0	0	0
44	RM25_RS00210	RM25_0044	ABC-type multidrug transport system ATPase and permease components-like protein (Precursor)	46	gene	50267	52234	+	766.797	-0.227957	0.391397	-0.582418	0.560285	0.654731	499.489	-0.505483	0.172751	-2.92608	0.00343268	0.00792441	1034.11	-0.0972254	0.411299	-0.236386	0.813133	0.865899	866.444	0.801987	0.244773	3.27645	0.00105122	0.00367071	696.188	1.27985	0.361105	3.54427	0.000393702	0.000895709	PROKKA_00044	3.6.3.-		similar to AA sequence:UniProtKB:Q99T13	Putative antibiotic resistance	0	0	0	0	0	0
45	RM25_RS00215	RM25_0045	Alanine dehydrogenase	47	gene	52458	53573	+	7343.99	-5.55513	0.981728	-5.65852	1.52685e-08	1.28528e-06	328.017	-2.63693	0.335206	-7.86658	3.6446e-15	6.22488e-14	14360	-5.75927	0.48891	-11.7798	4.96011e-32	2.92274e-29	15009.3	5.59016	0.537811	10.3943	2.6326e-25	4.97794e-23	300.342	2.51621	0.282405	8.90994	5.10585e-19	1.07451e-17	PROKKA_00045	1.4.1.1	ald	similar to AA sequence:UniProtKB:Q8KY18		1	0	0	0	0	0
46	RM25_RS00220	RM25_0046	D-serine/D-alanine/glycine transporter	48	gene	53941	55479	+	2559.45	-3.20415	0.639857	-5.00759	5.51146e-07	2.45104e-05	668.007	-1.90025	0.235482	-8.06962	7.05157e-16	1.26874e-14	4450.9	-3.5073	0.397675	-8.81954	1.14936e-18	1.35452e-16	4829.43	2.9035	0.405388	7.16227	7.9351e-13	2.07811e-11	492.573	1.34962	0.264418	5.10412	3.32346e-07	1.25134e-06	PROKKA_00046		cycA_1	similar to AA sequence:UniProtKB:P0AAE0		1	0	0	0	0	0
47	RM25_RS00225	RM25_0047	Putative conserved lipoprotein lppS	49	gene	55696	56895	-	1411.08	0.971681	0.252469	3.84871	0.000118742	0.00193018	1177.21	0.246615	0.128897	1.91327	0.0557132	0.086222	1644.95	1.56853	0.225604	6.9526	3.58613e-12	1.7984e-10	1008.99	-0.437023	0.146458	-2.98394	0.00284558	0.00846848	1826.03	0.932662	0.167262	5.57606	2.46033e-08	1.11092e-07	PROKKA_00047	2.-.-.-	lppS	similar to AA sequence:UniProtKB:Q8NMT9		1	0	0	0	0	0
48	NA	RM25_0048	Hypothetical protein	50	gene	56910	57047	+	56.1316	-1.38779	0.815826	-1.70108	0.0889273	0.179363	28.5446	-4.14879	0.856675	-4.8429	1.27956e-06	6.37614e-06	83.7187	-0.877799	0.374046	-2.34676	0.0189372	0.0494297	85.2247	0.926902	0.561229	1.65156	0.0986248	0.147125	30.506	4.26711	0.757285	5.63475	1.75316e-08	8.07068e-08	PROKKA_00048					0	0	0	0	0	0
49	RM25_RS00230	RM25_0049	Putative acylphosphatase	51	gene	57141	57479	+	208.084	-0.540468	0.485109	-1.11412	0.265229	0.372776	114.489	-1.1956	0.296511	-4.03223	5.5251e-05	0.000201589	301.679	-0.312026	0.307037	-1.01625	0.309512	0.413537	258.618	0.999063	0.237842	4.20053	2.66294e-05	0.000149086	166.618	1.94923	0.35666	5.46523	4.62302e-08	2.01786e-07	PROKKA_00049	3.6.1.7	acyP	similar to AA sequence:UniProtKB:O35031		0	0	0	0	0	0
50	RM25_RS00235	RM25_0050	IMPACT family member yvyE	52	gene	57526	58209	-	362.326	-0.161366	0.361987	-0.445778	0.655758	0.738119	240.197	-0.217265	0.196172	-1.10752	0.268068	0.333775	484.455	-0.136109	0.360217	-0.377853	0.705539	0.779998	400.987	0.912523	0.186704	4.88753	1.02109e-06	7.81403e-06	336.91	1.05836	0.354603	2.98462	0.00283931	0.00548996	PROKKA_00050		yigZ	similar to AA sequence:UniProtKB:P27862		0	0	0	0	0	0
51	RM25_RS00240	RM25_0051	Nitroreductase	53	gene	58340	58849	+	884.554	-0.0737443	0.356681	-0.206752	0.836204	0.891018	607.205	0.530056	0.156172	3.39406	0.000688651	0.00192316	1161.9	-0.38706	0.324198	-1.1939	0.232518	0.330718	951.633	1.35246	0.31988	4.22804	2.35741e-05	0.000132611	843.464	0.478642	0.149491	3.20182	0.00136563	0.00280138	PROKKA_00051			protein motif:CLUSTERS:PRK05365		0	0	0	0	0	0
52	RM25_RS00245	RM25_0052	Conserved transmembrane protein	54	gene	59044	60735	+	1699.36	0.335793	0.142965	2.34878	0.018835	0.069555	1869.99	0.41214	0.143943	2.86323	0.00419352	0.00935997	1528.74	0.24369	0.205173	1.18773	0.234941	0.333589	1587.97	-0.260363	0.179198	-1.45294	0.146241	0.20264	1860.29	-0.372312	0.155353	-2.39655	0.0165501	0.0276757	PROKKA_00052					0	0	0	0	0	0
53	RM25_RS00250	RM25_0053	Hypothetical protein	55	gene	60773	61351	-	221.576	-0.872866	0.481189	-1.81398	0.069681	0.15335	135.439	-1.62708	0.306313	-5.31182	1.08533e-07	6.5425e-07	307.712	-0.581186	0.400267	-1.452	0.146502	0.230974	301.137	0.78005	0.270653	2.88211	0.00395027	0.0109153	154.268	1.90051	0.441916	4.3006	1.70336e-05	4.85468e-05	PROKKA_00053					0	0	0	0	0	0
54	RM25_RS00255	RM25_0054	Putative membrane protein	56	gene	61324	62340	-	572.663	-0.120772	0.181155	-0.666678	0.504978	0.60204	664.226	-0.199078	0.15538	-1.28123	0.200114	0.260016	481.1	-0.0103912	0.181135	-0.0573668	0.954253	0.971566	632.737	-0.616721	0.178983	-3.44569	0.000569595	0.00219728	538.156	-0.372233	0.15363	-2.42292	0.0153964	0.0259025	PROKKA_00054					0	0	0	0	0	0
55	RM25_RS00260	RM25_0055	putative ATP-dependent serine protease	57	gene	62337	64427	-	1728.04	-0.258956	0.124866	-2.07386	0.0380919	0.105876	1671.27	-0.440137	0.122611	-3.5897	0.000331059	0.00101076	1784.8	-0.0924814	0.221329	-0.417846	0.67606	0.754582	1986.63	-0.125021	0.183298	-0.682066	0.495197	0.563039	1543.82	0.280611	0.154056	1.82149	0.0685324	0.0982547	PROKKA_00055					0	0	0	0	0	0
56	RM25_RS00265	RM25_0056	Glucose-1-phosphate thymidylyltransferase	58	gene	64483	65352	-	1096.53	0.11957	0.112571	1.06218	0.288153	0.397645	1108.37	0.0181882	0.150207	0.121088	0.903622	0.926822	1084.68	0.222264	0.21015	1.05764	0.290218	0.394202	1113.64	-0.195005	0.211532	-0.921873	0.356595	0.433244	1117.64	0.0560439	0.14224	0.394009	0.693574	0.743146	PROKKA_00056	2.7.7.24	rmlA	similar to AA sequence:UniProtKB:P72017		0	0	0	0	0	0
57	RM25_RS00270	RM25_0057	Glycosyltransferase, group 2 family protein	59	gene	65516	66262	+	1105.04	0.459066	0.224364	2.04608	0.0407484	0.109639	1323.69	0.714867	0.159116	4.49274	7.03121e-06	3.02419e-05	886.382	0.0908346	0.187586	0.48423	0.628223	0.713257	985.247	-0.282571	0.175405	-1.61096	0.107187	0.157115	1254.51	-0.858482	0.162071	-5.29694	1.1776e-07	4.75276e-07	PROKKA_00057	2.4.1.54		similar to AA sequence:UniProtKB:C5CBV8		0	0	0	0	0	0
58	RM25_RS00275	RM25_0058	Hypothetical protein	60	gene	66259	66684	+	486.889	0.0865777	0.119139	0.726696	0.467412	0.569305	486.498	0.184865	0.186375	0.9919	0.321246	0.389094	487.28	-0.00900107	0.200489	-0.0448955	0.964191	0.979146	497.437	0.0478715	0.160243	0.298742	0.765137	0.808349	492.173	-0.0955495	0.20396	-0.468472	0.639447	0.695135	PROKKA_00058					0	0	0	0	0	0
59	RM25_RS00280	RM25_0059	Alpha-1, 6-rhamnosyltransferase MigA	61	gene	66823	67704	+	1560.94	0.232006	0.154031	1.50622	0.13201	0.230139	1715.84	0.356209	0.152925	2.32931	0.0198428	0.0354583	1406.05	0.0830434	0.219082	0.379053	0.704649	0.779424	1519.13	-0.19495	0.213378	-0.913638	0.360907	0.437131	1651.93	-0.424647	0.145728	-2.91398	0.00356854	0.00676673	PROKKA_00059	2.4.-.-	epsE_1	similar to AA sequence:UniProtKB:P71054		0	0	0	0	0	0
60	RM25_RS00285	RM25_0060	Cps9H protein	62	gene	67715	68506	+	849.305	0.158671	0.21754	0.729387	0.465765	0.568518	1024.86	0.112511	0.136461	0.824487	0.409663	0.478244	673.751	0.229893	0.186202	1.23464	0.216965	0.314312	850.452	-0.725862	0.149138	-4.86707	1.13268e-06	8.59662e-06	878.082	-0.560044	0.127378	-4.3967	1.09909e-05	3.20218e-05	PROKKA_00060		spsA	similar to AA sequence:UniProtKB:P39621		0	0	0	0	0	0
61	RM25_RS11630	RM25_0061	Family 2 glycosyl transferase	63	gene	68521	70428	+	1539.77	0.230534	0.128116	1.79942	0.071953	0.156596	1652.96	0.119181	0.130352	0.914297	0.360561	0.428996	1426.57	0.360518	0.201991	1.78482	0.0742901	0.136585	1498.21	-0.404016	0.178364	-2.26512	0.0235054	0.0465956	1630.98	-0.106102	0.13313	-0.796984	0.425461	0.491333	PROKKA_00061			protein motif:CLUSTERS:PRK11204		0	0	0	0	0	0
62	RM25_RS00300	RM25_0062	Polysaccharide biosynthesis protein	64	gene	70416	71693	-	1039.77	-0.592815	0.164927	-3.5944	0.000325137	0.0042107	1001.69	-0.707778	0.153081	-4.62355	3.77223e-06	1.72979e-05	1077.84	-0.488392	0.295905	-1.6505	0.0988406	0.171174	1319.1	-0.043553	0.17621	-0.247165	0.80478	0.842678	814.98	0.239824	0.268742	0.892396	0.372181	0.437085	PROKKA_00062					0	0	0	0	0	0
63	RM25_RS00305	RM25_0063	Putative membrane protein	65	gene	71941	73131	-	1056.52	5.09885e-05	0.115965	0.000439687	0.999649	0.999649	1014.17	-0.234534	0.131956	-1.77736	0.0755089	0.111443	1098.87	0.214514	0.169306	1.26702	0.205148	0.30202	1118.4	-0.166153	0.168104	-0.988391	0.322961	0.398336	1033.88	0.331537	0.117312	2.82611	0.00471175	0.00875835	PROKKA_00063					0	0	0	0	0	0
64	RM25_RS00310	RM25_0064	DTDP-4-keto-L-rhamnose reductase and dTDP-4-keto-6-deoxyglucose-3, 5-epimerase	66	gene	73627	75087	-	2609.45	0.277849	0.276649	1.00434	0.315215	0.424792	3332.8	0.231541	0.158018	1.46529	0.142843	0.195508	1886.1	0.360909	0.14741	2.44834	0.0143517	0.040032	2504.09	-0.948916	0.172885	-5.4887	4.04893e-08	4.04379e-07	2804.09	-0.772941	0.105979	-7.29334	3.02373e-13	2.82815e-12	PROKKA_00064	5.1.3.13	rfbC	similar to AA sequence:UniProtKB:Q5XCG7		0	0	0	0	0	0
65	RM25_RS00315	RM25_0065	DTDP-glucose 4, 6-dehydratase (Precursor)	67	gene	75092	76090	-	2168	0.22064	0.190759	1.15664	0.247419	0.355806	2477.56	0.394903	0.135262	2.91954	0.0035055	0.00808461	1858.45	-0.00792641	0.244769	-0.0323832	0.974166	0.985032	2120.21	-0.255747	0.203449	-1.25706	0.208733	0.273414	2286.71	-0.613778	0.175908	-3.48921	0.000484459	0.00108957	PROKKA_00065	4.2.1.46	rmlB	similar to AA sequence:UniProtKB:P95780		0	0	0	0	0	0
66	RM25_RS11635	RM25_0066	Large surface protein A	68	gene	76221	80255	-	7136.04	-0.0963775	0.404974	-0.237984	0.811893	0.869438	10147.6	-0.167997	0.158087	-1.06269	0.287925	0.355681	4124.44	0.0801146	0.242202	0.330776	0.740814	0.808753	7857.48	-1.47638	0.240638	-6.13528	8.50071e-10	1.22172e-08	6763.71	-1.18469	0.134237	-8.8254	1.09067e-18	2.19719e-17	PROKKA_00066	3.2.1.-	lytG	similar to AA sequence:UniProtKB:O32083		0	0	0	0	0	0
67	RM25_RS00335	RM25_0067	UDP-galactopyranose mutase	69	gene	80548	81735	+	5504.01	0.833297	0.302131	2.75806	0.00581455	0.0327868	7011.75	0.809235	0.15624	5.17944	2.22557e-07	1.27014e-06	3996.27	0.876394	0.311598	2.81258	0.00491454	0.0176264	4208.45	-0.909444	0.227945	-3.98975	6.61416e-05	0.000338904	6901.08	-0.804147	0.234607	-3.42764	0.00060886	0.00134876	PROKKA_00067	5.4.99.9	glf	similar to AA sequence:UniProtKB:O06934		1	0	0	0	0	0
68	RM25_RS00340	RM25_0068	Bifunctional UDP-galactofuranosyl transferase glfT	70	gene	81732	83744	+	5734.11	1.05452	0.428646	2.46011	0.0138893	0.0579416	7912.07	0.827333	0.175229	4.72144	2.34175e-06	1.1128e-05	3556.14	1.61599	0.29971	5.39185	6.97369e-08	1.26438e-06	3975.15	-1.76002	0.254782	-6.90796	4.91682e-12	1.12514e-10	7583.4	-0.930364	0.2083	-4.46646	7.95246e-06	2.3607e-05	PROKKA_00068	2.4.1.288	glfT2	similar to AA sequence:UniProtKB:O53585		0	0	0	0	0	0
69	RM25_RS00345	RM25_0069	ABC-2 type transport system integral membrane protein	71	gene	83749	84633	+	2050.23	0.92676	0.430332	2.1536	0.0312719	0.0928825	2921.72	0.85562	0.18462	4.6345	3.57799e-06	1.64713e-05	1178.73	1.11055	0.310108	3.58117	0.000342062	0.00207794	1506.98	-1.53312	0.238485	-6.42859	1.28795e-10	2.23214e-09	2631.27	-1.2417	0.240342	-5.16639	2.38662e-07	9.23689e-07	PROKKA_00069		tagG	similar to AA sequence:UniProtKB:P42953		0	0	0	0	0	0
70	RM25_RS00350	RM25_0070	O-antigen ABC transporter ATP-binding protein	72	gene	84633	85403	+	1756.89	0.820149	0.324853	2.52468	0.0115805	0.0514016	2343.03	0.831893	0.13547	6.1408	8.21065e-10	7.06296e-09	1170.75	0.797955	0.223481	3.57057	0.000356205	0.00214725	1348.81	-1.0384	0.166988	-6.21841	5.02225e-10	7.63705e-09	2199.03	-1.02489	0.151846	-6.74952	1.48338e-11	1.08246e-10	PROKKA_00070	3.6.3.40	tagH	similar to AA sequence:UniProtKB:P42954		1	0	0	0	0	0
71	RM25_RS11640	RM25_0071	Glycosyltransferase	73	gene	85516	87924	-	1673.97	-0.10845	0.105489	-1.02807	0.303916	0.413586	1706.2	-0.0777762	0.115125	-0.675578	0.499308	0.565147	1641.73	-0.139712	0.225632	-0.619205	0.535782	0.633319	1832.74	-0.0882343	0.168099	-0.524895	0.599656	0.660462	1581.96	-0.0907508	0.174515	-0.520017	0.603052	0.662654	PROKKA_00071	2.4.-.-	epsE_2	similar to AA sequence:UniProtKB:P71054		0	0	0	0	0	0
72	RM25_RS00360	RM25_0072	Amylovoran biosynthesis glycosyltransferase AmsE	74	gene	88100	88957	-	759.079	-0.327873	0.151691	-2.16146	0.0306601	0.0920583	681.727	-0.143015	0.153823	-0.929739	0.352506	0.421113	836.431	-0.478826	0.209378	-2.2869	0.0222016	0.0556694	891.458	0.389017	0.218087	1.78377	0.0744604	0.117002	660.322	0.105697	0.159318	0.663434	0.507052	0.568294	PROKKA_00072	2.4.1.303	wbbD	similar to AA sequence:UniProtKB:Q03084		0	0	0	0	0	0
73	RM25_RS00365	RM25_0073	DTDP-rhamnosyl transferase RfbF	75	gene	88954	89916	-	493.217	-0.544771	0.286269	-1.90301	0.0570397	0.134847	364.737	-0.535197	0.192813	-2.77573	0.0055078	0.0119429	621.698	-0.551931	0.289071	-1.90933	0.0562198	0.110058	614.869	0.71491	0.18246	3.91817	8.92223e-05	0.000439033	394.404	0.759551	0.291798	2.603	0.0092412	0.016267	PROKKA_00073	2.4.1.287	glfT1	similar to AA sequence:UniProtKB:A0R5Z2		0	0	0	0	0	0
74	RM25_RS00370	RM25_0074	ThiX protein	76	gene	90140	90556	-	268.631	-0.30325	0.34458	-0.880056	0.378829	0.48926	202.234	-0.33258	0.353889	-0.939787	0.347327	0.416468	335.029	-0.287459	0.367419	-0.782372	0.433996	0.538951	311.001	0.641908	0.364424	1.76143	0.078165	0.121128	236.705	0.755523	0.374259	2.01871	0.0435169	0.0654977	PROKKA_00074			protein motif:Pfam:PF00085.14		1	0	0	0	0	0
75	RM25_RS00375	RM25_0075	Integral membrane protein	77	gene	90561	91070	-	207.751	-0.0357062	0.393209	-0.0908072	0.927646	0.951049	139.561	-0.122346	0.328975	-0.3719	0.709967	0.760288	275.942	0.00428036	0.403518	0.0106076	0.991537	0.995359	220.641	0.847232	0.352948	2.40044	0.0163752	0.0350692	202.188	1.05105	0.398576	2.63702	0.00836389	0.0148446	PROKKA_00075					1	0	0	0	0	0
76	RM25_RS00380	RM25_0076	Acyltransferase	78	gene	92189	92983	-	804.574	0.624706	0.190509	3.27914	0.00104125	0.0102088	924.133	0.669248	0.214004	3.12727	0.00176437	0.00439601	685.016	0.566153	0.179198	3.15937	0.00158111	0.00709839	669.44	-0.426698	0.234506	-1.81956	0.0688267	0.110357	957.732	-0.476553	0.163728	-2.91063	0.00360696	0.00682312	PROKKA_00076		aas	similar to AA sequence:UniProtKB:P31119		1	0	0	0	0	0
77	RM25_RS00385	RM25_0077	Family 2 glycosyl transferase	79	gene	92983	93879	-	1539.13	0.391388	0.199013	1.96665	0.0492239	0.123341	1780.02	0.417221	0.190058	2.19523	0.0281469	0.0482895	1298.23	0.357374	0.221225	1.61544	0.106216	0.180369	1412.48	-0.477029	0.253275	-1.88344	0.0596409	0.0980032	1710.58	-0.493686	0.142326	-3.46871	0.000522958	0.00117057	PROKKA_00077	1.1.1.69	gno	similar to AA sequence:UniProtKB:P50199		1	0	0	0	0	0
78	RM25_RS00390	RM25_0078	Acetate kinase	80	gene	93892	95082	-	2887.94	0.564013	0.497456	1.13379	0.256881	0.364457	3751.92	-0.12991	0.189754	-0.68462	0.493584	0.559863	2023.97	2.16002	0.296501	7.28503	3.21605e-13	1.99479e-11	2494.5	-2.4666	0.230748	-10.6896	1.13885e-26	2.98252e-24	3367.8	-0.132293	0.228024	-0.580171	0.561799	0.623135	PROKKA_00078	2.7.2.1	ackA	similar to AA sequence:UniProtKB:A0QQK1		1	0	0	0	0	0
79	RM25_RS00395	RM25_0079	Phospho acetyltransferase	81	gene	95243	96775	-	2080.28	0.0272363	0.1565	0.174034	0.861839	0.907665	1874.77	-0.203618	0.167206	-1.21776	0.223314	0.28606	2285.79	0.215831	0.172399	1.25193	0.210596	0.307734	2175.78	0.014238	0.1503	0.0947304	0.924529	0.940084	2055.71	0.485223	0.17118	2.83458	0.00458853	0.0085563	PROKKA_00079	2.3.1.8	pta	similar to AA sequence:UniProtKB:Q8ZND6		1	0	0	0	0	0
80	NA	RM25_0080	Hypothetical protein	82	gene	97142	97231	+	30.4922	0.0559325	0.473879	0.118031	0.906043	0.939526	18.8004	-0.730551	0.645763	-1.1313	0.257929	0.322857	42.184	0.394343	0.280358	1.40657	0.159556	0.247164	31.4972	0.548475	0.377848	1.45158	0.14662	0.203005	30.3757	1.74124	0.531687	3.27494	0.00105684	0.00221815	PROKKA_00080					0	0	0	0	0	0
81	RM25_RS00400	RM25_0081	Transposase IS204/IS1001/IS1096/IS1165 family protein	83	gene	97375	98682	-	22.404	-1.74476	0.8825	-1.97706	0.0480348	0.121609	14.9332	-6.14965	1.33581	-4.60368	4.15093e-06	1.88195e-05	29.8747	-0.974692	0.463333	-2.10365	0.0354089	0.0785863	36.4097	0.35327	0.34731	1.01716	0.309078	0.384101	10.0741	5.59619	1.52087	3.67961	0.000233594	0.000556705	PROKKA_00081			protein motif:Pfam:PF01610.11		0	1	0	1	0	0
82	RM25_RS00405	RM25_0082	Hypothetical protein	84	gene	98817	99272	+	184.521	-0.76452	0.344687	-2.21802	0.0265538	0.084154	136.235	-1.31221	0.298994	-4.38875	1.14003e-05	4.7224e-05	232.807	-0.474541	0.252164	-1.88187	0.0598531	0.115729	245.011	0.409773	0.262366	1.56183	0.118327	0.170475	134.184	1.3131	0.32011	4.10204	4.09532e-05	0.000109814	PROKKA_00082					0	1	0	1	0	0
83	RM25_RS00410	RM25_0083	Transposase IS204/IS1001/IS1096/IS1165 family protein	85	gene	99413	100705	-	591.81	-1.19033	0.62173	-1.91454	0.0555508	0.132792	336.09	-2.76277	0.350649	-7.87902	3.29957e-15	5.6767e-14	847.53	-0.740385	0.43303	-1.70978	0.0873071	0.154957	863.024	0.786529	0.390738	2.01293	0.0441218	0.0770333	356.008	2.88479	0.419952	6.86933	6.45045e-12	4.90442e-11	PROKKA_00083			protein motif:Pfam:PF01610.11		0	1	0	1	0	0
84	RM25_RS00415	RM25_0084	Hypothetical protein	86	gene	100968	101336	-	367.64	-0.659715	0.35654	-1.85032	0.0642671	0.145232	252.471	-0.961859	0.27528	-3.49411	0.000475646	0.00138862	482.809	-0.511642	0.274651	-1.86288	0.0624794	0.119922	472.562	0.697366	0.311099	2.24162	0.0249859	0.0487513	279.546	1.21189	0.244621	4.95416	7.2645e-07	2.60615e-06	PROKKA_00084					0	1	0	1	0	0
85	RM25_RS00420	RM25_0085	Hypothetical protein	87	gene	101438	102328	-	798.882	-0.607705	0.261625	-2.32281	0.0201894	0.0723294	637.628	-0.980328	0.207453	-4.72554	2.29501e-06	1.09501e-05	960.137	-0.37471	0.196061	-1.91119	0.0559806	0.109681	1016.47	0.291113	0.214813	1.35519	0.175357	0.236117	619.457	0.953222	0.189164	5.03913	4.67653e-07	1.72768e-06	PROKKA_00085					0	1	0	1	0	0
86	RM25_RS00425	RM25_0086	Transposase	88	gene	102512	103891	+	29.7412	-0.781993	0.533139	-1.46677	0.142438	0.24328	18.9111	-1.38966	0.766406	-1.81322	0.0697982	0.104057	40.5713	-0.547023	0.35582	-1.53736	0.124206	0.2033	39.584	0.718307	0.576489	1.246	0.212763	0.278447	21.3924	1.65027	0.573292	2.87859	0.00399457	0.00750216	PROKKA_00086			protein motif:Pfam:PF03050.8		0	1	0	1	0	0
87	RM25_RS00430	RM25_0087	Putative cell wall protein	89	gene	103834	105066	-	1276.05	-1.08652	0.468767	-2.31783	0.0204587	0.0725177	650.768	-0.604714	0.209489	-2.88661	0.00389418	0.00879174	1901.33	-1.26557	0.363423	-3.48235	0.000497042	0.00278273	1818.34	1.71682	0.371277	4.62411	3.76216e-06	2.5507e-05	798.09	1.09876	0.193809	5.66932	1.43367e-08	6.665e-08	PROKKA_00087			protein motif:Pfam:PF01471.12		0	1	0	1	0	0
88	RM25_RS11645	RM25_0088	Transposase IS204/IS1001/IS1096/IS1165 family protein	90	gene	105634	106983	+	542.072	-0.658227	0.512734	-1.28376	0.199226	0.302149	338.151	-2.05571	0.281012	-7.31538	2.56661e-13	3.64428e-12	745.993	-0.142766	0.233417	-0.611634	0.54078	0.638109	698.012	0.453114	0.325484	1.39212	0.163885	0.222638	411.501	2.42772	0.170428	14.2449	4.82543e-46	8.74888e-44	PROKKA_00088			protein motif:Pfam:PF01610.11		0	1	0	1	0	0
89	RM25_RS00440	RM25_0089	Hypothetical protein	91	gene	107075	107647	+	451.997	-1.49942	0.514129	-2.91642	0.00354078	0.0232469	296.646	-2.58354	0.365931	-7.0602	1.66266e-12	2.12983e-11	607.348	-1.09604	0.33202	-3.30113	0.000962967	0.0046992	701.428	0.632499	0.3943	1.6041	0.108691	0.158825	232.335	2.1916	0.347333	6.30979	2.79422e-10	1.66312e-09	PROKKA_00089					0	1	0	1	0	0
90	NA	RM25_0090	Hypothetical protein	92	gene	107861	107998	+	30.792	-0.706014	0.389607	-1.81212	0.0699682	0.153432	22.2712	-1.21595	0.526562	-2.30922	0.0209315	0.0371223	39.3128	-0.457058	0.373524	-1.22364	0.221089	0.31833	40.2614	0.480069	0.33558	1.43057	0.152554	0.210241	22.8884	1.30437	0.582633	2.23876	0.0251717	0.0403604	PROKKA_00090					0	1	0	1	0	0
91	RM25_RS00445	RM25_0091	Transposase IS204/IS1001/IS1096/IS1165 family protein	93	gene	108342	109418	+	48.9026	-1.74913	0.843221	-2.07434	0.0380476	0.105876	26.4013	-4.70434	0.978274	-4.80882	1.51825e-06	7.48644e-06	71.4038	-1.22498	0.419031	-2.92337	0.00346266	0.0135799	79.0295	0.899658	0.596085	1.50928	0.131228	0.185768	22.0465	4.45598	0.921544	4.83535	1.32914e-06	4.5337e-06	PROKKA_00091			protein motif:Pfam:PF01610.11		0	0	0	0	0	0
92	RM25_RS00450	RM25_0092	Hypothetical protein	94	gene	109646	110659	+	233.848	-0.668449	0.691882	-0.966131	0.333978	0.444487	107.939	-2.5838	0.387328	-6.67082	2.54377e-11	2.76298e-10	359.757	-0.238785	0.418659	-0.570358	0.568435	0.662319	300.444	1.00656	0.328729	3.06198	0.00219875	0.00682802	178.204	3.42091	0.470629	7.26882	3.62639e-13	3.35192e-12	PROKKA_00092					0	0	0	0	0	0
93	RM25_RS00455	RM25_0093	Lipoprotein-releasing system ATP-binding protein LolD	95	gene	110656	111348	+	207.956	-1.17239	0.837876	-1.39924	0.161742	0.264453	85.9176	-4.00139	0.493401	-8.1098	5.07032e-16	9.19287e-15	329.994	-0.756706	0.484303	-1.56246	0.118179	0.196298	301.342	1.28374	0.381837	3.362	0.000773789	0.00282763	126.377	4.60593	0.594693	7.74504	9.55486e-15	1.11538e-13	PROKKA_00093		ytrE	similar to AA sequence:UniProtKB:O34392		0	0	0	0	0	0
94	RM25_RS00460	RM25_0094	ABC-type antimicrobial peptide transporter, permease component	96	gene	111345	112493	+	730.799	-1.50187	0.854145	-1.75833	0.0786906	0.165628	387.852	-5.02443	0.435904	-11.5265	9.7054e-31	1.20398e-28	1073.75	-0.929095	0.423794	-2.19233	0.0283557	0.0665681	1132.76	0.8318	0.445422	1.86744	0.0618398	0.100939	376.599	5.00423	0.45457	11.0087	3.46924e-28	1.73979e-26	PROKKA_00094	3.6.3.-	macB_1	similar to AA sequence:UniProtKB:Q5MK06		0	0	0	0	0	0
95	RM25_RS00465	RM25_0095	Putative helicase	97	gene	112651	116049	-	3111.2	0.023704	0.301101	0.0787244	0.937252	0.957161	3887.05	0.323971	0.1301	2.49017	0.0127682	0.0244871	2335.35	-0.476718	0.301357	-1.5819	0.113672	0.190558	3262.65	-0.406122	0.171263	-2.37134	0.0177237	0.0372657	3084.06	-1.14491	0.25725	-4.45057	8.56441e-06	2.52645e-05	PROKKA_00095			protein motif:CLUSTERS:PRK04914		1	0	0	0	0	0
96	RM25_RS00470	RM25_0096	Transposase insI for insertion sequence element IS30B/C/D	98	gene	116715	117749	+	1.41452	0.316146	1.08066	0.292548	0.769868	0.835441	1.45204	1.07948	2.13179	0.506374	0.612594	0.671262	1.377	-0.382021	1.30746	-0.292185	0.770145	0.832294	1.28435	0.586206	1.62883	0.359895	0.718926	0.766052	1.5879	-0.709315	1.70828	-0.415222	0.677979	0.729013	PROKKA_00096			protein motif:Pfam:PF00665.20		0	0	0	0	0	0
97	RM25_RS11650	RM25_0097	Hypothetical protein	99	gene	117730	119466	+	869.144	-1.07957	0.361222	-2.98866	0.00280201	0.0198926	625.302	-1.5805	0.24533	-6.44234	1.17645e-10	1.14111e-09	1112.99	-0.826451	0.282664	-2.92379	0.00345793	0.0135799	1239.9	0.535132	0.305598	1.7511	0.0799286	0.123293	548.384	1.35512	0.236623	5.72694	1.0226e-08	4.87911e-08	PROKKA_00097		ancA_1	similar to AA sequence:UniProtKB:Q06848		0	0	0	0	0	0
98	RM25_RS00480	RM25_0098	Hypothetical protein	100	gene	119569	120288	+	3287.24	0.426293	0.29866	1.42735	0.153478	0.25466	3784.92	0.234387	0.220277	1.06406	0.287304	0.355099	2789.56	0.693578	0.424307	1.63462	0.10213	0.174942	2982.53	-0.754014	0.375567	-2.00767	0.0446784	0.0778321	3681.13	-0.267867	0.284086	-0.942907	0.345729	0.409694	PROKKA_00098					1	0	0	0	0	0
99	RM25_RS00485	RM25_0099	putative endonuclease 4	101	gene	120520	121323	+	1750.59	0.431091	0.422983	1.01917	0.308122	0.417142	2497.32	0.714159	0.184978	3.86079	0.000113023	0.00037894	1003.86	-0.24601	0.264348	-0.930629	0.352045	0.458437	1583.61	-0.846056	0.292367	-2.89382	0.00380589	0.0106411	1972.51	-1.76837	0.117875	-15.002	7.12236e-51	1.86527e-48	PROKKA_00099	3.1.21.2	end	similar to AA sequence:UniProtKB:P63535		1	0	0	0	0	0
100	RM25_RS00490	RM25_0100	AMP-binding enzyme family protein	102	gene	121320	123326	+	2543.43	0.333094	0.345199	0.964933	0.334579	0.445035	3460.72	0.436345	0.1625	2.68521	0.00724852	0.0150394	1626.13	0.117589	0.172589	0.681326	0.495665	0.595758	2393.04	-0.971934	0.198476	-4.89697	9.73239e-07	7.52106e-06	2781.18	-1.24462	0.119506	-10.4147	2.12543e-25	8.52776e-24	PROKKA_00100	6.2.1.3		similar to AA sequence:UniProtKB:O53521		1	0	0	0	0	0
101	RM25_RS00495	RM25_0101	Major myo-inositol transporter IolT	103	gene	123366	124739	-	437.89	-1.46309	0.750523	-1.94943	0.0512441	0.12623	228.275	-3.83021	0.421454	-9.0881	1.00786e-19	2.96941e-18	647.506	-0.978209	0.466813	-2.0955	0.0361262	0.0798028	674.546	0.938505	0.406479	2.30887	0.020951	0.0425337	230.59	3.86939	0.514487	7.52087	5.44125e-14	5.72545e-13	PROKKA_00101		iolT_2	similar to AA sequence:UniProtKB:O34718		1	0	0	0	0	0
102	RM25_RS00500	RM25_0102	Hydroxypyruvate isomerase	104	gene	125139	125936	-	595.821	-1.49972	0.677256	-2.21441	0.0268007	0.0842032	351.124	-3.67438	0.37998	-9.66993	4.04662e-22	1.7996e-20	840.517	-0.957429	0.311055	-3.07801	0.00208391	0.00894078	923.651	0.703139	0.39449	1.7824	0.074684	0.11706	306.184	3.48617	0.338945	10.2854	8.20298e-25	3.11845e-23	PROKKA_00102	5.3.1.22	hyi	similar to AA sequence:UniProtKB:P30147		1	0	0	0	0	0
103	RM25_RS00505	RM25_0103	AscBF operon repressor	105	gene	126428	127450	+	534.545	-0.167133	0.205595	-0.81292	0.416264	0.525807	480.645	0.01328	0.137252	0.0967564	0.92292	0.941698	588.446	-0.314629	0.341074	-0.922465	0.356286	0.463191	594.923	0.383957	0.183988	2.08686	0.0369009	0.0666989	495.475	0.122629	0.31131	0.393913	0.693645	0.743146	PROKKA_00103		ascG	similar to AA sequence:UniProtKB:P24242		1	0	0	0	0	0
104	RM25_RS00515	RM25_0104	Pyrazinamidase/nicotinamidas pnca	106	gene	127716	128288	+	862.359	-0.371269	0.231108	-1.60648	0.108169	0.202184	787.403	-0.668086	0.260699	-2.56267	0.0103871	0.0205064	937.315	-0.128605	0.281717	-0.456503	0.648029	0.728723	1031.89	-0.037211	0.371578	-0.100143	0.920231	0.937331	736.007	0.549333	0.139285	3.94396	8.01478e-05	0.000208278	PROKKA_00104	3.5.2.19	sttH_1	similar to AA sequence:UniProtKB:Q1MW86	Putative antibiotic resistance	1	0	0	0	0	0
105	RM25_RS00520	RM25_0105	ABC transporter solute-binding protein	107	gene	128669	129529	+	308.124	-0.374588	0.241691	-1.54986	0.121175	0.217744	243.341	-0.561875	0.190842	-2.94418	0.00323808	0.0075266	372.907	-0.258825	0.232674	-1.1124	0.265968	0.367891	366.411	0.422768	0.170971	2.47275	0.0134076	0.0299654	263.431	0.786244	0.251726	3.12341	0.00178769	0.00357689	PROKKA_00105		fliY	similar to AA sequence:UniProtKB:P0AEM9		1	0	0	0	0	0
106	RM25_RS00525	RM25_0106	Arginine/ornithine binding protein	108	gene	129823	130734	+	3034.74	0.17295	0.278019	0.622082	0.533888	0.629817	3739.04	0.0227159	0.19565	0.116104	0.90757	0.929658	2330.45	0.416972	0.278604	1.49665	0.134485	0.216075	3031.17	-0.944748	0.272677	-3.46471	0.000530801	0.00208169	3148.46	-0.514814	0.18825	-2.73474	0.00624301	0.0113452	PROKKA_00106		glnH_1	similar to AA sequence:UniProtKB:P0AEQ3		1	0	0	0	0	0
107	RM25_RS00530	RM25_0107	Arginine/ornithine binding protein	109	gene	130901	131812	+	1659.13	0.0310531	0.437138	0.0710372	0.943368	0.96173	2404.36	-0.0545212	0.17506	-0.311443	0.755464	0.801363	913.904	0.259526	0.28268	0.918092	0.358571	0.465648	1750.07	-1.61017	0.291571	-5.52239	3.34411e-08	3.39745e-07	1644.78	-1.25559	0.14305	-8.77725	1.67525e-18	3.31812e-17	PROKKA_00107		glnH_2	similar to AA sequence:UniProtKB:P0AEQ3		1	0	0	0	0	0
108	RM25_RS00535	RM25_0108	Putative polar amino acid ABC transporter substrate-binding protein	110	gene	131894	132874	+	2352.88	0.530123	0.320785	1.65258	0.0984163	0.191077	2974.14	0.266602	0.185392	1.43804	0.150422	0.204348	1731.62	1.00808	0.255835	3.94034	8.13661e-05	0.000616512	2050.27	-1.2885	0.250768	-5.13819	2.77391e-07	2.33504e-06	2723.14	-0.5023	0.175735	-2.85829	0.00425933	0.00796133	PROKKA_00108		yecS_1	similar to AA sequence:UniProtKB:P0AFT2		1	0	0	0	0	0
109	RM25_RS00540	RM25_0109	Arginine/ornithine transport ATP-binding protein	111	gene	132876	133703	+	1341.69	0.386972	0.417422	0.927051	0.3539	0.466073	1884.13	0.169733	0.182432	0.930387	0.352171	0.420926	799.244	0.924395	0.216512	4.26949	1.95925e-05	0.000183982	1239.87	-1.74171	0.217852	-7.99493	1.29649e-15	5.55607e-14	1490.29	-0.942166	0.157383	-5.98644	2.1448e-09	1.13858e-08	PROKKA_00109		glnQ_1	similar to AA sequence:UniProtKB:P27675		1	0	0	0	0	0
110	RM25_RS12160	RM25_0110	Hypothetical protein	112	gene	134566	135447	+	393.879	0.0125681	0.252219	0.0498301	0.960258	0.974312	326.983	-0.549702	0.206183	-2.66609	0.00767388	0.0158106	460.775	0.40569	0.204925	1.97971	0.0477365	0.0975303	414.842	-0.0372935	0.210413	-0.17724	0.85932	0.889121	387.676	0.980211	0.211878	4.62629	3.72266e-06	1.17461e-05	PROKKA_00110		yqjI_1	similar to AA sequence:UniProtKB:P64588		0	0	0	0	0	0
111	RM25_RS00555	RM25_0111	NAD+ synthetase	113	gene	135705	137819	-	1812.7	-0.846291	0.316223	-2.67625	0.00744518	0.0386834	1360.26	-1.22455	0.196886	-6.21958	4.98482e-10	4.417e-09	2265.15	-0.633702	0.294797	-2.14962	0.031585	0.0722774	2448.98	0.465108	0.269008	1.72897	0.0838139	0.12829	1273.52	1.12229	0.238195	4.71164	2.45735e-06	7.9894e-06	PROKKA_00111	6.3.5.1	nadE	similar to AA sequence:UniProtKB:P0A5L6		1	0	0	0	0	0
112	RM25_RS00560	RM25_0112	Putative cystathionine beta-lyase PatB	114	gene	137987	139192	+	2001.91	0.336637	0.148695	2.26394	0.0235781	0.078716	2076.68	0.249026	0.143519	1.73515	0.082714	0.120644	1927.14	0.432063	0.271887	1.58912	0.112032	0.188345	1874.8	-0.264247	0.2436	-1.08476	0.278029	0.351186	2186.39	-0.0395374	0.174475	-0.226608	0.820729	0.854561	PROKKA_00112	4.4.1.8	patB	similar to AA sequence:UniProtKB:Q08432		1	0	0	0	0	0
113	RM25_RS00565	RM25_0113	Ribose-5-phosphate isomerase B	115	gene	139295	139741	+	753.993	0.392644	0.218753	1.79492	0.0726662	0.157711	912.679	0.367884	0.13776	2.67047	0.00757463	0.0156471	595.308	0.434173	0.175946	2.46765	0.0136002	0.0386214	692.94	-0.714137	0.180259	-3.96172	7.44105e-05	0.000376364	839.368	-0.595523	0.137256	-4.33879	1.4327e-05	4.12821e-05	PROKKA_00113	5.3.1.6	rpiB_1	similar to AA sequence:UniProtKB:P37351		1	0	0	0	0	0
114	RM25_RS00570	RM25_0114	4-hydroxythreonine-4-phosphate dehydrogenase 2	116	gene	140034	141044	+	526.179	-1.28926	0.416416	-3.09609	0.00196089	0.0151535	358.225	-1.70269	0.332227	-5.12509	2.97395e-07	1.66105e-06	694.134	-1.09636	0.364289	-3.00958	0.0026161	0.0107988	783.968	0.719726	0.379607	1.89597	0.0579634	0.0959408	300.909	1.39728	0.351967	3.96991	7.19002e-05	0.000187881	PROKKA_00114	1.1.1.262	pdxA2	similar to AA sequence:UniProtKB:P58718		0	0	0	0	0	0
115	RM25_RS00575	RM25_0115	High-affinity gluconate transporter	117	gene	141050	142393	+	592.389	-1.39921	0.443546	-3.15459	0.00160725	0.0131083	395.967	-1.96207	0.343713	-5.70844	1.14018e-08	8.2689e-08	788.811	-1.15337	0.355731	-3.24225	0.00118592	0.00557925	902.284	0.718028	0.396066	1.8129	0.069847	0.111456	320.691	1.60009	0.343238	4.66174	3.13545e-06	9.99579e-06	PROKKA_00115		gntT	similar to AA sequence:UniProtKB:P39835		0	0	0	0	0	0
116	RM25_RS00580	RM25_0116	Putative hexulose-6-phosphate isomerase	118	gene	142438	143418	+	465.137	-1.43658	0.498908	-2.87945	0.00398375	0.0255768	300.868	-2.48408	0.309381	-8.02921	9.81038e-16	1.7256e-14	629.406	-1.04861	0.324877	-3.2277	0.00124791	0.00581288	713.286	0.664959	0.348949	1.9056	0.0567015	0.0941165	246.711	2.16848	0.313772	6.91101	4.81213e-12	3.71875e-11	PROKKA_00116			protein motif:Pfam:PF01261.18		0	0	0	0	0	0
117	RM25_RS00585	RM25_0117	Transposase IS204/IS1001/IS1096/IS1165 family protein	119	gene	143764	145071	-	19.0391	-1.73692	0.929876	-1.86791	0.0617749	0.142191	12.9695	-5.94389	1.46657	-4.05293	5.05812e-05	0.000185412	25.1087	-0.959662	0.54893	-1.74824	0.0804223	0.146036	31.0246	0.288265	0.60873	0.473552	0.63582	0.692526	8.60731	5.3591	1.55927	3.43694	0.000588331	0.00130574	PROKKA_00117			protein motif:Pfam:PF01610.11		0	0	0	0	0	0
118	RM25_RS00590	RM25_0118	Putative NADH oxidase-related oxidoreductase protein	120	gene	145195	145842	+	263.91	-0.902889	0.307031	-2.94071	0.00327458	0.0219207	205.8	-1.36204	0.284857	-4.78149	1.74002e-06	8.45614e-06	322.019	-0.636802	0.224079	-2.84186	0.00448512	0.0164921	362.511	0.33767	0.284442	1.18713	0.235177	0.3034	180.325	1.1232	0.256912	4.37192	1.23157e-05	3.57489e-05	PROKKA_00118	1.-.-.-		similar to AA sequence:UniProtKB:P32382		0	0	0	0	0	0
119	RM25_RS00595	RM25_0119	MarR family protein	121	gene	145845	146189	+	238.15	-1.06592	0.325132	-3.27844	0.00104383	0.0102088	181.826	-1.3114	0.339078	-3.86755	0.000109935	0.000370166	294.474	-0.92663	0.284797	-3.25365	0.00113932	0.00541408	339.289	0.502941	0.347568	1.44703	0.147889	0.204397	151.226	0.957452	0.320138	2.99074	0.002783	0.00540323	PROKKA_00119			similar to AA sequence:UniProtKB:O53478		0	0	0	0	0	0
120	RM25_RS12905	RM25_0120	Hypothetical protein	122	gene	146233	147786	+	1871.84	0.171878	0.0921418	1.86537	0.0621299	0.142451	1872.47	0.0808415	0.120764	0.669416	0.50323	0.56888	1871.2	0.263279	0.194372	1.35451	0.175574	0.266814	1858.22	-0.158689	0.172263	-0.921202	0.356945	0.433446	1943.91	0.0776848	0.105986	0.73297	0.463576	0.528105	PROKKA_00120		coaBC	similar to AA sequence:UniProtKB:P0ABQ0		1	0	0	0	0	0
121	RM25_RS00605	RM25_0121	Alanine racemase	123	gene	147959	149107	+	973.133	0.162088	0.282254	0.574262	0.565791	0.659856	692.319	-0.0700146	0.140363	-0.498812	0.617912	0.675832	1253.95	0.289292	0.142079	2.03613	0.0417373	0.088547	966.407	0.609942	0.154325	3.95232	7.73981e-05	0.000388257	1006.46	1.02156	0.122304	8.35263	6.67599e-17	1.03522e-15	PROKKA_00121	5.1.1.1	alr	similar to AA sequence:UniProtKB:Q9S5V6		1	0	0	0	0	0
122	RM25_RS00610	RM25_0122	Peptidase, S8/S53 family	124	gene	149117	150733	+	728.326	-0.239628	0.23096	-1.03753	0.29949	0.409217	591.365	-0.553657	0.167669	-3.30209	0.000959666	0.00259099	865.286	-0.0319075	0.211574	-0.150811	0.880125	0.913052	830.69	0.251301	0.19145	1.31262	0.189311	0.251384	655.108	0.831265	0.183783	4.52308	6.09469e-06	1.84642e-05	PROKKA_00122			protein motif:Pfam:PF00082.16		1	0	0	0	0	0
123	RM25_RS11660	RM25_0123	Hypothetical protein	125	gene	150912	151781	+	329.791	-0.702381	0.482106	-1.4569	0.145144	0.245765	179.005	-1.0856	0.221886	-4.8926	9.95138e-07	5.07693e-06	480.576	-0.568586	0.392207	-1.44971	0.147139	0.231514	428.307	1.17259	0.189976	6.17231	6.72991e-10	9.97635e-09	247.384	1.75777	0.405154	4.33851	1.43449e-05	4.12831e-05	PROKKA_00123					0	0	0	0	0	0
124	RM25_RS00620	RM25_0124	Hypothetical protein	126	gene	151892	152695	-	1202.06	0.266989	0.212702	1.25522	0.209398	0.313964	1242.8	0.803885	0.128663	6.24798	4.15796e-10	3.71224e-09	1161.32	-0.285379	0.244688	-1.1663	0.243493	0.34325	1151.02	0.441419	0.251023	1.75848	0.0786661	0.121744	1287.54	-0.603073	0.110135	-5.47575	4.35655e-08	1.90661e-07	PROKKA_00124			protein motif:Pfam:PF12787.1		1	0	0	0	0	0
125	RM25_RS00625	RM25_0125	Citrate (Si)-synthase	127	gene	153214	154518	+	1583.3	-0.0776141	0.103283	-0.751468	0.452371	0.558533	1500.23	-0.243071	0.134253	-1.81054	0.0702125	0.104543	1666.36	0.0691827	0.14457	0.478542	0.632264	0.715777	1718.09	-0.061512	0.127169	-0.483703	0.628596	0.686244	1508.94	0.303021	0.132473	2.28742	0.0221714	0.0361397	PROKKA_00125	2.3.3.1	gltA2_1	similar to AA sequence:UniProtKB:Q10530		1	0	0	0	0	0
126	RM25_RS00630	RM25_0126	Putative secreted peptidoglycan-binding protein	128	gene	154731	155339	+	25432.4	2.85949	0.596757	4.79171	1.65365e-06	6.49607e-05	28182.4	2.04132	0.17012	11.9993	3.58385e-33	6.03366e-31	22682.3	5.08141	0.356897	14.2378	5.34111e-46	1.10459e-42	6604.39	-3.13755	0.276123	-11.3629	6.40138e-30	2.15544e-27	43671.1	-0.0596982	0.249351	-0.239415	0.810784	0.846332	PROKKA_00126	3.-.-.-	rpfA	similar to AA sequence:UniProtKB:O53879		0	0	0	0	0	0
127	RM25_RS00635	RM25_0127	Hypothetical protein	129	gene	155650	157707	+	1607.41	0.143734	0.113321	1.26839	0.20466	0.308627	1507.33	0.0132114	0.126231	0.10466	0.916645	0.936512	1707.48	0.258644	0.188693	1.37072	0.170463	0.260897	1611.65	-0.00814593	0.153592	-0.053036	0.957703	0.966727	1655.29	0.293122	0.149627	1.95902	0.0501105	0.07419	PROKKA_00127	2.7.11.1	prkC_1	similar to AA sequence:UniProtKB:O34507		0	0	0	0	0	0
128	RM25_RS00640	RM25_0128	Leucyltransferase	130	gene	158116	158841	+	348.702	-0.239865	0.214799	-1.1167	0.264125	0.371889	296.943	-0.169111	0.247019	-0.684608	0.493592	0.559863	400.461	-0.29369	0.250556	-1.17215	0.241136	0.340538	398.446	0.417973	0.244597	1.70882	0.0874834	0.133111	314.099	0.361363	0.280638	1.28765	0.197868	0.252231	PROKKA_00128	2.3.2.6	aat	similar to AA sequence:UniProtKB:P0A8P1		1	0	0	0	0	0
129	RM25_RS00645	RM25_0129	DNA-formamidopyrimidine glycosylase	131	gene	158834	159697	+	433.298	-0.0105712	0.254153	-0.0415939	0.966822	0.97873	343.597	0.214478	0.16695	1.28469	0.198902	0.258727	523	-0.159318	0.300855	-0.529552	0.596423	0.684133	456.133	0.733135	0.190802	3.84239	0.000121844	0.000581347	424.478	0.421224	0.277496	1.51795	0.129028	0.173444	PROKKA_00129		fpg2	similar to AA sequence:UniProtKB:L0T864		1	0	0	0	0	0
130	RM25_RS00650	RM25_0130	Gluconokinase	132	gene	159845	161539	+	2393.85	-1.51074	0.533605	-2.8312	0.0046374	0.0282438	1078.29	0.0570536	0.133174	0.428414	0.66835	0.722284	3709.41	-2.11922	0.425086	-4.98539	6.18361e-07	9.21682e-06	3712.65	2.46342	0.420559	5.8575	4.69881e-09	5.53755e-08	1217.34	0.325435	0.154269	2.10952	0.0348994	0.0537282	PROKKA_00130	2.7.1.17	xylB	similar to AA sequence:UniProtKB:P35850		0	0	0	0	0	0
131	RM25_RS12490	RM25_0131	Hypothetical protein	133	gene	161570	162217	-	683.918	-0.754464	0.369507	-2.04181	0.0411703	0.109896	469.266	-1.28951	0.241378	-5.34227	9.17883e-08	5.6048e-07	898.57	-0.498577	0.22841	-2.18282	0.0290493	0.0676928	902.493	0.594923	0.26509	2.24423	0.0248175	0.048463	498.345	1.44295	0.206816	6.977	3.01557e-12	2.39635e-11	PROKKA_00131					0	0	0	0	0	0
132	RM25_RS00655	RM25_0132	Type I site-specific deoxyribonuclease, HsdR family	134	gene	162315	165374	-	3195.3	-0.406559	0.151929	-2.67598	0.00745111	0.0386834	2881.32	-0.560095	0.139806	-4.00623	6.16943e-05	0.000220993	3509.28	-0.28308	0.204641	-1.3833	0.166572	0.25616	3838.88	0.10211	0.198676	0.513954	0.607284	0.666994	2693.52	0.43576	0.121595	3.5837	0.000338762	0.000782038	PROKKA_00132	3.1.21.3	hsdR	similar to AA sequence:UniProtKB:P10486		0	0	0	0	0	0
133	RM25_RS00660	RM25_0133	Type I restriction enzyme, S subunit	135	gene	165371	166555	-	1479.26	-0.653635	0.231941	-2.81811	0.00483079	0.028963	1237.44	-0.959639	0.163967	-5.85262	4.83877e-09	3.71498e-08	1721.07	-0.444452	0.250429	-1.77476	0.0759368	0.139286	1904.99	0.213183	0.248192	0.858944	0.390371	0.466348	1126.54	0.787639	0.150326	5.23953	1.60989e-07	6.34007e-07	PROKKA_00133			similar to AA sequence:UniProtKB:P75604		0	0	0	0	0	0
134	RM25_RS00665	RM25_0134	Type I restriction-modification system, M subunit	136	gene	166552	168120	-	1544.56	-0.336832	0.123649	-2.72409	0.00644782	0.0351794	1419.42	-0.441149	0.13649	-3.23211	0.00122882	0.00321814	1669.7	-0.250401	0.17649	-1.41878	0.155963	0.242483	1818.6	0.0872515	0.16513	0.528381	0.597235	0.658719	1337.53	0.332608	0.12953	2.5678	0.0102345	0.0178554	PROKKA_00134	2.1.1.72		similar to AA sequence:UniProtKB:Q89Z59		0	0	0	0	0	0
135	RM25_RS00670	RM25_0135	Putative ABC-type transport system ATP-binding component	137	gene	168175	169992	-	713.857	-0.380696	0.353429	-1.07715	0.281413	0.390401	487.74	-0.540555	0.178929	-3.02106	0.0025189	0.00602746	939.974	-0.300807	0.368286	-0.816774	0.414057	0.519113	847.718	0.777592	0.215979	3.60031	0.00031784	0.00135226	610.826	1.08644	0.341311	3.18314	0.00145686	0.00297042	PROKKA_00135		ybhF	similar to AA sequence:UniProtKB:P0A9U1		1	0	0	0	0	0
136	RM25_RS00675	RM25_0136	ABC-2 type transporter	138	gene	169989	171176	-	854.076	-0.640151	0.240507	-2.66167	0.00777532	0.0395969	653.055	-0.55841	0.146491	-3.81192	0.000137894	0.000454569	1055.1	-0.69282	0.20796	-3.3315	0.000863797	0.00433185	1093.9	0.684859	0.174694	3.92033	8.84277e-05	0.000436948	654.578	0.604093	0.182096	3.31745	0.000908437	0.00195542	PROKKA_00136		ybhR_1	similar to AA sequence:UniProtKB:P0AFP9		0	0	0	0	0	0
137	NA	RM25_0137	Hypothetical protein	139	gene	171264	171488	+	84.4615	-1.29775	0.489234	-2.65261	0.00798723	0.0402263	57.3936	-2.20717	0.454745	-4.85364	1.21214e-06	6.06584e-06	111.53	-0.925321	0.406952	-2.27378	0.0229791	0.0569525	126.306	0.560927	0.384849	1.45752	0.144972	0.201473	48.0064	1.91365	0.524652	3.64747	0.000264836	0.000625471	PROKKA_00137					0	0	0	0	0	0
138	RM25_RS00680	RM25_0138	Hypothetical protein	140	gene	171377	172366	-	1192.61	0.446994	0.121026	3.69337	0.000221301	0.0031048	1246.22	0.441097	0.14383	3.06679	0.0021637	0.00528018	1139	0.454024	0.225905	2.0098	0.0444526	0.0925019	1066.97	-0.197815	0.125549	-1.57561	0.115116	0.166562	1346.26	-0.139625	0.191061	-0.730788	0.464909	0.529367	PROKKA_00138	1.1.1.169	panE_1	similar to AA sequence:UniProtKB:O34661		1	0	0	0	0	0
139	RM25_RS00685	RM25_0139	Aminodeoxychorismate synthase, component I	141	gene	172603	174336	+	811.243	-0.967079	0.484795	-1.99482	0.0460625	0.118138	484.65	-1.65991	0.259725	-6.39104	1.64766e-10	1.56594e-09	1137.84	-0.706588	0.40456	-1.74656	0.0807141	0.146228	1125.66	0.869594	0.296056	2.93727	0.0033112	0.00960284	541.436	1.89638	0.382741	4.95472	7.24352e-07	2.60259e-06	PROKKA_00139	2.6.1.85	pabB	similar to AA sequence:UniProtKB:P05041		0	0	0	0	0	0
140	RM25_RS11665	RM25_0140	Branched-chain amino acid aminotransferase/4-amino-4-deoxychorismate lyase	142	gene	174329	175282	+	459.475	-0.302067	0.317218	-0.952236	0.340977	0.452015	335.098	-0.388276	0.187641	-2.06924	0.0385231	0.0635847	583.852	-0.252904	0.36243	-0.697802	0.485301	0.585691	531.734	0.683035	0.205366	3.32594	0.000881214	0.00315657	405.186	0.881898	0.339162	2.60023	0.00931621	0.0163746	PROKKA_00140			protein motif:CLUSTERS:PRK07849		0	0	0	0	0	0
141	RM25_RS11670	RM25_0141	Hypothetical protein	143	gene	175576	176256	-	661.879	-0.0928025	0.207817	-0.446559	0.655193	0.738119	540.532	0.00113791	0.193872	0.00586939	0.995317	0.996585	783.227	-0.158672	0.174223	-0.910739	0.362433	0.46937	717.747	0.555638	0.156045	3.56075	0.000369802	0.00153725	628.581	0.448751	0.20241	2.21704	0.0266202	0.0424806	PROKKA_00141					0	0	0	0	0	0
142	RM25_RS12175	RM25_0142	Prephenate dehydratase	144	gene	176735	177721	+	1037.48	-0.0593929	0.093336	-0.636335	0.524558	0.621298	998.55	-0.0112581	0.122296	-0.0920556	0.926654	0.944314	1076.4	-0.103563	0.192538	-0.537885	0.590657	0.679774	1116.64	0.0916046	0.148579	0.61654	0.537538	0.604186	997.263	0.0571941	0.161698	0.353709	0.723557	0.769943	PROKKA_00142	4.2.1.51	pheA	similar to AA sequence:UniProtKB:P96240		1	0	0	0	0	0
143	RM25_RS00705	RM25_0143	PA-phosphatase like phosphoesterase	145	gene	177601	179226	-	1391.83	0.0473947	0.0955463	0.496038	0.619867	0.707967	1415.78	0.187756	0.139404	1.34685	0.17803	0.235211	1367.89	-0.0961213	0.165472	-0.580893	0.561312	0.656582	1446.69	0.0367052	0.176809	0.207597	0.835543	0.87025	1387.43	-0.195301	0.134967	-1.44703	0.147889	0.196141	PROKKA_00143	2.7.1.-	yegS	similar to AA sequence:UniProtKB:P76407		1	0	0	0	0	0
144	RM25_RS00710	RM25_0144	Serine--tRNA ligase	146	gene	179353	180627	+	2325.22	0.384959	0.173653	2.21682	0.0266351	0.084154	2637.43	0.42386	0.160624	2.63883	0.00831928	0.0169624	2013.01	0.33524	0.216089	1.5514	0.120806	0.199818	2137.36	-0.394185	0.224885	-1.75283	0.0796316	0.122915	2580.12	-0.439348	0.137595	-3.19306	0.00140775	0.00288277	PROKKA_00144	6.1.1.11	serS	similar to AA sequence:UniProtKB:Q8NLP6		1	0	0	0	0	0
145	RM25_RS11675	RM25_0145	Hypothetical protein	147	gene	180748	181428	+	1075.55	-0.125623	0.1876	-0.66963	0.503093	0.600097	1023.8	0.382341	0.122002	3.13389	0.00172505	0.00431172	1127.29	-0.590125	0.197579	-2.98678	0.00281929	0.0114966	1182.58	0.550603	0.198886	2.76844	0.00563255	0.01462	1009.44	-0.370663	0.135091	-2.7438	0.00607326	0.0110623	PROKKA_00145					1	0	0	0	0	0
146	RM25_RS00720	RM25_0146	PTS system mannose-specific EIIBCA component (EIIBCA-Man) (EII-Man/EIII-Man)	148	gene	181568	184540	-	2986.47	-0.140401	0.421626	-0.332998	0.739135	0.809546	1736.01	-0.573255	0.119617	-4.79242	1.64785e-06	8.05807e-06	4236.92	0.0341669	0.307578	0.111084	0.91155	0.93822	3295.54	0.959522	0.268155	3.57824	0.000345918	0.00145622	2771.67	1.60466	0.183906	8.72544	2.65145e-18	5.12251e-17	PROKKA_00146		bglF	similar to AA sequence:UniProtKB:P08722		1	0	0	0	0	0
147	RM25_RS00725	RM25_0147	Putative exonuclease of the beta-lactamase fold involved in RNA processing	149	gene	184790	186184	+	1017.69	-1.03461	0.417922	-2.47561	0.0133008	0.0567942	579.562	-1.03062	0.241108	-4.27454	1.91534e-05	7.66459e-05	1455.82	-1.03694	0.214628	-4.83133	1.35621e-06	1.81625e-05	1433.22	1.26909	0.27562	4.6045	4.13463e-06	2.76856e-05	654.997	1.31952	0.203815	6.47412	9.53663e-11	6.26124e-10	PROKKA_00147	3.1.-.-		similar to AA sequence:UniProtKB:Q5SLP1		0	0	0	0	0	0
148	RM25_RS00730	RM25_0148	Alkaline phosphatase synthesis transcriptional regulatory protein phoP	150	gene	186181	186900	+	387.56	-0.604869	0.342615	-1.76545	0.0774882	0.164837	260.458	-0.685331	0.240412	-2.85066	0.0043629	0.00966095	514.661	-0.566654	0.262361	-2.15983	0.0307861	0.070793	490.439	0.873888	0.239222	3.65304	0.000259158	0.001127	302.11	1.05263	0.270218	3.89548	9.80044e-05	0.000248651	PROKKA_00148		phoP_1	similar to AA sequence:UniProtKB:P13792		1	0	0	0	0	0
149	RM25_RS00735	RM25_0149	Two-component system sensor kinase TcsS4	151	gene	186897	188186	+	748.478	-0.445064	0.302259	-1.47246	0.140897	0.241408	537.617	-0.360463	0.158075	-2.28033	0.0225884	0.0397024	959.338	-0.494232	0.311192	-1.58819	0.112244	0.188566	905.12	0.82892	0.18775	4.41501	1.01006e-05	6.21593e-05	623.466	0.759374	0.285508	2.65973	0.00782039	0.013943	PROKKA_00149	2.7.13.3	baeS_1	similar to AA sequence:UniProtKB:P30847		1	0	0	0	0	0
150	RM25_RS00740	RM25_0150	Putative periplasmic or exported protein	152	gene	188248	188895	-	396.037	-1.19582	0.68273	-1.75152	0.0798565	0.167129	185.584	-2.7952	0.39145	-7.14063	9.29058e-13	1.23717e-11	606.49	-0.841659	0.424101	-1.98457	0.0471919	0.0968914	576.262	1.19318	0.41069	2.9053	0.00366901	0.0103443	237.449	3.22041	0.427101	7.54016	4.69401e-14	4.98368e-13	PROKKA_00150					1	0	0	0	0	0
151	RM25_RS00745	RM25_0151	putative thiol peroxidase	153	gene	189229	189726	+	2624.6	2.30994	0.278449	8.29573	1.07922e-16	6.35931e-14	3105.29	2.47333	0.250238	9.88391	4.88873e-23	2.40057e-21	2143.92	2.09449	0.383065	5.4677	4.55911e-08	8.59666e-07	934.607	-0.271373	0.389124	-0.697395	0.485556	0.555291	4274.84	-0.614762	0.246126	-2.49775	0.0124984	0.0214246	PROKKA_00151	1.11.1.-	tpx	similar to AA sequence:UniProtKB:Q8NRG3		1	0	0	0	0	0
152	RM25_RS00750	RM25_0152	Transcriptional regulator, Sir2 family	154	gene	189894	190640	-	1068.44	0.0773673	0.195807	0.39512	0.692754	0.770199	1095.86	0.490608	0.131776	3.72305	0.000196834	0.000629493	1041.03	-0.351602	0.278096	-1.26432	0.206116	0.302689	1098.19	0.301103	0.255545	1.17828	0.238686	0.307422	1074.54	-0.498259	0.166234	-2.99733	0.00272355	0.00529653	PROKKA_00152	3.5.1.-	cobB_1	similar to AA sequence:UniProtKB:Q9WYW0		1	0	0	0	0	0
153	RM25_RS00755	RM25_0153	Putative CONSERVED PROTEIN CPSA	155	gene	190841	192550	+	1620.39	0.0926534	0.121921	0.759948	0.447286	0.554286	1696.23	-0.0976231	0.144235	-0.676834	0.498511	0.564628	1544.54	0.301679	0.17481	1.72576	0.0843913	0.150918	1659.01	-0.400441	0.177879	-2.2512	0.0243726	0.0478719	1639.03	0.0508867	0.107351	0.474024	0.635483	0.69152	PROKKA_00153		lytR	similar to AA sequence:UniProtKB:Q02115		1	0	0	0	0	0
154	RM25_RS00760	RM25_0154	Argininosuccinate synthase	156	gene	193204	194640	-	3587.23	0.558518	0.191943	2.90981	0.00361651	0.0235297	4038.62	0.553458	0.172761	3.20361	0.00135715	0.00349596	3135.85	0.565535	0.270635	2.08966	0.0366486	0.080579	3076.61	-0.426156	0.248734	-1.7133	0.0866565	0.131944	4182.44	-0.374341	0.18877	-1.98305	0.0473613	0.0704739	PROKKA_00154	6.3.4.5	argG	similar to AA sequence:UniProtKB:Q06734		1	0	0	0	0	0
155	RM25_RS00765	RM25_0155	NAD(P)H quinone oxidoreductase, PIG3 family	157	gene	194802	195809	-	2801.37	0.21774	0.305925	0.711742	0.476625	0.577158	2379.48	0.86451	0.163945	5.27317	1.34087e-07	7.92091e-07	3223.26	-0.241549	0.377733	-0.639471	0.522517	0.622195	2729.24	0.999917	0.364414	2.74391	0.0060713	0.0155375	2946.98	-0.0702961	0.192376	-0.365411	0.714805	0.763041	PROKKA_00155	1.6.5.5	qorA	similar to AA sequence:UniProtKB:P28304		1	0	0	0	0	0
157	RM25_RS00775	RM25_0157	Membrane protein without function	161	gene	196023	196460	+	1669.03	0.0920551	0.217336	0.423561	0.671886	0.752321	1620.36	0.280186	0.18285	1.53233	0.125441	0.174434	1717.71	-0.0835319	0.367825	-0.227097	0.820348	0.870068	1708.63	0.222015	0.349136	0.635897	0.524843	0.59246	1683.68	-0.107569	0.209593	-0.513229	0.607791	0.66724	PROKKA_00157					1	0	0	0	0	0
158	RM25_RS00780	RM25_0158	Cell envelope-related transcriptional attenuator	162	gene	196842	199460	-	1967.39	0.182566	0.160906	1.13461	0.256538	0.364338	2227.64	0.206239	0.146217	1.4105	0.158391	0.213065	1707.14	0.152691	0.188582	0.809678	0.418125	0.522934	1948.31	-0.413708	0.188334	-2.19667	0.0280438	0.0534698	2051.84	-0.415108	0.112581	-3.68721	0.000226727	0.000541435	PROKKA_00158		brpA	similar to AA sequence:UniProtKB:Q8DVR0		1	0	0	0	0	0
161	RM25_RS11680	RM25_0161	Hypothetical protein	169	gene	200418	201773	-	1748.94	0.183817	0.300884	0.610923	0.541251	0.636908	2271.49	0.154383	0.184412	0.837167	0.402499	0.471985	1226.4	0.238738	0.186956	1.27697	0.201612	0.298868	1740.32	-0.994218	0.191452	-5.19304	2.06884e-07	1.81273e-06	1825	-0.858101	0.176892	-4.85098	1.22853e-06	4.20269e-06	PROKKA_00161			protein motif:Pfam:PF04892.6		1	0	0	0	0	0
162	RM25_RS00800	RM25_0162	Oxidoreductase, short chain dehydrogenase/reductase family protein	170	gene	201906	202589	+	724.844	-0.0298345	0.161077	-0.185218	0.853058	0.904036	633.647	0.179684	0.144374	1.24458	0.213287	0.27456	816.042	-0.190233	0.178274	-1.06708	0.285936	0.390696	771.89	0.49243	0.189904	2.59304	0.0095131	0.0228102	703.165	0.173364	0.137144	1.2641	0.206194	0.260729	PROKKA_00162	1.-.-.-		similar to AA sequence:UniProtKB:Q99RF5		1	0	0	0	0	0
163	RM25_RS00805	RM25_0163	Glycerophosphoryl diester phosphodiesterase family protein	171	gene	202586	203305	+	522.886	-0.19825	0.122833	-1.61398	0.106532	0.200556	476.479	-0.0633837	0.147676	-0.429208	0.667772	0.72213	569.292	-0.311664	0.168507	-1.84955	0.0643779	0.122853	588.979	0.310131	0.155488	1.99456	0.0460906	0.0796448	477.873	0.11801	0.167223	0.705702	0.480374	0.542521	PROKKA_00163	3.1.4.46	glpQ1	similar to AA sequence:UniProtKB:P96236		1	0	0	0	0	0
164	RM25_RS00810	RM25_0164	Shikimate dehydrogenase	172	gene	203396	204214	-	1276.01	0.123137	0.224134	0.549389	0.582738	0.674574	1090.59	0.366002	0.188484	1.94182	0.0521584	0.0819582	1461.43	-0.0553042	0.28802	-0.192015	0.84773	0.889626	1287.53	0.594456	0.304467	1.95245	0.0508849	0.0860989	1301.5	0.210588	0.145778	1.44458	0.148577	0.196628	PROKKA_00164	1.1.1.25	aroE	similar to AA sequence:UniProtKB:Q5HNV1		1	0	0	0	0	0
165	RM25_RS00815	RM25_0165	3-carboxymuconate cyclase (Precursor)	173	gene	204301	205350	+	885.446	-0.38846	0.209406	-1.85505	0.0635885	0.144252	729.171	-0.320414	0.160176	-2.00038	0.0454593	0.0733887	1041.72	-0.437652	0.247448	-1.76866	0.0769499	0.140598	1055.87	0.500345	0.196716	2.54349	0.0109752	0.0254857	753.005	0.444943	0.217883	2.04212	0.04114	0.0621583	PROKKA_00165	3.1.1.31	pgl_1	similar to AA sequence:UniProtKB:P52697		0	0	0	0	0	0
166	RM25_RS00820	RM25_0166	2, 5-diketo-D-gluconic acid reductase A	174	gene	205455	206297	+	1440.19	0.991956	0.312434	3.17492	0.00149875	0.0127873	1902.3	1.11094	0.200119	5.55137	2.83443e-08	1.90335e-07	978.079	0.77107	0.199503	3.86495	0.00011111	0.000805804	1023.07	-0.793545	0.186612	-4.25237	2.11523e-05	0.000120716	1879.18	-1.08741	0.202618	-5.3668	8.0145e-08	3.33749e-07	PROKKA_00166	1.1.1.274	dkgA	similar to AA sequence:UniProtKB:Q46857		0	0	0	0	0	0
167	RM25_RS00825	RM25_0167	ABC-type antimicrobial peptide transport system	175	gene	206451	208904	-	3139.91	0.60007	0.286052	2.09776	0.0359262	0.101532	4047.15	0.779999	0.141979	5.49375	3.93479e-08	2.58337e-07	2232.68	0.28501	0.212315	1.34239	0.179469	0.271789	2644.59	-0.62913	0.194779	-3.22997	0.00123804	0.00423523	3713.83	-1.06698	0.141427	-7.54436	4.54529e-14	4.84762e-13	PROKKA_00167		ytrF_2	similar to AA sequence:UniProtKB:O35005		0	0	0	0	0	0
168	RM25_RS00830	RM25_0168	Ectoine/hydroxyectoine ABC transporter, ATP-binding protein	176	gene	208904	209842	-	869.497	0.349214	0.17311	2.01729	0.0436649	0.114094	970.37	0.567476	0.137691	4.12138	3.76607e-05	0.000142026	768.625	0.0805898	0.234848	0.343157	0.73148	0.800789	806.224	-0.126697	0.191271	-0.662394	0.507719	0.574781	956.696	-0.556708	0.170008	-3.2746	0.00105813	0.00221888	PROKKA_00168	3.6.3.-	macB_2	similar to AA sequence:UniProtKB:Q2EHL8		0	0	0	0	0	0
169	RM25_RS00835	RM25_0169	Two-component system response regulator	177	gene	210197	210904	-	498.912	0.190948	0.222458	0.858358	0.390695	0.501836	400.779	-0.110394	0.161053	-0.685451	0.49306	0.559798	597.045	0.391848	0.201362	1.94599	0.051656	0.103356	490.474	0.249766	0.183661	1.35992	0.173854	0.234827	520.819	0.805587	0.146828	5.48661	4.09721e-08	1.80507e-07	PROKKA_00169		nreC_2	similar to AA sequence:UniProtKB:Q7WZY4		0	0	0	0	0	0
170	RM25_RS00840	RM25_0170	Two-component system sensor kinase	178	gene	210873	212192	-	1929.31	0.735467	0.234881	3.13123	0.00174077	0.0139191	1498.68	0.448611	0.133186	3.36831	0.00075631	0.00208983	2359.94	0.92381	0.230693	4.0045	6.21479e-05	0.000499941	1525.5	0.300703	0.143796	2.09118	0.0365121	0.066346	2354.49	0.822142	0.17985	4.57125	4.84816e-06	1.50159e-05	PROKKA_00170	2.7.13.3	desK_1	similar to AA sequence:UniProtKB:O34757		0	0	0	0	0	0
171	RM25_RS00845	RM25_0171	Carboxylesterase type B	179	gene	212356	213060	-	422.259	0.00134508	0.323047	0.00416373	0.996678	0.998797	293.93	-0.239904	0.260254	-0.921809	0.356628	0.425822	550.588	0.125571	0.205486	0.611089	0.541141	0.638109	443.574	0.657553	0.28672	2.29337	0.0218269	0.0437798	413.64	1.08179	0.179642	6.0219	1.72384e-09	9.25531e-09	PROKKA_00171					0	0	0	0	0	0
172	RM25_RS00850	RM25_0172	Membrane protein containing DUF1211	180	gene	213138	213743	+	277.095	-0.799647	0.364523	-2.19368	0.0282585	0.0867213	191.771	-1.33838	0.267689	-4.99975	5.74041e-07	3.00003e-06	362.419	-0.541999	0.210346	-2.5767	0.00997471	0.0301802	370.276	0.576643	0.268672	2.14627	0.0318517	0.0593439	198.069	1.43367	0.223161	6.42437	1.3242e-10	8.43549e-10	PROKKA_00172					1	0	0	0	0	0
173	RM25_RS00855	RM25_0173	Acetyltransferase	181	gene	213907	214221	+	2556.37	0.53475	0.447392	1.19526	0.231985	0.33962	1562.66	0.499726	0.185638	2.69194	0.00710383	0.0147791	3550.08	0.550813	0.516412	1.06662	0.286145	0.390705	2199.49	1.10477	0.483567	2.28462	0.022335	0.0445378	2946.34	1.1864	0.260866	4.54794	5.4174e-06	1.65614e-05	PROKKA_00173					1	0	0	0	0	0
174	RM25_RS00860	RM25_0174	Hypothetical protein	182	gene	214310	214543	+	1908.51	1.22853	0.504547	2.43491	0.0148955	0.0607969	983.857	0.433227	0.227551	1.90387	0.0569276	0.0876411	2833.17	1.54594	0.52057	2.9697	0.00298086	0.0119117	1205.52	0.741382	0.489361	1.515	0.129773	0.183929	2602.43	1.88232	0.288327	6.52844	6.64595e-11	4.46282e-10	PROKKA_00174					1	0	0	0	0	0
175	RM25_RS00865	RM25_0175	Peptidyl-prolyl cis-trans isomerase	183	gene	214677	215051	-	4233.62	1.58722	0.480674	3.30207	0.000959757	0.00971332	5164.93	1.02136	0.25135	4.0635	4.83428e-05	0.00017776	3302.31	2.82135	0.420151	6.71508	1.87961e-11	7.38372e-10	2261.33	-2.10719	0.381745	-5.51989	3.3922e-08	3.43151e-07	6203.59	-0.279079	0.295453	-0.94458	0.344873	0.408887	PROKKA_00175	5.2.1.8	fkbP_1	similar to AA sequence:UniProtKB:P28725		1	0	0	0	0	0
176	RM25_RS00870	RM25_0176	Panthothenate kinase	184	gene	215125	215748	-	432.591	-0.563621	0.302961	-1.86037	0.0628325	0.142908	319.021	-0.739474	0.18103	-4.08481	4.41129e-05	0.000164516	546.161	-0.466182	0.32011	-1.45632	0.145305	0.229824	542.7	0.5993	0.220929	2.71264	0.00667506	0.0168089	343.4	0.941116	0.303132	3.10464	0.00190513	0.00379898	PROKKA_00176	2.7.1.33	coaA_1	similar to AA sequence:UniProtKB:Q83EV9		1	0	0	0	0	0
177	RM25_RS00875	RM25_0177	DNA polymerase III, epsilon subunit	185	gene	215842	216498	+	642.159	0.122305	0.151437	0.80763	0.419304	0.528785	561.611	0.206641	0.142532	1.44978	0.147119	0.200554	722.707	0.0561957	0.179699	0.312722	0.754492	0.819511	646.927	0.381898	0.148158	2.57764	0.00994784	0.0236362	656.722	0.287408	0.159014	1.80744	0.070694	0.100863	PROKKA_00177	2.7.7.7	polC	similar to AA sequence:UniProtKB:Q9ZHF6		1	0	0	0	0	0
178	RM25_RS00880	RM25_0178	Cytochrome bd-type menaquinol oxidase subunit I	186	gene	216850	218352	+	13673.7	-0.0811942	0.416904	-0.194755	0.845585	0.898172	9042.49	0.413645	0.22777	1.81607	0.06936	0.103647	18304.9	-0.32549	0.464886	-0.700149	0.483834	0.584519	14795.1	1.34285	0.432887	3.10208	0.00192166	0.00609784	12956.6	0.634062	0.282316	2.24593	0.0247083	0.0396984	PROKKA_00178	1.10.3.-	cydA	similar to AA sequence:UniProtKB:Q09049		1	0	0	0	0	0
179	RM25_RS00885	RM25_0179	Cytochrome d ubiquinol oxidase, subunit II	187	gene	218369	219502	+	9062.54	0.334207	0.349566	0.956062	0.339041	0.449955	7085.09	0.609865	0.22752	2.68049	0.00735153	0.0152263	11040	0.160941	0.470083	0.342367	0.732075	0.801068	8460.9	0.844691	0.446497	1.89182	0.0585153	0.0967184	9862.05	0.426524	0.271827	1.5691	0.116624	0.158343	PROKKA_00179	1.10.3.10	cydB	similar to AA sequence:UniProtKB:P0ABK2		1	0	0	0	0	0
180	RM25_RS12185	RM25_0180	ABC transporter	188	gene	219526	223245	+	2331.76	0.160957	0.191441	0.840766	0.400479	0.511615	2003.27	0.294583	0.142181	2.07188	0.0382763	0.0632216	2660.26	0.0608129	0.254237	0.239198	0.810952	0.865677	2310.99	0.471267	0.202977	2.32178	0.0202448	0.041385	2416.68	0.295902	0.186202	1.58915	0.112027	0.152717	PROKKA_00180		cydD	similar to AA sequence:UniProtKB:P29018		1	0	0	0	0	0
181	RM25_RS00895	RM25_0181	Succinyl-diaminopimelate desuccinylase	189	gene	223594	224775	-	1091.91	-0.0648425	0.0862393	-0.75189	0.452117	0.558512	1061.02	0.0295946	0.135125	0.219016	0.826638	0.862499	1122.8	-0.153309	0.164153	-0.933938	0.350336	0.456655	1178.99	0.112442	0.158334	0.710157	0.477607	0.549131	1046.36	-0.0187919	0.142034	-0.132305	0.894743	0.915325	PROKKA_00181	3.5.1.18	dapE_1	similar to AA sequence:UniProtKB:Q99SN6		1	0	0	0	0	0
182	RM25_RS00900	RM25_0182	Multidrug resistance membrane efflux protein emrB	190	gene	224913	226610	-	811.452	-0.759486	0.462314	-1.64279	0.100426	0.193298	493.969	-1.38759	0.28777	-4.82186	1.42227e-06	7.04265e-06	1128.94	-0.509441	0.363613	-1.40105	0.161199	0.249145	1070.2	0.823051	0.34531	2.38352	0.0171481	0.0362494	593.666	1.77303	0.32856	5.39638	6.80007e-08	2.88788e-07	PROKKA_00182		hsrA_1	similar to AA sequence:UniProtKB:P31474		0	0	0	0	0	0
183	RM25_RS00905	RM25_0183	Transcriptional regulator, TetR family	191	gene	227064	227687	-	497.004	0.720723	0.242335	2.97407	0.00293874	0.0205142	586.1	0.500513	0.17068	2.93246	0.00336292	0.00778704	407.907	1.05536	0.23248	4.53958	5.63675e-06	6.15084e-05	398.828	-0.931819	0.224385	-4.15276	3.28483e-05	0.000180474	606.01	-0.327096	0.159276	-2.05364	0.0400108	0.0607638	PROKKA_00183			protein motif:CLUSTERS:PRK00767		1	0	0	0	0	0
184	RM25_RS00910	RM25_0184	Protein of hypothetical function DUF77	192	gene	227891	228208	+	510.94	-0.269035	0.210269	-1.27948	0.200728	0.303669	474.38	0.158401	0.194765	0.813296	0.416048	0.48426	547.501	-0.646268	0.277179	-2.33159	0.0197224	0.0507065	589.046	0.517907	0.237617	2.17959	0.0292879	0.0554247	453.701	-0.243001	0.241351	-1.00684	0.314014	0.377237	PROKKA_00184					1	0	0	0	0	0
185	RM25_RS00915	RM25_0185	TRNA uridine 5-carboxymethylaminomethyl modification enzyme GidA	193	gene	228534	230165	+	4762.97	-0.675345	0.457468	-1.47627	0.139872	0.240115	6414.16	-0.240003	0.202349	-1.18608	0.235589	0.299022	3111.77	-1.7125	0.327941	-5.22196	1.77037e-07	2.98054e-06	6223.87	-0.592708	0.333071	-1.77953	0.0751537	0.117387	3602.1	-2.0242	0.207282	-9.76543	1.58434e-22	4.61023e-21	PROKKA_00185	1.3.1.1	preT	similar to AA sequence:UniProtKB:P76440		1	0	0	0	0	0
186	RM25_RS00920	RM25_0186	Pyruvate-flavodoxin oxidoreductase	194	gene	230171	233938	+	13790.1	-0.586571	0.53809	-1.0901	0.27567	0.384697	20403.7	-0.305937	0.212184	-1.44184	0.149346	0.203238	7176.4	-1.4727	0.402061	-3.66288	0.000249393	0.00156752	17638.9	-1.14384	0.411346	-2.78073	0.00542373	0.014157	10824.9	-2.27418	0.19884	-11.4372	2.72411e-30	1.68966e-28	PROKKA_00186	1.2.7.-	nifJ_1	similar to AA sequence:UniProtKB:Q06879		1	0	0	0	0	0
187	RM25_RS00925	RM25_0187	Dihydroorotate dehydrogenase 2	195	gene	233940	235088	+	4844.88	-0.331941	0.639604	-0.518979	0.603775	0.694194	7349.01	0.0594062	0.228425	0.260068	0.794811	0.836699	2340.75	-1.73686	0.584757	-2.97022	0.00297587	0.0119117	5752.02	-1.04277	0.598355	-1.74273	0.08138	0.125122	4213.99	-2.80583	0.188064	-14.9195	2.461e-50	5.80057e-48	PROKKA_00187	1.3.1.1	preA_1	similar to AA sequence:UniProtKB:P25889		1	0	0	0	0	0
188	RM25_RS00930	RM25_0188	Gamma-aminobutyraldehyde dehydrogenase	196	gene	235336	236760	-	1236.41	0.283442	0.352506	0.804078	0.421352	0.530855	820.633	-0.422382	0.146342	-2.88627	0.00389836	0.00879276	1652.19	0.639675	0.204238	3.13201	0.00173615	0.00764881	1174.91	0.394118	0.189216	2.0829	0.0372599	0.0671933	1325.93	1.50722	0.136841	11.0143	3.25887e-28	1.66982e-26	PROKKA_00188	1.2.1.19	prr	similar to AA sequence:UniProtKB:P77674		1	0	0	0	0	0
189	RM25_RS00935	RM25_0189	putative secreted protein	197	gene	237259	237558	+	189.04	0.700795	0.613966	1.14142	0.253694	0.361959	65.8704	0.00978649	0.300118	0.0326088	0.973987	0.978971	312.209	0.854121	0.205912	4.14798	3.35418e-05	0.000290654	150.754	1.69195	0.243467	6.94943	3.66773e-12	8.73215e-11	229.368	2.59685	0.23068	11.2574	2.13036e-29	1.25531e-27	PROKKA_00189					1	0	0	0	0	0
190	RM25_RS00940	RM25_0190	putative secreted protein	198	gene	237593	237802	+	283.995	0.783391	0.472138	1.65924	0.0970671	0.189569	144.066	0.026093	0.256885	0.101575	0.919094	0.938201	423.925	1.05925	0.278712	3.80051	0.0001444	0.00100994	219.763	0.875472	0.248236	3.52678	0.00042065	0.00171239	349.987	1.9582	0.263027	7.44484	9.70655e-14	9.73546e-13	PROKKA_00190					1	0	0	0	0	0
191	RM25_RS00945	RM25_0191	Hypothetical protein	199	gene	237874	238245	+	774.005	1.1479	0.390161	2.94213	0.00325965	0.0218888	870.179	0.617292	0.246678	2.50242	0.0123347	0.0237137	677.831	1.97127	0.467703	4.21479	2.50007e-05	0.000225772	512.313	-1.36395	0.459221	-2.97013	0.00297674	0.00874836	1042.79	0.02142	0.255989	0.0836757	0.933314	0.946025	PROKKA_00191					1	0	0	0	0	0
192	RM25_RS00950	RM25_0192	Hypothetical protein	200	gene	238331	238531	+	477.384	0.404482	0.324654	1.24589	0.212805	0.317859	586.557	0.143126	0.273831	0.52268	0.601197	0.661233	368.212	0.838311	0.317374	2.6414	0.00825641	0.0264407	437.098	-1.1305	0.290461	-3.8921	9.93792e-05	0.000481968	531.522	-0.40047	0.295791	-1.3539	0.175769	0.228007	PROKKA_00192					1	0	0	0	0	0
193	RM25_RS00955	RM25_0193	Hypothetical protein	201	gene	238786	239433	+	369.95	-0.848308	0.471691	-1.79844	0.072107	0.156642	217.664	-1.61474	0.29039	-5.56058	2.68876e-08	1.82109e-07	522.236	-0.5672	0.252923	-2.24258	0.0249237	0.0608127	499.25	0.858499	0.304712	2.81741	0.0048413	0.0128357	259.382	1.96986	0.258624	7.61671	2.60221e-14	2.85275e-13	PROKKA_00193					1	0	0	0	0	0
194	RM25_RS00960	RM25_0194	Hypothetical protein	202	gene	239430	240386	+	605.517	-0.945318	0.419142	-2.25536	0.0241105	0.0793484	399.262	-1.62977	0.288607	-5.647	1.63272e-08	1.14193e-07	811.771	-0.648852	0.236199	-2.74706	0.00601329	0.0208125	836.775	0.649895	0.333149	1.95076	0.0510852	0.0863758	405.904	1.69257	0.196862	8.59775	8.12907e-18	1.42987e-16	PROKKA_00194					1	0	0	0	0	0
195	RM25_RS00965	RM25_0195	Multidrug resistance ABC transporter, ATP-binding/permease protein	203	gene	240620	242683	-	1111.63	0.0695443	0.13677	0.508476	0.61112	0.700247	1036.45	-0.030307	0.166714	-0.18179	0.855748	0.886592	1186.8	0.155675	0.213321	0.729769	0.465532	0.568028	1143.55	0.0367679	0.21023	0.174894	0.861163	0.890637	1116.56	0.279762	0.155905	1.79444	0.0727431	0.103473	PROKKA_00195			similar to AA sequence:UniProtKB:Q9WYC4		1	0	0	0	0	0
196	RM25_RS00970	RM25_0196	Multidrug resistance ABC transporter, ATP-binding/permease protein	204	gene	242680	244413	-	807.586	-0.638742	0.350394	-1.82293	0.0683143	0.151189	575.854	-1.01342	0.269674	-3.75796	0.000171305	0.000554623	1039.32	-0.442392	0.291847	-1.51584	0.129561	0.21104	1033.45	0.566126	0.334144	1.69425	0.0902169	0.136396	620.385	1.2053	0.241299	4.99505	5.88199e-07	2.14616e-06	PROKKA_00196			similar to AA sequence:UniProtKB:Q9WYC4		1	0	0	0	0	0
197	RM25_RS11685	RM25_0197	Transcriptional regulator, TetR family	205	gene	244413	245105	-	472.422	-0.997738	0.443242	-2.251	0.0243855	0.079665	307.335	-1.7291	0.299564	-5.77207	7.83047e-09	5.82221e-08	637.508	-0.691876	0.312965	-2.21072	0.0270556	0.0645408	660.676	0.667513	0.35006	1.90685	0.0565395	0.0939138	309.624	1.77284	0.278157	6.37351	1.84746e-10	1.15197e-09	PROKKA_00197		slmA	protein motif:HAMAP:MF_01839		1	0	0	0	0	0
198	RM25_RS00980	RM25_0198	Dihydropteroate synthase	206	gene	245183	246073	-	589.846	-0.204934	0.297458	-0.688951	0.490854	0.590355	432.963	-0.337138	0.170346	-1.97914	0.0478007	0.0761773	746.729	-0.130817	0.312788	-0.418229	0.67578	0.754582	662.508	0.628166	0.224103	2.80302	0.00506272	0.013303	538.582	0.897381	0.268089	3.34733	0.000815941	0.00176762	PROKKA_00198		folP2	similar to AA sequence:UniProtKB:P64139		1	0	0	0	0	0
199	RM25_RS00985	RM25_0199	Amino acid permease	207	gene	246326	247828	+	877.616	-0.536293	0.159454	-3.3633	0.000770155	0.0084052	849.451	-0.48027	0.165565	-2.9008	0.00372211	0.00850922	905.78	-0.590062	0.291358	-2.02521	0.042846	0.089927	1095.19	0.0758954	0.185735	0.408621	0.682818	0.73165	704.428	0.0277619	0.269953	0.10284	0.91809	0.933134	PROKKA_00199		aroP_1	similar to AA sequence:UniProtKB:P15993		1	0	0	0	0	0
200	RM25_RS00990	RM25_0200	Cupin 2 barrel domain protein	208	gene	247992	248351	+	197.829	1.1529	0.193365	5.96232	2.48678e-09	2.54841e-07	174.836	1.06891	0.255241	4.18784	2.81618e-05	0.000109715	220.823	1.22025	0.257726	4.73469	2.19396e-06	2.70741e-05	129.177	0.1737	0.254038	0.683755	0.49413	0.562096	267.454	0.380301	0.238971	1.59141	0.111517	0.15211	PROKKA_00200			protein motif:Pfam:PF07883.5		1	0	0	0	0	0
201	RM25_RS00995	RM25_0201	SAM-dependent methyl transferase	209	gene	248351	249283	+	387.026	-0.0306067	0.426031	-0.0718415	0.942728	0.96173	228.889	0.174144	0.268064	0.649637	0.515927	0.581003	545.163	-0.119119	0.348958	-0.341356	0.732836	0.801528	408.719	1.33177	0.294401	4.52367	6.07778e-06	3.94637e-05	377.006	1.10815	0.330967	3.34821	0.000813344	0.00176524	PROKKA_00201			protein motif:CLUSTERS:PRK08317		1	0	0	0	0	0
202	RM25_RS01000	RM25_0202	VarM	210	gene	249573	251267	+	868.366	-0.195208	0.270287	-0.722225	0.470156	0.570743	689.61	-0.0444624	0.180919	-0.245759	0.805869	0.846633	1047.12	-0.29627	0.349728	-0.847144	0.396915	0.502972	971.817	0.655523	0.265152	2.47225	0.0134265	0.0299654	796.538	0.470441	0.285595	1.64723	0.0995109	0.137323	PROKKA_00202		yheS_1	similar to AA sequence:UniProtKB:P63389		1	0	0	0	0	0
203	RM25_RS01005	RM25_0203	Lysine--tRNA ligase	211	gene	251408	253018	+	2678.9	0.26503	0.23487	1.12841	0.259146	0.366852	3121.93	0.476586	0.172631	2.76072	0.00576748	0.0124373	2235.87	-0.0248873	0.30048	-0.0828251	0.933991	0.956657	2578.82	-0.262919	0.290474	-0.905135	0.365394	0.440824	2864.14	-0.726587	0.179642	-4.04465	5.24013e-05	0.000137846	PROKKA_00203		lysX_1	similar to AA sequence:UniProtKB:P94974		1	0	0	0	0	0
204	RM25_RS01010	RM25_0204	CheR methyltransferase SAM binding domain-containing protein	212	gene	253204	253926	-	967.793	0.350453	0.101981	3.43647	0.000589352	0.00698041	1010.41	0.249253	0.127297	1.95805	0.0502241	0.0792357	925.181	0.461656	0.186288	2.47818	0.0132053	0.0378189	900.535	-0.30918	0.14665	-2.10828	0.0350068	0.0644114	1062.22	-0.0445317	0.138928	-0.320538	0.74856	0.792257	PROKKA_00204	2.1.1.265	tehB	similar to AA sequence:UniProtKB:P25397		1	0	0	0	0	0
205	RM25_RS01015	RM25_0205	Pyruvate dehydrogenase E1 component, alpha subunit	213	gene	254071	255183	+	2207.02	1.74442	0.412519	4.22869	2.35052e-05	0.000537881	3201.68	1.93866	0.182583	10.618	2.45795e-26	1.65525e-24	1212.37	1.29019	0.316965	4.07044	4.69235e-05	0.000388066	1079.28	-0.976799	0.24261	-4.02621	5.6684e-05	0.000294282	3330.15	-1.58037	0.238792	-6.61818	3.6364e-11	2.50614e-10	PROKKA_00205	1.2.4.4	bkdA	similar to AA sequence:UniProtKB:O06161		1	0	0	0	0	0
206	RM25_RS01020	RM25_0206	Branched-chain alpha-keto acid dehydrogenase E1 beta subunit	214	gene	255180	256154	+	2304.4	1.80423	0.322029	5.60269	2.11046e-08	1.60463e-06	3037.33	2.3213	0.124691	18.6164	2.36734e-77	2.78991e-74	1571.47	1.01846	0.338534	3.00843	0.00262598	0.0108186	1080.6	-0.0281219	0.229883	-0.122331	0.902637	0.922599	3508.6	-1.28524	0.22887	-5.61561	1.95868e-08	8.96428e-08	PROKKA_00206	1.2.4.4	bkdB	similar to AA sequence:UniProtKB:O06160		0	0	0	0	0	0
207	RM25_RS01025	RM25_0207	Dihydrolipoamide acyltransferase	215	gene	256165	257511	+	3023.23	2.54172	0.389265	6.52953	6.59762e-11	8.63922e-09	4402.83	3.11034	0.138459	22.464	9.34538e-112	2.20271e-108	1643.63	1.49886	0.322995	4.64052	3.47539e-06	4.05519e-05	936.333	-0.156081	0.219534	-0.710964	0.477106	0.548824	5056.79	-1.71961	0.230691	-7.4542	9.04171e-14	9.18591e-13	PROKKA_00207	2.3.1.12	pdhC	similar to AA sequence:UniProtKB:P21883		0	0	0	0	0	0
208	RM25_RS11690	RM25_0208	UDP-N-acetylglucosamine diphosphorylase	216	gene	257737	258771	-	1396.76	-0.197383	0.584683	-0.33759	0.735672	0.806918	540.642	0.0049039	0.154395	0.031762	0.974662	0.979232	2252.88	-0.245386	0.333662	-0.735432	0.462076	0.56548	1562.53	2.12861	0.330597	6.4387	1.20501e-10	2.10385e-09	1271.33	1.91833	0.14843	12.9241	3.28975e-38	4.08102e-36	PROKKA_00208					1	0	0	0	0	0
209	RM25_RS01035	RM25_0209	Putative membrane protein	217	gene	259087	259374	-	769.281	-0.209776	0.102487	-2.04685	0.0406731	0.109562	763.077	-0.290865	0.143104	-2.03254	0.0420985	0.0689851	775.485	-0.130617	0.206587	-0.632263	0.527215	0.626018	872.737	-0.113825	0.169645	-0.670958	0.502248	0.569407	698.19	0.0973255	0.16534	0.588637	0.556105	0.61769	PROKKA_00209		crgA	similar to AA sequence:UniProtKB:Q9XA10		0	0	0	0	0	0
210	RM25_RS01040	RM25_0210	Membrane spanning protein DUF881	218	gene	259553	260287	+	839.887	0.247071	0.0693911	3.56056	0.000370061	0.00471478	856.09	0.304353	0.134272	2.26668	0.0234095	0.0409319	823.683	0.190221	0.14935	1.27366	0.202783	0.30003	810.55	-0.0528093	0.133656	-0.395115	0.692758	0.740513	893.894	-0.114836	0.120827	-0.95042	0.341899	0.405973	PROKKA_00210					1	0	0	0	0	0
211	RM25_RS01045	RM25_0211	Anthranilate synthase component II trpG	219	gene	260383	261027	+	752.884	0.375859	0.081874	4.5907	4.41767e-06	0.000140709	738.641	0.374753	0.151128	2.47971	0.013149	0.0250746	767.128	0.376314	0.161881	2.32463	0.020092	0.0514228	692.668	-0.00716234	0.164585	-0.0435176	0.965289	0.973133	832.509	0.0453992	0.131273	0.345839	0.729464	0.774829	PROKKA_00211	2.6.1.85	pabA	similar to AA sequence:UniProtKB:P00903		1	0	0	0	0	0
212	RM25_RS01050	RM25_0212	Putative oxidoreductase YeaE, aldo/keto reductase family	220	gene	261070	261954	-	1139.58	0.0279721	0.288293	0.0970266	0.922705	0.948749	812.22	0.109524	0.124041	0.882962	0.377257	0.445712	1466.94	-0.0176626	0.232043	-0.0761176	0.939326	0.960516	1187.15	0.858896	0.220384	3.89727	9.72817e-05	0.000475712	1125.17	0.777743	0.133325	5.83343	5.43002e-09	2.67752e-08	PROKKA_00212	1.1.1.346	dkgB	similar to AA sequence:UniProtKB:P30863		1	0	0	0	0	0
213	RM25_RS01055	RM25_0213	Hypothetical protein	221	gene	262053	265448	-	7664.39	-0.1144	0.337383	-0.33908	0.73455	0.806397	5298.3	-0.165584	0.117821	-1.40539	0.159907	0.214758	10030.5	-0.0872518	0.366654	-0.237968	0.811906	0.865899	8394.75	0.831799	0.30964	2.68634	0.00722402	0.018018	7180.1	0.944962	0.221762	4.26114	2.03383e-05	5.74789e-05	PROKKA_00213					1	0	0	0	0	0
214	RM25_RS01060	RM25_0214	Hypothetical protein	222	gene	265606	266346	+	675.861	0.0908759	0.125855	0.72207	0.470252	0.570743	630.751	-0.124405	0.154199	-0.80678	0.419793	0.487415	720.971	0.276735	0.166313	1.66394	0.0961235	0.167329	691.01	-0.0709158	0.148356	-0.478012	0.632642	0.690021	682.394	0.380541	0.135815	2.80191	0.00508004	0.00940586	PROKKA_00214					1	0	0	0	0	0
215	RM25_RS01065	RM25_0215	Secreted serine protease, trypsin-like serine proteases	223	gene	266350	267792	-	2173.69	-0.167983	0.271239	-0.619318	0.535707	0.631331	1712.38	-0.481179	0.194406	-2.47513	0.0133188	0.0253574	2635	0.0332959	0.286197	0.116339	0.907384	0.936285	2428	0.330975	0.313109	1.05706	0.290484	0.364574	2002.13	0.887959	0.139354	6.37197	1.8662e-10	1.16059e-09	PROKKA_00215	3.4.21.107	mucD	similar to AA sequence:UniProtKB:Q4KGQ4		1	0	0	0	0	0
216	RM25_RS12190	RM25_0216	Trypsin-like serine protease	224	gene	268345	269670	-	1148.63	0.453534	0.141356	3.20844	0.00133457	0.0119604	1078.13	0.156731	0.146635	1.06885	0.285136	0.35279	1219.13	0.721986	0.186024	3.88115	0.000103965	0.000765766	1024.14	-0.207792	0.151877	-1.36816	0.171262	0.231857	1299.69	0.407686	0.141065	2.89005	0.00385177	0.00725709	PROKKA_00216	3.4.21.107	degP1	similar to AA sequence:UniProtKB:Q52894		0	0	0	0	0	0
217	RM25_RS01075	RM25_0217	Inner membrane protein yqcE	225	gene	270300	271535	+	1090.85	-0.519297	0.263822	-1.96836	0.0490264	0.123062	1325.74	-0.361187	0.120445	-2.99877	0.0027107	0.00642477	855.954	-0.769081	0.296085	-2.5975	0.00939038	0.0288192	1359.63	-0.528245	0.190833	-2.7681	0.00563833	0.01462	881.652	-0.873077	0.245938	-3.54999	0.000385239	0.000880706	PROKKA_00217		yqcE	similar to AA sequence:UniProtKB:P77031		0	0	0	0	0	0
218	RM25_RS12920	RM25_0218	Hypothetical protein	226	gene	271977	272549	+	264.789	-1.42507	0.71574	-1.99104	0.046476	0.119006	137.277	-3.53171	0.420195	-8.40491	4.28178e-17	9.3446e-16	392.301	-0.967881	0.439573	-2.20187	0.0276746	0.0653983	403.97	0.967114	0.399064	2.42346	0.0153736	0.0334277	141.817	3.60814	0.489461	7.37167	1.68498e-13	1.62766e-12	PROKKA_00218	3.1.1.-	aes	similar to AA sequence:UniProtKB:Q8ZRA1		0	0	0	0	0	0
219	RM25_RS01085	RM25_0219	Crotonobetainyl-CoA dehydrogenase	227	gene	272680	273816	+	353.213	-1.4435	0.641146	-2.25144	0.0243575	0.079665	203.765	-3.13634	0.411622	-7.61945	2.54752e-14	4.02986e-13	502.661	-0.981242	0.405409	-2.42038	0.0155044	0.0422472	541.934	0.798964	0.423324	1.88736	0.0591118	0.0974993	187.309	3.02643	0.434829	6.96004	3.4018e-12	2.68162e-11	PROKKA_00219	1.3.99.-	caiA	similar to AA sequence:UniProtKB:P60584		0	0	0	0	0	0
220	NA	RM25_0220	Hypothetical protein	228	gene	273888	274367	+	152.895	-1.2458	0.447926	-2.78127	0.00541468	0.0311642	99.6669	-1.95189	0.370895	-5.26265	1.41991e-07	8.34595e-07	206.123	-0.957943	0.29637	-3.23225	0.00122818	0.00573744	226.098	0.709986	0.332896	2.13275	0.0329449	0.0610946	89.0304	1.77144	0.374859	4.72562	2.29419e-06	7.49988e-06	PROKKA_00220	2.8.3.-	caiB_1	similar to AA sequence:UniProtKB:Q8GB19		0	0	0	0	0	0
221	NA	RM25_0221	Carnitine CoA-transferase	229	gene	274371	275114	+	181.845	-1.10815	0.407432	-2.71984	0.00653131	0.0355527	128.851	-1.77867	0.332401	-5.35097	8.74845e-08	5.39793e-07	234.839	-0.792837	0.330317	-2.40023	0.0163848	0.044136	261.675	0.512023	0.289586	1.76812	0.0770406	0.1197	113.289	1.56184	0.403349	3.87218	0.000107866	0.000272325	PROKKA_00221	2.8.3.-	caiB_2	similar to AA sequence:UniProtKB:Q8GB19		0	0	0	0	0	0
222	RM25_RS01095	RM25_0222	putative crotonobetaine/carnitine-CoA ligase	230	gene	275145	276740	+	393.821	-1.40267	0.652815	-2.14865	0.0316625	0.0936368	213.039	-3.03539	0.361386	-8.39929	4.4917e-17	9.71279e-16	574.603	-0.984798	0.458803	-2.14645	0.031837	0.0726426	599.788	0.934637	0.36581	2.55498	0.0106193	0.0248558	213.455	3.06402	0.481745	6.36025	2.01424e-10	1.23314e-09	PROKKA_00222	6.2.1.-	sauT	similar to AA sequence:UniProtKB:Q0K844		0	0	0	0	0	0
223	RM25_RS01100	RM25_0223	UfaA2 protein	231	gene	276737	277615	+	319.558	-1.22575	0.451847	-2.71276	0.00667263	0.0361549	213.339	-2.10322	0.299017	-7.03378	2.01014e-12	2.54726e-11	425.777	-0.864118	0.298009	-2.89964	0.00373592	0.0143882	470.454	0.599581	0.301375	1.98949	0.0466476	0.0804894	188.134	1.90556	0.323701	5.8868	3.93756e-09	1.97068e-08	PROKKA_00223			protein motif:Pfam:PF01575.13		0	0	0	0	0	0
224	RM25_RS01105	RM25_0224	Putative metabolite transport protein YaaU	232	gene	277826	278941	+	454.063	-1.4649	0.511797	-2.86226	0.00420628	0.0263676	295.446	-2.51155	0.340325	-7.37986	1.58458e-13	2.33428e-12	612.68	-1.07507	0.370278	-2.90341	0.00369122	0.0142626	700.669	0.655146	0.367503	1.7827	0.0746359	0.11706	237.968	2.16493	0.383497	5.64525	1.64943e-08	7.63792e-08	PROKKA_00224		ygcS_1	similar to AA sequence:UniProtKB:Q46909		0	0	0	0	0	0
225	RM25_RS01110	RM25_0225	Metallo-beta-lactamase family protein	233	gene	279187	279831	+	131.162	-0.751406	0.638682	-1.1765	0.239397	0.347022	61.0116	-2.01586	0.393995	-5.11646	3.11321e-07	1.71371e-06	201.311	-0.435627	0.464647	-0.937545	0.348478	0.454797	172.144	1.17111	0.302977	3.86534	0.000110936	0.00053254	96.5446	2.8282	0.536956	5.2671	1.38598e-07	5.50887e-07	PROKKA_00225	3.-.-.-		similar to AA sequence:UniProtKB:Q5XD24		0	0	0	0	0	0
226	RM25_RS01115	RM25_0226	Putative electron transfer flavoprotein FixA	234	gene	280015	280770	+	474.312	0.244351	0.260983	0.936273	0.349133	0.461788	353.648	0.00472247	0.178472	0.0264605	0.97889	0.981806	594.977	0.384739	0.182312	2.11033	0.0348302	0.0774479	457.067	0.484202	0.190398	2.5431	0.0109873	0.0254857	503.902	0.919553	0.162573	5.65625	1.54717e-08	7.1785e-08	PROKKA_00226		etfB	similar to AA sequence:UniProtKB:P38975		1	0	0	0	0	0
227	RM25_RS01120	RM25_0227	Protein FixB	235	gene	280807	281679	+	337.246	0.381031	0.284235	1.34055	0.180066	0.284652	244.343	0.0925025	0.22882	0.404259	0.686022	0.73901	430.15	0.542996	0.171	3.17541	0.00149624	0.00676898	308.314	0.499417	0.213207	2.3424	0.01916	0.039649	373.821	1.00874	0.193015	5.22622	1.73006e-07	6.76245e-07	PROKKA_00227		etfA	similar to AA sequence:UniProtKB:P38974		1	0	0	0	0	0
228	RM25_RS01125	RM25_0228	Putative electron transfer flavoprotein-quinone oxidoreductase ydiS	236	gene	281682	282986	+	763.834	0.24652	0.158711	1.55326	0.12036	0.216888	672.743	0.078912	0.166651	0.473518	0.635844	0.693193	854.926	0.37751	0.187363	2.01486	0.0439196	0.0916093	737.649	0.120942	0.175506	0.689108	0.490755	0.559608	811.42	0.471945	0.166922	2.82733	0.00469379	0.00873875	PROKKA_00228	1.5.5.1		similar to AA sequence:UniProtKB:Q9HZP5		1	0	0	0	0	0
229	RM25_RS01130	RM25_0229	Ferredoxin-like protein fixX	237	gene	283000	283293	+	542.483	0.988588	0.313845	3.14993	0.00163312	0.0132067	586.57	0.458185	0.200407	2.28627	0.0222386	0.0391751	498.397	1.71592	0.36703	4.67516	2.93718e-06	3.51418e-05	388.514	-1.14407	0.355853	-3.21501	0.0013044	0.00444287	705.204	0.156312	0.225909	0.691923	0.488986	0.550401	PROKKA_00229					1	0	0	0	0	0
230	NA	RM25_0230	Hypothetical protein	238	gene	283560	284369	+	320.185	-1.74199	0.833408	-2.0902	0.0365999	0.102658	171.652	-5.16061	0.465769	-11.0798	1.57262e-28	1.27816e-26	468.718	-1.19275	0.335551	-3.5546	0.00037856	0.0022532	517.106	0.895109	0.365465	2.44924	0.014316	0.0315058	145.079	4.93336	0.481236	10.2514	1.16619e-24	4.22877e-23	PROKKA_00230					0	0	0	0	0	0
231	NA	RM25_0231	Hypothetical protein	239	gene	285149	285391	-	162.151	-1.58567	0.82377	-1.92489	0.0542427	0.131128	89.0321	-4.87538	0.568017	-8.58315	9.23075e-18	2.11232e-16	235.27	-1.01087	0.358165	-2.82235	0.00476732	0.017234	255.718	0.794268	0.382164	2.07834	0.0376776	0.0677392	79.8006	4.73174	0.600637	7.87787	3.33011e-15	4.28911e-14	PROKKA_00231					0	0	0	0	0	0
232	RM25_RS01140	RM25_0232	Type III restriction enzyme, res subunit	240	gene	285395	287167	+	1185.87	0.0450013	0.20178	0.223021	0.823519	0.877899	1081.66	0.382608	0.119997	3.18846	0.00143031	0.00365248	1290.08	-0.236008	0.306272	-0.770582	0.440955	0.544722	1226.06	0.507779	0.188044	2.70033	0.00692716	0.017388	1184.34	-0.0463461	0.257714	-0.179835	0.857282	0.884062	PROKKA_00232			protein motif:Pfam:PF04851.9		1	0	0	0	0	0
233	RM25_RS01145	RM25_0233	SanA protein	241	gene	287369	288091	+	711.269	0.0355548	0.140624	0.252837	0.800394	0.859841	665.418	0.278978	0.163219	1.70922	0.0874098	0.126086	757.121	-0.177094	0.185992	-0.952159	0.341016	0.447039	738.756	0.354604	0.198675	1.78485	0.0742863	0.116806	706.143	-0.0476216	0.122264	-0.389498	0.696908	0.745964	PROKKA_00233			protein motif:CLUSTERS:PRK10834		1	0	0	0	0	0
234	RM25_RS01150	RM25_0234	UDP-glucose 6-dehydrogenase udgA	242	gene	288179	289705	-	402.68	-0.143757	0.354194	-0.40587	0.684838	0.763198	277.182	-0.247469	0.182986	-1.35239	0.176251	0.233384	528.177	-0.0896947	0.394983	-0.227085	0.820358	0.870068	442.491	0.79412	0.243141	3.26609	0.00109044	0.0037908	376.988	1.02057	0.354174	2.88154	0.00395734	0.00743815	PROKKA_00234	1.1.1.22	tuaD	similar to AA sequence:UniProtKB:O32271		1	0	0	0	0	0
235	RM25_RS01155	RM25_0235	Arginine--tRNA ligase	243	gene	289746	291338	+	1859.95	0.0700718	0.0842294	0.831916	0.405456	0.516573	1896.64	0.0175513	0.152311	0.115234	0.90826	0.92996	1823.27	0.123903	0.141312	0.876806	0.380592	0.485945	1917.65	-0.169698	0.129027	-1.31522	0.188437	0.250506	1867.32	-0.0125042	0.147412	-0.0848247	0.932401	0.945641	PROKKA_00235	6.1.1.19	argS	similar to AA sequence:UniProtKB:P11875		1	0	0	0	0	0
236	RM25_RS01160	RM25_0236	Transcriptional repressor RbsR	244	gene	291360	292397	-	609.341	-0.593076	0.31467	-1.88476	0.0594626	0.13852	428.938	-0.723933	0.197806	-3.65982	0.000252395	0.000792137	789.744	-0.525605	0.261537	-2.00968	0.0444653	0.0925019	770.212	0.736247	0.219127	3.35991	0.000779682	0.00284475	477.239	0.998292	0.254446	3.9234	8.73091e-05	0.000224414	PROKKA_00236		rbsR	similar to AA sequence:UniProtKB:P0ACQ0		0	0	0	0	0	0
237	RM25_RS01165	RM25_0237	Inosose dehydratase	245	gene	292635	293552	+	545.27	-1.73723	0.7924	-2.19236	0.0283533	0.0867213	287.321	-4.55531	0.407081	-11.1902	4.55504e-29	4.2945e-27	803.219	-1.23162	0.42313	-2.91074	0.00360577	0.0140244	878.933	0.96063	0.398636	2.40979	0.0159616	0.0344836	248.5	4.36202	0.467548	9.32957	1.06301e-20	2.58299e-19	PROKKA_00237	4.2.1.44	iolE_1	similar to AA sequence:UniProtKB:Q88S37		0	0	0	0	0	0
238	RM25_RS12195	RM25_0238	Inositol 2-dehydrogenase	246	gene	293582	294859	+	454.974	-1.36659	0.782479	-1.74649	0.0807255	0.168108	229.725	-4.08618	0.422707	-9.6667	4.1761e-22	1.82279e-20	680.222	-0.862594	0.417466	-2.06626	0.038804	0.0842183	687.79	0.944827	0.395828	2.38696	0.0169882	0.035976	250.941	4.24278	0.477566	8.88418	6.43961e-19	1.33067e-17	PROKKA_00238	1.1.1.18	idhA_1	similar to AA sequence:UniProtKB:O68965		0	0	0	0	0	0
239	RM25_RS01175	RM25_0239	Putative metabolite transport protein CsbC	247	gene	294865	296148	+	587.103	-1.51077	0.53055	-2.84755	0.00440568	0.0271838	361.19	-2.53142	0.353962	-7.15165	8.5739e-13	1.14822e-11	813.017	-1.15772	0.349534	-3.31217	0.000925741	0.00459363	912.3	0.797868	0.392164	2.03453	0.0418986	0.0735878	300.402	2.24288	0.352819	6.35704	2.0568e-10	1.24945e-09	PROKKA_00239		iolT_3	similar to AA sequence:UniProtKB:O34718		0	0	0	0	0	0
240	RM25_RS01180	RM25_0240	Ferric vibriobactin ABC transporter, ATP-binding protein	248	gene	296578	297483	-	509.43	-0.533551	0.243934	-2.18727	0.0287225	0.0870758	423.973	-0.324474	0.225926	-1.4362	0.150946	0.204707	594.888	-0.687435	0.31496	-2.18261	0.0290646	0.0676928	632.94	0.572004	0.277923	2.05814	0.0395766	0.0700843	409.393	0.275637	0.281475	0.979256	0.327453	0.391582	PROKKA_00240		yusV_1	similar to AA sequence:UniProtKB:O32188		1	0	0	0	0	0
241	RM25_RS01185	RM25_0241	Ferric enterobactin transport system permease protein fepG	249	gene	297480	298550	-	595.435	-0.316478	0.294483	-1.07469	0.282513	0.391466	463.063	-0.0964355	0.217642	-0.443093	0.657698	0.712733	727.807	-0.459145	0.368033	-1.24757	0.21219	0.309488	692.742	0.750768	0.243674	3.08104	0.0020628	0.00644381	522.146	0.457171	0.345449	1.32341	0.1857	0.238526	PROKKA_00241		fepG	similar to AA sequence:UniProtKB:P23877		1	0	0	0	0	0
242	RM25_RS01190	RM25_0242	Iron-enterobactin transporter membrane protein	250	gene	298547	299605	-	554.319	-0.250204	0.307751	-0.813006	0.416215	0.525807	413.719	-0.0373526	0.228781	-0.163268	0.870307	0.899699	694.92	-0.3794	0.343604	-1.10418	0.269515	0.371925	631.673	0.837735	0.267041	3.1371	0.00170629	0.00549655	498.165	0.566071	0.318645	1.7765	0.0756514	0.106901	PROKKA_00242		fepD	similar to AA sequence:UniProtKB:P23876		1	0	0	0	0	0
243	RM25_RS01195	RM25_0243	Putative iron-siderophore transport system, periplasmic binding protein	251	gene	299853	300848	+	1085.93	1.51524	0.22809	6.64319	3.06975e-11	4.52213e-09	1081.64	1.87631	0.274067	6.84615	7.5863e-12	8.85194e-11	1090.21	1.19535	0.250317	4.77536	1.79388e-06	2.27322e-05	591.349	0.44867	0.288881	1.55313	0.120392	0.172816	1576.17	-0.174918	0.245211	-0.713336	0.475638	0.538462	PROKKA_00243		yfmC	similar to AA sequence:UniProtKB:O34348		1	0	0	0	0	0
244	RM25_RS01200	RM25_0244	Polyphosphate--glucose phosphotransferase	252	gene	301019	301804	-	1214.54	0.473118	0.342191	1.38261	0.166783	0.269437	872.539	0.673644	0.171735	3.92258	8.76064e-05	0.000302769	1556.55	0.364239	0.398153	0.914822	0.360285	0.467057	1072.15	0.968048	0.382444	2.53121	0.0113669	0.0261893	1379.15	0.693874	0.205911	3.36977	0.000752301	0.00164487	PROKKA_00244	2.7.1.63	ppgK	similar to AA sequence:UniProtKB:A5U654		1	0	0	0	0	0
245	RM25_RS01205	RM25_0245	Transporter, DASS family	253	gene	301884	303281	-	1713.08	0.0913927	0.234448	0.389821	0.696669	0.773821	1964.44	-0.294738	0.172579	-1.70785	0.0876649	0.1263	1461.71	0.617396	0.195617	3.15615	0.00159867	0.00713655	1762.68	-0.967538	0.180084	-5.3727	7.75662e-08	7.40176e-07	1729.94	-0.00731781	0.165804	-0.0441353	0.964797	0.971391	PROKKA_00245		citT	similar to AA sequence:UniProtKB:P0AE74		1	0	0	0	0	0
246	RM25_RS01210	RM25_0246	UDP-glucose 4-epimerase, galE	254	gene	303594	304568	+	1646.01	-0.00956781	0.189197	-0.0505706	0.959668	0.974138	1936.59	0.0192878	0.136956	0.140832	0.888003	0.914782	1355.43	-0.0492903	0.164534	-0.299576	0.7645	0.827695	1749.29	-0.540457	0.166644	-3.24318	0.00118202	0.0040672	1609.39	-0.555411	0.11495	-4.83178	1.35318e-06	4.58914e-06	PROKKA_00246	5.1.3.2	galE	similar to AA sequence:UniProtKB:Q7WTB1		1	0	0	0	0	0
247	RM25_RS01215	RM25_0247	Transcriptional regulator TetR	255	gene	304569	305288	-	503.692	-0.622759	0.478686	-1.30098	0.193266	0.297342	294.754	-1.54235	0.252631	-6.10515	1.02705e-09	8.77084e-09	712.63	-0.287338	0.264642	-1.08576	0.277586	0.38061	641.227	0.765029	0.287203	2.66373	0.00772803	0.0190334	388.385	2.08279	0.232607	8.95411	3.42476e-19	7.33833e-18	PROKKA_00247		kstR2_1	similar to AA sequence:UniProtKB:Q0S7V2		0	0	0	0	0	0
248	RM25_RS01220	RM25_0248	Thermostable beta-glucosidase B	256	gene	305658	308057	+	1416.1	0.211506	0.199656	1.05935	0.289441	0.39881	1178.7	0.186872	0.144563	1.29266	0.196127	0.255258	1653.49	0.229087	0.240005	0.954508	0.339826	0.445727	1379.07	0.404635	0.180282	2.24445	0.0248033	0.048463	1491.68	0.504845	0.193331	2.6113	0.00901983	0.0159249	PROKKA_00248	3.2.1.21	bglB	similar to AA sequence:UniProtKB:P14002		1	0	0	0	0	0
249	RM25_RS01225	RM25_0249	Putative metabolite transport protein yaaU	257	gene	308458	309846	+	740.902	-1.20036	0.390736	-3.07205	0.00212593	0.016009	519.91	-1.56734	0.306086	-5.1206	3.04565e-07	1.68908e-06	961.894	-1.0185	0.357993	-2.84503	0.00444066	0.0164196	1084.29	0.6584	0.369845	1.78021	0.075042	0.117364	442.305	1.27966	0.324583	3.94247	8.06476e-05	0.000209116	PROKKA_00249		ygcS_2	similar to AA sequence:UniProtKB:Q46909		1	0	0	0	0	0
250	RM25_RS01230	RM25_0250	Putative metallophosphoesterase	258	gene	309839	311527	+	818.832	-0.143393	0.206266	-0.695181	0.486942	0.58647	712.41	-0.113782	0.188409	-0.60391	0.545903	0.612129	925.255	-0.167633	0.297121	-0.56419	0.572625	0.664538	905.775	0.33423	0.224188	1.49085	0.136001	0.19092	764.936	0.347767	0.274241	1.26811	0.20476	0.259194	PROKKA_00250					1	0	0	0	0	0
251	RM25_RS01235	RM25_0251	MgtC family magnesium transporter	259	gene	311534	312262	+	268.744	0.150032	0.220732	0.679702	0.496693	0.595173	318.131	0.360373	0.160677	2.24284	0.0249073	0.043262	219.356	-0.14463	0.240939	-0.600277	0.548321	0.645551	269.477	-0.3336	0.156735	-2.12843	0.0333015	0.0615621	277.873	-0.779433	0.241708	-3.22469	0.0012611	0.00259826	PROKKA_00251			protein motif:CLUSTERS:PRK09977		1	0	0	0	0	0
252	RM25_RS01240	RM25_0252	Glycerol-3-phosphate transporter	260	gene	312551	313969	+	6033.48	1.54881	0.490028	3.16066	0.00157411	0.0129602	8699.91	1.37683	0.200927	6.85238	7.26301e-12	8.51687e-11	3367.05	2.05075	0.357501	5.73636	9.67355e-09	2.11116e-07	3284.99	-1.93919	0.307414	-6.30806	2.82558e-10	4.59303e-09	8808.89	-1.22946	0.251638	-4.88582	1.03e-06	3.58599e-06	PROKKA_00252		glpT	similar to AA sequence:UniProtKB:P08194		1	0	0	0	0	0
253	RM25_RS01245	RM25_0253	Hypothetical protein	261	gene	314293	314496	-	967.894	0.812924	0.3401	2.39025	0.016837	0.0648443	665.989	0.706017	0.16089	4.3882	1.14294e-05	4.72614e-05	1269.8	0.870817	0.372642	2.33687	0.0194459	0.0503631	740.05	0.770079	0.282739	2.72364	0.0064566	0.0163989	1200.93	0.970829	0.273113	3.55468	0.000378443	0.000867694	PROKKA_00253					0	0	0	0	0	0
254	RM25_RS01250	RM25_0254	NUDIX hydrolase	262	gene	314589	315032	-	304.29	-0.509088	0.145915	-3.48894	0.000484939	0.00598501	278.942	-0.296244	0.184342	-1.60704	0.108046	0.15222	329.638	-0.691471	0.208658	-3.3139	0.000920054	0.00457504	376.353	0.340117	0.18486	1.83986	0.0657881	0.106645	246.665	0.00451891	0.215974	0.0209234	0.983307	0.986656	PROKKA_00254	3.6.1.65	nudG	similar to AA sequence:UniProtKB:P77788		0	0	0	0	0	0
255	RM25_RS01255	RM25_0255	putative sugar kinase YegV, PfkB family	263	gene	315205	316209	-	793.728	-0.804001	0.230559	-3.48718	0.000488145	0.00599248	909.652	-0.998686	0.177788	-5.61729	1.93974e-08	1.33683e-07	677.804	-0.552117	0.338196	-1.63253	0.102567	0.175436	1067.61	-0.644678	0.185354	-3.47809	0.000505001	0.00198713	568.702	-0.13754	0.317	-0.433881	0.664375	0.717659	PROKKA_00255	2.7.1.15	rbsK_1	similar to AA sequence:UniProtKB:P0A9J6		0	0	0	0	0	0
256	RM25_RS01260	RM25_0256	Permease, cytosine/purine, uracil, thiamine, allantoin family	264	gene	316206	317726	-	925.012	-1.43331	0.307042	-4.66814	3.03945e-06	0.000102343	986.702	-2.20394	0.185419	-11.8863	1.39512e-32	2.1922e-30	863.322	-0.736817	0.369215	-1.99563	0.0459744	0.095054	1428.17	-0.647298	0.224486	-2.88347	0.00393321	0.010881	491.872	0.884408	0.338495	2.61276	0.00898133	0.0158688	PROKKA_00256			protein motif:Pfam:PF02133.9		1	0	0	0	0	0
257	RM25_RS01265	RM25_0257	Inositol monophosphatase family protein	265	gene	317904	318755	-	390.447	-0.855076	0.418263	-2.04435	0.0409188	0.109812	257.399	-1.2975	0.309943	-4.18625	2.83602e-05	0.000110305	523.495	-0.654516	0.365899	-1.78879	0.0736488	0.13583	528.57	0.734863	0.322193	2.28082	0.0225591	0.0449466	273.675	1.45164	0.379568	3.82445	0.000131064	0.000326898	PROKKA_00257	3.1.3.25	impA	similar to AA sequence:UniProtKB:A0QX86		1	0	0	0	0	0
258	RM25_RS01270	RM25_0258	Hexose phosphate transport protein	266	gene	318748	320001	-	713.651	-1.16291	0.415678	-2.79762	0.00514813	0.0302597	463.469	-1.66749	0.225085	-7.4083	1.27929e-13	1.89641e-12	963.833	-0.944696	0.339123	-2.7857	0.00534123	0.0188462	1038.48	0.788307	0.365014	2.15966	0.0307989	0.057797	431.154	1.55939	0.178944	8.71439	2.92322e-18	5.55647e-17	PROKKA_00258		uhpT	similar to AA sequence:UniProtKB:P0AGC0		0	0	0	0	0	0
259	RM25_RS01275	RM25_0259	Transposase insI for insertion sequence element IS30B/C/D	267	gene	320055	321089	+	22.4467	-1.76628	0.713846	-2.47432	0.0133492	0.0567942	11.9271	-3.48932	0.985166	-3.54185	0.000397325	0.00118694	32.9662	-1.37779	0.428847	-3.21277	0.00131461	0.0060875	36.3426	1.05035	0.421084	2.4944	0.012617	0.028567	9.95225	3.2215	1.081	2.98011	0.00288146	0.00556233	PROKKA_00259			protein motif:Pfam:PF00665.20		0	0	0	0	0	0
260	NA	RM25_0260	Hypothetical protein	268	gene	321211	321324	+	77.2477	-1.8649	0.694846	-2.68391	0.00727676	0.0384559	42.2651	-3.78111	0.623217	-6.06709	1.30248e-09	1.10034e-08	112.23	-1.4292	0.360798	-3.96121	7.45703e-05	0.000580073	127.252	0.978247	0.396869	2.46491	0.0137046	0.030416	32.6815	3.4032	0.665749	5.11184	3.19035e-07	1.20315e-06	PROKKA_00260					0	0	0	0	0	0
261	RM25_RS01280	RM25_0261	Acetyl-CoA C-acetyltransferase vraB	269	gene	321684	322838	-	382.84	-0.773895	0.925786	-0.835933	0.403192	0.513967	137.306	-4.55555	0.461547	-9.87016	5.6073e-23	2.69722e-21	628.375	-0.344113	0.45814	-0.75111	0.452586	0.555887	503.555	1.34822	0.405324	3.32627	0.00088017	0.00315657	279.224	5.63294	0.50899	11.0669	1.81552e-28	9.72543e-27	PROKKA_00261	2.3.1.9	thlA	similar to AA sequence:UniProtKB:P45359		1	0	0	0	0	0
262	RM25_RS01285	RM25_0262	Mycobactin-specific salicyl-AMP ligase	270	gene	322835	323917	-	550.645	-1.13801	0.696545	-1.63379	0.102303	0.195562	280.249	-3.27366	0.291946	-11.2132	3.5108e-29	3.4479e-27	821.041	-0.663867	0.405154	-1.63856	0.101306	0.174505	793.417	0.916613	0.313785	2.92115	0.00348746	0.00997567	339.43	3.60088	0.399425	9.01517	1.96566e-19	4.37081e-18	PROKKA_00262	6.2.1.-	yhfT	similar to AA sequence:UniProtKB:O07619		0	0	0	0	0	0
263	RM25_RS01290	RM25_0263	Hypothetical protein	271	gene	324088	324306	+	1697.84	-0.146465	0.430054	-0.340574	0.733424	0.805536	1864.2	-1.16398	0.158986	-7.32127	2.45641e-13	3.50894e-12	1531.49	1.06649	0.494316	2.15751	0.0309657	0.0711366	1905.07	-1.42889	0.44011	-3.24666	0.00116768	0.0040237	1573.44	0.834525	0.285135	2.92677	0.00342504	0.00652057	PROKKA_00263			protein motif:Pfam:PF05532.6		0	0	0	0	0	0
264	NA	RM25_0264	Hypothetical protein	272	gene	324361	324567	+	36.0826	-1.35136	0.782399	-1.7272	0.0841311	0.172732	17.8907	-3.45776	0.827141	-4.18038	2.91028e-05	0.000112636	54.2744	-0.915456	0.508395	-1.80068	0.0717533	0.13329	54.4529	1.02404	0.360922	2.8373	0.00454969	0.0122137	19.9697	3.6642	0.980268	3.73796	0.000185521	0.000449869	PROKKA_00264					0	0	0	0	0	0
265	RM25_RS01295	RM25_0265	CAAX amino terminal protease self-immunity	273	gene	324543	325385	+	359.474	-1.54766	0.634411	-2.43952	0.0147067	0.0603896	208.397	-3.26468	0.338465	-9.64553	5.13435e-22	2.1231e-20	510.551	-1.08573	0.409838	-2.64918	0.00806883	0.0260881	561.992	0.807956	0.332048	2.43325	0.0149638	0.0327177	180.716	3.06236	0.444797	6.88485	5.78469e-12	4.41247e-11	PROKKA_00265			protein motif:Pfam:PF02517.10		0	0	0	0	0	0
266	RM25_RS01300	RM25_0266	Ferritin-like protein	274	gene	325543	326070	+	29094.2	-1.3772	0.296088	-4.65132	3.29821e-06	0.00010797	30552.4	-1.28146	0.264996	-4.83577	1.32634e-06	6.59532e-06	27635.9	-1.48639	0.458709	-3.24038	0.00119372	0.00560477	44527.2	-0.13118	0.472457	-0.277654	0.781278	0.823188	15826.8	-0.307488	0.247326	-1.24325	0.213775	0.269448	PROKKA_00266	1.16.-.-	dps2	similar to AA sequence:UniProtKB:Q9RZN1		1	0	0	0	0	0
267	RM25_RS01305	RM25_0267	Transposase insI for insertion sequence element IS30B/C/D	275	gene	326415	327449	-	6.14261	-0.834565	0.499581	-1.67053	0.0948148	0.186543	4.90845	-1.37994	1.04376	-1.32208	0.18614	0.244419	7.37676	-0.552621	0.577942	-0.956188	0.338977	0.445108	8.42303	0.234287	0.534801	0.438083	0.661326	0.715338	4.26406	1.12346	1.1599	0.968583	0.332753	0.396511	PROKKA_00267			protein motif:Pfam:PF00665.20		0	0	0	0	0	0
268	RM25_RS01310	RM25_0268	Hypothetical protein	276	gene	327648	328445	-	2068.79	-0.0226352	0.35129	-0.0644345	0.948624	0.966252	1520.67	0.325814	0.195946	1.66277	0.0963583	0.137563	2616.91	-0.22398	0.43648	-0.513151	0.607846	0.69582	2194.68	1.01636	0.40483	2.51059	0.0120531	0.0275015	2002.99	0.495563	0.246868	2.0074	0.044707	0.0670747	PROKKA_00268					0	0	0	0	0	0
269	RM25_RS01315	RM25_0269	Hypothetical protein	277	gene	328553	330088	-	2275.22	0.339894	0.2227	1.52624	0.12695	0.224809	1920.31	-0.011047	0.127961	-0.086331	0.931203	0.94797	2630.14	0.601965	0.292955	2.05481	0.0398977	0.085862	2124.09	0.0610287	0.221742	0.275224	0.783144	0.824714	2481.83	0.713543	0.210377	3.39173	0.000694529	0.00152706	PROKKA_00269					0	0	0	0	0	0
270	RM25_RS01320	RM25_0270	Transposase IS204/IS1001/IS1096/IS1165 family protein	278	gene	330586	331551	+	4.353	-1.71775	0.795869	-2.15834	0.0309017	0.0924307	3.22748	-2.82197	1.72327	-1.63757	0.101512	0.144135	5.47853	-1.29766	0.773392	-1.67788	0.0933705	0.163746	7.05785	0.390098	0.698096	0.558803	0.576296	0.639817	1.95117	1.96083	2.11861	0.925523	0.354694	0.418635	PROKKA_00270			protein motif:Pfam:PF01610.11		0	0	0	0	0	0
271	NA	RM25_0271	Hypothetical protein	279	gene	332175	332432	+	378.304	0.158491	0.568178	0.278945	0.780287	0.842867	163.525	-0.496297	0.213173	-2.32815	0.0199043	0.0355413	593.082	0.338227	0.411143	0.822649	0.410708	0.516012	375.851	1.39967	0.337372	4.14873	3.34323e-05	0.000183256	387.47	2.26488	0.307042	7.37645	1.6257e-13	1.57687e-12	PROKKA_00271					0	0	0	0	0	0
272	RM25_RS01325	RM25_0272	Transposase	280	gene	332375	333754	-	59.4156	0.13486	0.264859	0.509175	0.610629	0.700247	50.8007	-0.452006	0.34885	-1.2957	0.195078	0.254173	68.0305	0.554938	0.274237	2.02357	0.0430143	0.0902	60.0194	-0.159816	0.261731	-0.610612	0.541457	0.607721	60.7358	0.907375	0.351517	2.58131	0.0098426	0.0172355	PROKKA_00272			protein motif:Pfam:PF03050.8		0	0	0	0	0	0
273	NA	RM25_0273	Hypothetical protein	281	gene	333862	333969	-	33.3823	-1.12048	0.411016	-2.72614	0.00640805	0.0351794	23.2666	-1.63839	0.562111	-2.91471	0.00356024	0.00818681	43.4981	-0.899761	0.336375	-2.67488	0.0074757	0.0246437	48.0113	0.615319	0.361498	1.70214	0.0887297	0.134579	20.5415	1.42119	0.565589	2.51275	0.0119793	0.0206549	PROKKA_00273					0	0	0	0	0	0
274	RM25_RS11695	RM25_0274	Hypothetical protein	282	gene	334694	335374	-	1095.07	-0.307721	0.365576	-0.841743	0.399932	0.511193	738.413	-0.440072	0.20383	-2.15901	0.0308493	0.0524238	1451.73	-0.241086	0.379385	-0.635466	0.525125	0.62448	1274.93	0.838602	0.285299	2.93938	0.00328869	0.00955787	953.124	1.06655	0.300891	3.54464	0.000393151	0.00089532	PROKKA_00274					0	0	0	0	0	0
276	RM25_RS01350	RM25_0275	Hypothetical protein	286	gene	336326	337018	-	796.305	0.314066	0.148784	2.11089	0.034782	0.0994917	870.134	0.457538	0.195868	2.33595	0.0194938	0.0349406	722.476	0.145813	0.153268	0.951365	0.341419	0.447318	749.859	-0.151919	0.216964	-0.700206	0.483799	0.554326	865.774	-0.412582	0.1359	-3.03591	0.00239808	0.00472203	PROKKA_00276					1	0	0	0	0	0
277	RM25_RS01355	RM25_0276	Hypothetical protein	287	gene	337203	338759	-	598.278	-1.24623	0.326785	-3.81361	0.000136951	0.0021377	446.473	-1.2508	0.259913	-4.8124	1.49127e-06	7.3688e-06	750.082	-1.24531	0.381609	-3.26332	0.00110116	0.00524979	884.404	0.683859	0.284615	2.40275	0.0162722	0.0350177	349.511	0.757116	0.377455	2.00585	0.0448727	0.0672378	PROKKA_00277					0	0	0	0	0	0
278	RM25_RS01360	RM25_0277	HAD-superfamily hydrolase, subfamily IA, variant 1	288	gene	339267	339920	+	783.456	0.244211	0.186403	1.31012	0.190154	0.294091	674.793	0.524775	0.140256	3.74155	0.000182887	0.000590499	892.119	0.0358131	0.196119	0.182609	0.855105	0.894577	754.358	0.613677	0.181182	3.38707	0.000706426	0.0026397	833.305	0.17563	0.152928	1.14845	0.250782	0.308988	PROKKA_00278	3.6.1.1	ppaX	similar to AA sequence:UniProtKB:Q9JMQ2		1	0	0	0	0	0
279	RM25_RS01365	RM25_0278	D-isomer specific 2-hydroxyacid dehydrogenase NAD-binding protein	289	gene	339999	341048	+	843.109	-0.0747647	0.206409	-0.362216	0.71719	0.792507	696.47	0.089287	0.157346	0.567455	0.570405	0.632085	989.748	-0.191668	0.227818	-0.841323	0.400167	0.505734	908.169	0.582001	0.200506	2.90266	0.00370013	0.0104196	805.954	0.359068	0.178931	2.00674	0.0447772	0.0671373	PROKKA_00279	1.1.1.-		similar to AA sequence:UniProtKB:P17584		0	0	0	0	0	0
280	RM25_RS01370	RM25_0279	Putative 2-deoxy-D-gluconate 3-dehydrogenase	290	gene	341088	341900	+	512.508	0.20133	0.148767	1.35333	0.175951	0.279647	476.852	-0.0131502	0.172834	-0.0760854	0.939351	0.95228	548.163	0.386249	0.220047	1.7553	0.0792075	0.144275	503.391	-0.0744318	0.193918	-0.383832	0.701103	0.747737	537.622	0.384298	0.190758	2.01458	0.0439484	0.0661049	PROKKA_00280	1.1.1.127	kduD	similar to AA sequence:UniProtKB:Q05528		0	0	0	0	0	0
281	RM25_RS01375	RM25_0280	Succinate CoA transferase	291	gene	342128	343651	-	16521	0.271839	0.321443	0.845684	0.397729	0.508779	19578.9	0.0480835	0.203649	0.23611	0.813347	0.852026	13463	0.604068	0.444923	1.35769	0.174561	0.265788	15927.8	-0.895857	0.406419	-2.20427	0.0275053	0.0526645	17668.3	-0.3115	0.265714	-1.17231	0.241071	0.298427	PROKKA_00281	2.8.3.-	cat1	similar to AA sequence:UniProtKB:P38946		1	0	0	0	0	0
282	RM25_RS01380	RM25_0281	Uncharacterized conserved protein UCP033563	292	gene	343775	344965	-	3049.22	0.479283	0.181269	2.64405	0.00819217	0.0409088	3015.19	0.444879	0.175431	2.53592	0.0112153	0.0218319	3083.24	0.513429	0.323471	1.58725	0.112456	0.188789	2696.38	-0.0599216	0.284237	-0.210815	0.833031	0.868017	3471.77	0.0458588	0.22076	0.207731	0.835439	0.867076	PROKKA_00282					1	0	0	0	0	0
283	RM25_RS01385	RM25_0282	Membrane family protein	293	gene	345278	346618	+	1159.48	0.126202	0.152436	0.827902	0.407726	0.518904	1289.41	0.26496	0.124934	2.1208	0.0339384	0.0568939	1029.55	-0.0443208	0.207314	-0.213785	0.830714	0.876845	1171.07	-0.225231	0.168131	-1.33962	0.18037	0.241416	1187.71	-0.4782	0.151491	-3.15662	0.00159608	0.00322362	PROKKA_00283					1	0	0	0	0	0
284	RM25_RS13105	RM25_0283	Hypothetical protein	294	gene	346756	347001	-	412.884	0.366891	0.458376	0.800413	0.423471	0.5329	217.402	0.366979	0.207672	1.76711	0.07721	0.113527	608.366	0.364773	0.300958	1.21204	0.225497	0.322706	378.364	1.43027	0.296149	4.82956	1.36835e-06	1.02063e-05	453.822	1.46543	0.196654	7.45182	9.20597e-14	9.31265e-13	PROKKA_00284					1	0	0	0	0	0
285	RM25_RS13110	RM25_0284	Hypothetical protein	295	gene	347016	347246	+	138.917	-1.23877	0.475404	-2.60572	0.00916805	0.043964	82.1882	-1.72055	0.426927	-4.03008	5.57586e-05	0.000202813	195.646	-1.05933	0.284366	-3.72523	0.000195134	0.00129194	204.838	0.99458	0.387717	2.56522	0.010311	0.024303	81.1427	1.72329	0.371404	4.63992	3.48538e-06	1.10715e-05	PROKKA_00285					0	0	0	0	0	0
286	RM25_RS01395	RM25_0285	Hypothetical protein	296	gene	347498	347968	-	187.152	-1.46059	0.668315	-2.18549	0.0288531	0.087209	97.3138	-3.14751	0.422837	-7.4438	9.78331e-14	1.47816e-12	276.989	-1.06039	0.432712	-2.45058	0.0142627	0.0398781	287.447	1.02826	0.365745	2.81142	0.00493241	0.0130333	98.3716	3.1878	0.513264	6.21084	5.27035e-10	3.05966e-09	PROKKA_00286					0	0	0	0	0	0
287	RM25_RS01400	RM25_0286	2, 5-didehydrogluconate reductase	297	gene	348234	349067	-	2496.32	0.659839	0.308334	2.14001	0.0323538	0.0948481	1822.99	0.7462	0.121311	6.15113	7.69321e-10	6.71589e-09	3169.65	0.610873	0.350578	1.74247	0.0814261	0.147179	2035.59	0.828118	0.258184	3.20747	0.00133908	0.00454131	2981.8	0.72759	0.242881	2.99567	0.00273847	0.00532116	PROKKA_00287	1.-.-.-		similar to AA sequence:UniProtKB:A0QV10		1	0	0	0	0	0
288	RM25_RS01405	RM25_0287	putative membrane spanning protein	298	gene	349217	349990	-	796.685	-0.618503	0.276533	-2.23663	0.0253105	0.0814985	963.568	-0.594718	0.195876	-3.03619	0.00239587	0.00575058	629.802	-0.651605	0.351525	-1.85365	0.0637887	0.12184	1021.43	-0.649043	0.252	-2.57556	0.0100077	0.0237304	618.285	-0.643053	0.309969	-2.07457	0.0380264	0.0580494	PROKKA_00288					0	0	0	0	0	0
289	RM25_RS01415	RM25_0288	Ribosomal RNA large subunit methyltransferase G	299	gene	350197	351186	-	712.693	-0.264761	0.119332	-2.21869	0.0265081	0.084154	711.393	-0.0333992	0.126949	-0.263091	0.79248	0.834619	713.993	-0.495362	0.203055	-2.43955	0.0147057	0.0405871	820.75	0.152	0.148252	1.02528	0.305233	0.38005	636.264	-0.249207	0.193997	-1.28459	0.198934	0.253042	PROKKA_00289	2.1.1.174	rlmG	similar to AA sequence:UniProtKB:P42596		0	0	0	0	0	0
290	RM25_RS01415	RM25_0289	DNA-damage-inducible protein F DinF	300	gene	351237	352601	+	480.811	-0.35224	0.271209	-1.29878	0.19402	0.298027	411.684	-0.133808	0.16391	-0.816348	0.414301	0.482465	549.938	-0.519332	0.425336	-1.22099	0.222089	0.318991	565.735	0.526897	0.225199	2.33969	0.0192996	0.039798	416.261	0.209357	0.388087	0.539459	0.58957	0.649657	PROKKA_00290		dinF	similar to AA sequence:UniProtKB:P28303		1	0	0	0	0	0
291	RM25_RS01420	RM25_0290	Putative insertion element ISCmi2 transposase	301	gene	352728	353771	-	25.3147	-1.333	0.504976	-2.63973	0.00829722	0.0412586	17.6601	-1.98213	0.682996	-2.90211	0.00370655	0.00848189	32.9693	-1.04936	0.486555	-2.15672	0.0310279	0.07121	38.3395	0.569026	0.353632	1.60909	0.107596	0.157616	14.045	1.59009	0.869656	1.82842	0.0674871	0.0968739	PROKKA_00291			protein motif:CLUSTERS:PRK09409		0	0	0	0	0	0
292	RM25_RS01425	RM25_0291	Mrr restriction system protein	302	gene	353927	354868	-	503.931	-0.492433	0.189798	-2.59451	0.00947255	0.0450137	458.525	-0.63213	0.233125	-2.71155	0.00669692	0.0140855	549.338	-0.380402	0.247556	-1.53663	0.124384	0.203451	621.269	0.0914488	0.223363	0.409418	0.682233	0.731615	411.26	0.406203	0.267113	1.52071	0.128332	0.172647	PROKKA_00292		mrr	similar to AA sequence:UniProtKB:P24202		0	0	0	0	0	0
293	RM25_RS01430	RM25_0292	Protein of hypothetical function DUF299	303	gene	355380	356273	+	1061.53	-0.388242	0.374121	-1.03774	0.299389	0.409217	678.49	0.151245	0.157912	0.957777	0.338175	0.406258	1444.58	-0.649472	0.318904	-2.03657	0.0416928	0.088547	1264.39	1.40247	0.287349	4.88074	1.05689e-06	8.06176e-06	898.243	0.639925	0.20844	3.07006	0.00214013	0.00423889	PROKKA_00293	2.7.11.32	yqfL	similar to AA sequence:UniProtKB:P54470		1	0	0	0	0	0
294	RM25_RS01435	RM25_0293	Pyruvate, phosphate dikinase	304	gene	356482	359139	+	6101.74	-0.0570243	0.321226	-0.177521	0.859099	0.907212	6561.53	0.549273	0.179322	3.06306	0.00219084	0.00534002	5641.94	-0.771823	0.427781	-1.80425	0.0711928	0.132545	6575.18	0.370656	0.42084	0.880754	0.378451	0.455339	5859.41	-0.917587	0.189933	-4.8311	1.35779e-06	4.59816e-06	PROKKA_00294	2.7.9.1	ppdK	similar to AA sequence:UniProtKB:P22983		1	0	0	0	0	0
295	RM25_RS01445	RM25_0294	Hypothetical protein	305	gene	359601	362327	+	2000.85	0.247857	0.164334	1.50826	0.131489	0.230047	2213.99	0.351961	0.167012	2.10739	0.0350834	0.0586049	1787.71	0.121016	0.227164	0.532725	0.594224	0.683239	1932.04	-0.240838	0.213665	-1.12717	0.259669	0.330654	2132.93	-0.417553	0.17519	-2.38342	0.0171524	0.0285712	PROKKA_00295			protein motif:Pfam:PF00498.20		0	0	0	0	0	0
296	RM25_RS01450	RM25_0295	Ribokinase	306	gene	362546	363538	+	487.326	-0.0505717	0.302262	-0.167311	0.867125	0.90998	383.575	-0.0376007	0.178514	-0.210632	0.833174	0.867568	591.078	-0.0582709	0.422067	-0.138061	0.890193	0.921253	519.866	0.571673	0.24972	2.28926	0.0220644	0.04411	471.87	0.621464	0.375391	1.65551	0.0978209	0.135228	PROKKA_00296	2.7.1.15	rbsK_2	similar to AA sequence:UniProtKB:P0A9J6		1	0	0	0	0	0
297	RM25_RS01455	RM25_0296	Two component system sensor kinase phoR	307	gene	363794	365659	-	1424.29	0.12997	0.159883	0.812904	0.416273	0.525807	1442.44	-0.216029	0.147459	-1.46501	0.142919	0.195508	1406.14	0.488034	0.210383	2.31974	0.0203549	0.0519788	1439.71	-0.467072	0.201939	-2.31293	0.0207263	0.0421136	1458.68	0.292625	0.132764	2.20411	0.0275168	0.0437655	PROKKA_00297	2.7.13.3	tcrY	similar to AA sequence:UniProtKB:O69729		1	0	0	0	0	0
298	RM25_RS01460	RM25_0297	Two component system transcriptional regulator trcR	308	gene	365640	366368	-	1780.16	-0.0433546	0.254608	-0.17028	0.86479	0.908801	1637.93	-0.198832	0.21169	-0.939262	0.347596	0.416514	1922.4	0.0892752	0.408549	0.218518	0.827026	0.873734	1912.01	0.0389017	0.426225	0.0912703	0.927278	0.94166	1714.73	0.365274	0.159128	2.29548	0.0217057	0.0354788	PROKKA_00298		tcrX	similar to AA sequence:UniProtKB:O69730		1	0	0	0	0	0
300	RM25_RS01465	RM25_0298	NLPA lipoprotein	309	gene	366919	367884	+	1214.75	-0.371062	0.133433	-2.78089	0.00542102	0.0311642	1275.78	-0.365504	0.168226	-2.17269	0.0298036	0.0509036	1153.72	-0.376681	0.22697	-1.65961	0.0969932	0.168469	1444.74	-0.200478	0.206595	-0.970391	0.331852	0.407382	1039.81	-0.156501	0.169623	-0.922639	0.356196	0.420197	PROKKA_00300			similar to AA sequence:UniProtKB:O07950		1	0	0	0	0	0
301	RM25_RS01470	RM25_0299	Methionine import ATP-binding protein MetN 2	310	gene	367881	369146	+	1857.64	0.810236	0.3454	2.34579	0.0189866	0.0698151	2399.93	0.610166	0.200471	3.04366	0.00233723	0.00562127	1315.35	1.1996	0.289483	4.14392	3.4142e-05	0.000292628	1434.04	-1.29916	0.29656	-4.38078	1.18256e-05	7.12863e-05	2318.08	-0.674405	0.171253	-3.93807	8.21385e-05	0.000212748	PROKKA_00301	3.6.3.-	metN	similar to AA sequence:UniProtKB:O32169		1	0	0	0	0	0
302	RM25_RS01475	RM25_0300	ABC D-methionine transporter, permease component	311	gene	369143	369799	+	1074.15	0.837242	0.406205	2.06114	0.0392902	0.10757	1493.16	0.696356	0.204503	3.40512	0.000661359	0.00185354	655.136	1.17792	0.240606	4.89565	9.79831e-07	1.39967e-05	819.934	-1.55879	0.255791	-6.094	1.1012e-09	1.52679e-08	1349.97	-1.03586	0.156631	-6.6134	3.75587e-11	2.57342e-10	PROKKA_00302		metP	similar to AA sequence:UniProtKB:O32168		1	0	0	0	0	0
303	RM25_RS01480	RM25_0301	Hypothetical protein	312	gene	369924	371543	-	1237.6	-0.81804	0.218914	-3.73681	0.000186372	0.00276277	1067.16	-1.08013	0.188858	-5.71926	1.06987e-08	7.85569e-08	1408.04	-0.629885	0.250541	-2.5141	0.0119338	0.0348981	1664.03	0.174259	0.251945	0.691656	0.489153	0.558322	879.401	0.686707	0.192227	3.57238	0.000353754	0.000814255	PROKKA_00303		ancA_2	similar to AA sequence:UniProtKB:Q06848		0	0	0	0	0	0
304	RM25_RS01485	RM25_0302	Hypothetical protein	313	gene	371616	372278	-	1381.24	0.466126	0.213292	2.18539	0.02886	0.087209	1283.81	0.00937072	0.172032	0.0544707	0.95656	0.965159	1478.67	0.88142	0.283138	3.11304	0.00185173	0.00809747	1229.75	-0.355513	0.216795	-1.63986	0.101034	0.150055	1564.14	0.557337	0.224862	2.47857	0.013191	0.0224485	PROKKA_00304					0	0	0	0	0	0
305	RM25_RS01490	RM25_0303	PadR, Transcriptional regulator PadR-like family	314	gene	372573	373145	+	375.007	-1.53465	0.553791	-2.77116	0.00558562	0.0318018	165.264	-1.11605	0.274621	-4.06396	4.82477e-05	0.000177687	584.751	-1.66652	0.490994	-3.39417	0.000688362	0.00360668	583.974	1.91712	0.436497	4.39206	1.12282e-05	6.80332e-05	189.583	1.42671	0.396914	3.5945	0.000325019	0.000754748	PROKKA_00305		yqjI_2	similar to AA sequence:UniProtKB:P64588		1	0	0	0	0	0
306	RM25_RS01495	RM25_0304	ABC-1 domain protein	315	gene	373188	374885	+	783.052	-0.617795	0.261767	-2.3601	0.0182702	0.0683539	615.169	-0.504265	0.190611	-2.64552	0.00815659	0.016674	950.934	-0.694125	0.317028	-2.18948	0.0285621	0.0669193	996.928	0.639807	0.214624	2.98107	0.00287247	0.00852698	608.04	0.515438	0.302227	1.70546	0.088108	0.1231	PROKKA_00306	2.7.-.-	ubiB_1	similar to AA sequence:UniProtKB:P0A6A0		1	0	0	0	0	0
307	RM25_RS01500	RM25_0305	Putative hydroxymethylpyrimidine transporter CytX	316	gene	374998	376314	-	486.255	-1.07291	0.539803	-1.9876	0.046856	0.119523	271.846	-2.04818	0.288806	-7.09187	1.32311e-12	1.72297e-11	700.665	-0.759378	0.387841	-1.95796	0.0502342	0.101372	691.058	0.939702	0.314829	2.9848	0.00283766	0.0084556	308.747	2.29985	0.380701	6.0411	1.53068e-09	8.33213e-09	PROKKA_00307			protein motif:Pfam:PF02133.9		0	0	0	0	0	0
308	RM25_RS01505	RM25_0306	Phosphomethylpyrimidine kinase	317	gene	376393	377259	-	374.251	-0.811357	0.561369	-1.44532	0.148369	0.248723	191.876	-1.60335	0.283501	-5.65555	1.55352e-08	1.09303e-07	556.626	-0.570295	0.463892	-1.22937	0.218934	0.315999	498.269	1.13705	0.282401	4.02638	5.66433e-05	0.000294282	268.284	2.24323	0.464221	4.83223	1.35009e-06	4.58524e-06	PROKKA_00308	2.7.1.49	thiD	similar to AA sequence:UniProtKB:P55882		1	0	0	0	0	0
309	RM25_RS01510	RM25_0307	Thiamine-phosphate synthase 2	318	gene	377256	378071	-	237.006	-0.245187	0.544532	-0.450271	0.652515	0.736932	117.849	-0.996556	0.304838	-3.26913	0.00107879	0.00287311	356.162	-0.0115977	0.422341	-0.0274605	0.978092	0.987308	268.226	1.12676	0.301695	3.73477	0.000187886	0.000856572	213.807	2.17593	0.416187	5.22826	1.71117e-07	6.6997e-07	PROKKA_00309	2.5.1.3	thiE_1	similar to AA sequence:UniProtKB:P66919		0	0	0	0	0	0
310	RM25_RS01515	RM25_0308	Hydroxyethylthiazole kinase	319	gene	378104	378964	-	264.298	-0.871836	0.553662	-1.57467	0.115332	0.210238	145.282	-1.99464	0.288687	-6.90935	4.86868e-12	5.88486e-11	383.315	-0.520993	0.399749	-1.3033	0.192473	0.288403	358.117	0.89143	0.286106	3.11574	0.00183485	0.00586008	184.087	2.43521	0.412699	5.90068	3.62004e-09	1.831e-08	PROKKA_00310	2.7.1.50	thiM	similar to AA sequence:UniProtKB:P39593		0	0	0	0	0	0
311	RM25_RS01520	RM25_0309	Aromatic amino acid transport protein AroP	320	gene	379392	380786	+	891.362	-0.371176	0.156121	-2.37748	0.0174313	0.0663393	801.32	-0.467462	0.187931	-2.48742	0.0128675	0.0246375	981.404	-0.295217	0.188056	-1.56984	0.116452	0.194075	1059.97	0.153046	0.228769	0.668997	0.503497	0.57055	762.366	0.38394	0.142645	2.69158	0.00711153	0.0127758	PROKKA_00311		aroP_2	similar to AA sequence:UniProtKB:P15993		1	0	0	0	0	0
312	RM25_RS01525	RM25_0310	Cobalt-zinc-cadmium efflux permease	321	gene	380903	381853	+	637.341	-0.227636	0.164418	-1.3845	0.166205	0.268872	631.426	0.0618003	0.151531	0.40784	0.683391	0.736513	643.257	-0.515207	0.264072	-1.95101	0.0510557	0.102415	724.419	0.228882	0.183789	1.24535	0.213004	0.278608	577.444	-0.285618	0.243619	-1.17239	0.24104	0.298427	PROKKA_00312		czcD	similar to AA sequence:UniProtKB:O07084		1	0	0	0	0	0
313	RM25_RS01530	RM25_0311	Hypothetical protein	322	gene	382334	382888	+	1840.14	0.488987	0.296374	1.6499	0.0989642	0.191825	2143.93	0.220854	0.215139	1.02657	0.304625	0.373569	1536.34	0.879775	0.380994	2.30916	0.0209349	0.0530005	1628.69	-0.922659	0.338013	-2.72966	0.00634003	0.0161551	2099	-0.2329	0.262634	-0.886785	0.375195	0.440405	PROKKA_00313					1	0	0	0	0	0
314	NA	RM25_0312	IS1096, TnpA family protein	323	gene	383348	383965	-	60.2999	-1.33359	0.434705	-3.06779	0.00215645	0.0161585	41.9612	-2.03398	0.491125	-4.14148	3.45069e-05	0.000131182	78.6385	-1.02703	0.308418	-3.32999	0.000868499	0.00434618	90.9887	0.569237	0.36302	1.56806	0.116867	0.168681	33.5261	1.6454	0.499377	3.29491	0.000984536	0.00209059	PROKKA_00314			protein motif:Pfam:PF01610.11		0	0	0	0	0	0
315	RM25_RS01540	RM25_0313	Hypothetical protein	324	gene	385177	385470	+	255.003	-0.213837	0.116619	-1.83365	0.0667065	0.149031	255.845	-0.199417	0.203356	-0.98063	0.326775	0.394171	254.161	-0.231566	0.207241	-1.11738	0.263834	0.365798	290.322	-0.055553	0.204174	-0.272086	0.785556	0.826218	231.185	-0.0334469	0.227823	-0.146811	0.883281	0.903992	PROKKA_00315					0	0	0	0	0	0
316	RM25_RS01545	RM25_0314	Hypothetical protein	325	gene	385474	385779	-	446.494	0.567701	0.256013	2.21747	0.0265912	0.084154	388.782	0.231138	0.21191	1.09074	0.275389	0.341628	504.207	0.838659	0.37555	2.23315	0.0255393	0.0617704	380.857	-0.0341484	0.366376	-0.093206	0.92574	0.940909	520.808	0.609925	0.218526	2.79108	0.00525324	0.00970356	PROKKA_00316					0	0	0	0	0	0
317	RM25_RS01550	RM25_0315	Hypothetical protein	326	gene	385776	386051	-	1745.8	0.322574	0.23401	1.37846	0.16806	0.270573	1682.71	-0.0160711	0.210549	-0.0763295	0.939157	0.95228	1808.89	0.645606	0.353211	1.82782	0.0675761	0.127789	1640.93	-0.315895	0.206311	-1.53116	0.125731	0.179383	1890.49	0.377676	0.308058	1.22599	0.220203	0.27622	PROKKA_00317					0	0	0	0	0	0
318	RM25_RS01555	RM25_0316	Endonuclease and methylase LlaGI	327	gene	386128	389904	+	4336.5	-0.110179	0.149879	-0.73512	0.462266	0.565419	4782.69	-0.312123	0.109136	-2.85996	0.00423696	0.00944797	3890.32	0.136692	0.190358	0.718077	0.47271	0.574738	4767.96	-0.576036	0.138056	-4.17247	3.01311e-05	0.000166321	4084.69	-0.0777184	0.116569	-0.666718	0.504952	0.56621	PROKKA_00318			protein motif:Pfam:PF04851.9		0	0	0	0	0	0
319	NA	RM25_0317	IS3 family element	328	gene	389956	390300	+	0	NA	NA	NA	NA	NA	0	NA	NA	NA	NA	NA	0	NA	NA	NA	NA	NA	0	NA	NA	NA	NA	NA	0	NA	NA	NA	NA	NA	PROKKA_00319			protein motif:Pfam:PF01527.14		0	1	0	1	0	0
320	RM25_RS01565	RM25_0318	Transposase IS6110	329	gene	390333	391220	+	19.5399	-1.89951	0.791293	-2.40051	0.0163724	0.064209	11.8724	-4.90778	1.28527	-3.81849	0.000134269	0.000443861	27.2075	-1.32598	0.483151	-2.74445	0.00606122	0.020917	32.2323	0.68945	0.530829	1.29882	0.194007	0.257024	8.02073	4.33978	1.34316	3.23101	0.00123352	0.00254588	PROKKA_00320			protein motif:Pfam:PF00665.20		0	1	0	1	0	0
321	RM25_RS01570	RM25_0319	Endonuclease and methylase LlaGI	330	gene	391264	392343	+	998.776	-0.612873	0.460024	-1.33226	0.182773	0.287581	600.168	-1.50075	0.226455	-6.62717	3.42188e-11	3.60061e-10	1397.38	-0.273522	0.239078	-1.14407	0.252593	0.353331	1268.62	0.720732	0.290806	2.47839	0.0131976	0.0297388	771.985	2.00228	0.141863	14.1142	3.10307e-45	5.22424e-43	PROKKA_00321					0	1	0	1	0	0
322	RM25_RS01575	RM25_0320	HipA domain protein	331	gene	392340	393311	+	387.041	-0.785091	0.345591	-2.27173	0.0231027	0.0777902	278.03	-1.32262	0.241482	-5.47708	4.32399e-08	2.80762e-07	496.052	-0.511414	0.225179	-2.27114	0.0231383	0.0572271	515.482	0.486248	0.266941	1.82156	0.0685223	0.110169	278.348	1.35636	0.201482	6.73191	1.6745e-11	1.20329e-10	PROKKA_00322					0	1	0	1	0	0
323	RM25_RS11700	RM25_0321	HIRAN domain family	332	gene	393289	394098	+	4086.89	0.438614	0.313587	1.3987	0.161903	0.264453	4858.67	0.308898	0.241851	1.27723	0.201522	0.261557	3315.11	0.632581	0.418479	1.51162	0.13063	0.211612	3689.23	-0.784696	0.417186	-1.88093	0.059982	0.0983839	4599.23	-0.433222	0.241554	-1.79348	0.0728961	0.103599	PROKKA_00323					0	1	0	1	0	0
324	RM25_RS12690	RM25_0322	Hypothetical protein	333	gene	394108	394257	+	90.8194	0.569358	0.306392	1.85827	0.0631313	0.143353	111.173	0.311354	0.299294	1.0403	0.298202	0.366839	70.4657	1.00538	0.277696	3.62042	0.000294124	0.00182434	78.0382	-1.13473	0.298824	-3.79732	0.000146266	0.000682673	106.23	-0.39458	0.295892	-1.33353	0.182358	0.234616	PROKKA_00324					0	1	0	1	0	0
325	RM25_RS01585	RM25_0323	Hypothetical protein	334	gene	394254	394760	+	640.135	-0.180606	0.145869	-1.23814	0.215664	0.320706	710.393	-0.133793	0.131238	-1.01947	0.307978	0.376252	569.877	-0.236992	0.212942	-1.11294	0.265735	0.367784	718.44	-0.330871	0.185617	-1.78255	0.0746601	0.11706	588.852	-0.378983	0.133233	-2.84451	0.00444804	0.00830747	PROKKA_00325					0	1	0	1	0	0
326	RM25_RS12520	RM25_0324	Hypothetical protein	335	gene	394870	396123	-	2059.3	-0.404906	0.160249	-2.52672	0.0115132	0.0512013	2072.41	-0.195173	0.168817	-1.15612	0.247632	0.312122	2046.18	-0.620963	0.260699	-2.38191	0.0172229	0.0459819	2476.45	0.109244	0.163964	0.666267	0.50524	0.572249	1733.52	-0.277567	0.226324	-1.22642	0.220042	0.276166	PROKKA_00326					0	1	0	1	0	0
327	RM25_RS01590	RM25_0325	Transposon Tn21 resolvase	336	gene	396171	396746	-	549.738	-1.569	0.528427	-2.96919	0.0029859	0.0207603	315.904	-2.43873	0.336499	-7.24737	4.24947e-13	5.89176e-12	783.572	-1.28658	0.305417	-4.21255	2.52501e-05	0.000227155	862.024	0.992559	0.390247	2.54341	0.0109776	0.0254857	272.032	2.20758	0.272137	8.11204	4.97772e-16	7.02544e-15	PROKKA_00327		bin3	similar to AA sequence:UniProtKB:P20384		0	1	0	1	0	0
328	RM25_RS01595	RM25_0326	Ribosomal protein L6P/L9E	337	gene	397043	397957	-	1621.45	-0.413795	0.111629	-3.70689	0.000209823	0.00303407	1742.68	-0.464742	0.133538	-3.48022	0.000500997	0.00144889	1500.22	-0.354494	0.17526	-2.02268	0.0431066	0.0903132	1959.16	-0.32315	0.118707	-2.72226	0.00648373	0.0164501	1361.86	-0.164433	0.143518	-1.14574	0.251904	0.310046	PROKKA_00328					0	1	0	1	0	0
329	RM25_RS01600	RM25_0327	Hypothetical protein	338	gene	398113	398526	-	2633.45	-0.601418	0.379899	-1.5831	0.113399	0.208162	2426.65	0.313824	0.240996	1.30219	0.19285	0.251687	2840.25	-1.48397	0.452792	-3.27737	0.0010478	0.00505044	3344.4	0.907843	0.419142	2.16595	0.0303147	0.0570701	2046.43	-0.866629	0.28861	-3.00277	0.00267534	0.0052157	PROKKA_00329					0	1	0	1	0	0
330	RM25_RS01605	RM25_0328	Transposase IS204/IS1001/IS1096/IS1165 family protein	339	gene	398849	400156	-	8.84586	-1.90043	0.819325	-2.31951	0.0203675	0.0725177	4.31445	-3.44839	1.71605	-2.0095	0.0444846	0.0719631	13.3773	-1.59746	0.466963	-3.42095	0.000624019	0.0033207	14.673	1.20688	0.574382	2.10118	0.0356252	0.0651425	3.58998	3.17013	1.692	1.87359	0.0609865	0.0882955	PROKKA_00330			protein motif:Pfam:PF01610.11		0	1	0	1	0	0
331	RM25_RS01610	RM25_0329	Transposase IS204/IS1001/IS1096/IS1165 family protein	340	gene	400281	401357	-	15.7753	-1.31937	0.802687	-1.64369	0.100241	0.193263	10.3038	-3.25862	1.08671	-2.9986	0.0027122	0.00642477	21.2468	-0.738821	0.756117	-0.977126	0.328507	0.434507	23.8624	0.409746	0.626275	0.654258	0.512945	0.58014	8.88934	3.03292	1.27241	2.3836	0.0171441	0.0285712	PROKKA_00331			protein motif:Pfam:PF01610.11		0	1	0	1	0	0
332	RM25_RS01615	RM25_0330	Hypothetical protein	341	gene	402033	402272	+	94.3387	-0.544735	0.273625	-1.99081	0.0465018	0.119006	75.2512	-0.806224	0.339825	-2.37247	0.0176698	0.0323351	113.426	-0.388165	0.250413	-1.5501	0.121118	0.200052	117.851	0.359652	0.237237	1.516	0.129519	0.18379	75.1071	0.839339	0.361405	2.32243	0.0202096	0.0331944							1	0	1	0	0
333	RM25_RS01620	RM25_0331	Type III restriction protein res subunit	342	gene	402273	405437	-	2139.57	-0.177675	0.156746	-1.13352	0.256994	0.364457	1948.13	-0.462576	0.111465	-4.14996	3.32534e-05	0.000126825	2331	0.0565509	0.205503	0.275182	0.783176	0.843124	2396.14	-0.0460673	0.177192	-0.259985	0.794875	0.833417	1966.09	0.527294	0.10444	5.04877	4.44665e-07	1.65051e-06	PROKKA_00332	3.6.4.13	srmB	similar to AA sequence:UniProtKB:P21507		0	1	0	1	0	0
334	RM25_RS01625	RM25_0332	Putative insertion element ISCmi2 transposase	343	gene	405666	406709	+	45.439	0.135617	0.397636	0.341059	0.733059	0.805511	52.4555	-0.515564	0.430367	-1.19796	0.230931	0.294218	38.4224	1.03966	0.416371	2.49696	0.0125263	0.0363154	46.3638	-1.35772	0.383129	-3.54378	0.000394441	0.00161686	46.223	0.240399	0.482266	0.498477	0.618148	0.676302	PROKKA_00333			protein motif:CLUSTERS:PRK09409		0	1	0	1	0	0
335	RM25_RS01630	RM25_0333	Transporter, anaerobic C4-dicarboxylate uptake family protein	344	gene	406772	408088	-	1104.01	-1.49142	0.691181	-2.15778	0.0309447	0.0924418	513.724	-3.26591	0.338081	-9.66012	4.45329e-22	1.88593e-20	1694.29	-1.13259	0.256634	-4.41324	1.01833e-05	0.000103192	1707.17	1.25656	0.39466	3.18389	0.00145309	0.00481705	567.478	3.45151	0.217599	15.8618	1.16562e-56	4.57895e-54	PROKKA_00334		dcuA_1	similar to AA sequence:UniProtKB:P0ABN5		0	1	0	1	0	0
336	RM25_RS01635	RM25_0334	Hypothetical protein	345	gene	408485	408760	-	234.408	-0.671397	0.155317	-4.32274	1.54101e-05	0.000412259	213.162	-0.625615	0.243192	-2.57252	0.0100961	0.0200308	255.654	-0.710851	0.189186	-3.75741	0.00017168	0.00116614	304.023	0.23486	0.189489	1.23944	0.215184	0.28099	177.238	0.201772	0.267695	0.753737	0.451007	0.515781	PROKKA_00335					0	1	0	1	0	0
337	RM25_RS01640	RM25_0335	PF07510 family protein	346	gene	409218	409967	+	775.953	-1.04335	0.352197	-2.9624	0.00305251	0.020976	568.618	-1.51036	0.233092	-6.47967	9.19217e-11	8.95287e-10	983.288	-0.798543	0.318475	-2.5074	0.0121624	0.0353911	1097.64	0.502751	0.307533	1.63478	0.102094	0.151344	498.355	1.28069	0.259403	4.93705	7.93132e-07	2.82389e-06	PROKKA_00336					1	0	0	0	0	0
338	RM25_RS01645	RM25_0336	Hypothetical protein	347	gene	410057	410299	+	2023.03	-1.44933	0.373581	-3.87957	0.000104641	0.00177439	1649.31	-2.06827	0.274077	-7.54632	4.47718e-14	6.85241e-13	2396.74	-1.08807	0.40409	-2.69265	0.00708866	0.0236992	3139.22	0.234658	0.421232	0.557076	0.577476	0.640824	1059.02	1.25849	0.275057	4.57537	4.7537e-06	1.47621e-05	PROKKA_00337					1	0	0	0	0	0
339	RM25_RS12945	RM25_0337	Hypothetical protein	348	gene	410413	410550	+	146.453	-0.694597	0.282341	-2.46014	0.0138885	0.0579416	137.068	-1.23168	0.315577	-3.90294	9.50302e-05	0.000325561	155.838	-0.265841	0.335479	-0.792422	0.428115	0.53277	192.771	-0.234003	0.360523	-0.649065	0.516296	0.58365	109.377	0.786692	0.332724	2.3644	0.0180594	0.0299339	PROKKA_00338					0	0	0	0	0	0
340	RM25_RS01650	RM25_0338	Zinc-binding alcohol dehydrogenase family protein	349	gene	410693	411427	+	676.851	-0.851211	0.249827	-3.4072	0.000656335	0.00757788	568.622	-1.19117	0.166278	-7.16372	7.85164e-13	1.0575e-11	785.08	-0.622396	0.29756	-2.09167	0.0364684	0.0802577	916.893	0.200471	0.264294	0.758515	0.448143	0.522649	473.566	0.831929	0.212556	3.91394	9.08041e-05	0.000232131	PROKKA_00339			similar to AA sequence:UniProtKB:P99173		0	0	0	0	0	0
341	RM25_RS01655	RM25_0339	Hypothetical protein	350	gene	411683	412198	+	191.999	-0.470863	0.184711	-2.54919	0.0107974	0.0491301	177.119	-0.701858	0.230365	-3.04672	0.00231353	0.00558211	206.879	-0.28546	0.262072	-1.08924	0.276046	0.37894	235.452	-0.0101517	0.203537	-0.0498765	0.960221	0.968853	157.856	0.466239	0.291278	1.60066	0.109451	0.149465	PROKKA_00340					1	0	0	0	0	0
342	RM25_RS01660	RM25_0340	Hypothetical protein	351	gene	412233	412739	-	1811.91	0.492557	0.257512	1.91276	0.0557794	0.1328	2043.65	0.0862091	0.17389	0.49577	0.620057	0.677864	1580.16	1.05185	0.27107	3.88035	0.000104308	0.000765897	1598.62	-1.00267	0.187759	-5.34018	9.28526e-08	8.71927e-07	2070.06	0.00251839	0.218641	0.0115184	0.99081	0.991651	PROKKA_00341					1	0	0	0	0	0
344	NA	RM25_0341	Hypothetical protein	352	gene	414215	414487	+	27.9811	-1.37298	0.640816	-2.14254	0.0321498	0.0944853	18.637	-3.45916	0.778627	-4.44264	8.88608e-06	3.76699e-05	37.3251	-0.741085	0.381321	-1.94347	0.0519595	0.103611	42.7585	0.369364	0.376159	0.981937	0.326131	0.401615	15.2303	3.15546	0.851389	3.70625	0.000210347	0.000505391							0	0	0	0	0
345	NA	RM25_0342	Hypothetical protein	353	gene	414895	415008	+	36.2654	-1.27164	0.534958	-2.37708	0.0174503	0.0663393	25.5133	-2.60485	0.624281	-4.17256	3.01203e-05	0.000116002	47.0176	-0.745031	0.37663	-1.97815	0.0479119	0.0976044	54.2759	0.353071	0.387599	0.910919	0.362338	0.437516	20.7268	2.27641	0.684583	3.32525	0.000883391	0.00190499							1	0	1	0	0
346	NA	RM25_0343	Hypothetical protein	354	gene	416057	416320	+	62.0627	-1.9018	0.667502	-2.84913	0.00438392	0.0271205	44.3925	-4.06173	0.620503	-6.54587	5.91499e-11	6.00932e-10	79.7329	-1.24841	0.369909	-3.3749	0.000738428	0.00380016	103.353	0.348368	0.342806	1.01622	0.309522	0.384173	25.6775	3.23221	0.771224	4.19102	2.77705e-05	7.68252e-05							1	0	1	0	0
347	RM25_RS01665	RM25_0344	Transposase IS204/IS1001/IS1096/IS1165 family protein	355	gene	416462	417769	+	12.8468	-1.93225	0.945674	-2.04326	0.0410271	0.109812	8.64389	-6.3428	1.49225	-4.25049	2.13308e-05	8.46408e-05	17.0498	-1.1545	0.601184	-1.92038	0.0548101	0.107926	21.6261	0.356884	0.518263	0.688616	0.491065	0.559622	5.17873	5.62271	1.84917	3.04067	0.00236049	0.0046519	PROKKA_00342			protein motif:Pfam:PF01610.11		0	1	0	1	0	0
348	NA	RM25_0345	Hypothetical protein	356	gene	418696	418818	+	23.4696	-1.59864	0.791515	-2.01972	0.0434123	0.113818	14.1283	-4.55108	1.07888	-4.21836	2.4609e-05	9.68336e-05	32.8109	-0.98049	0.423786	-2.31364	0.0206872	0.0526276	37.231	0.601441	0.374713	1.60507	0.108479	0.158613	11.3947	4.24515	1.203	3.52882	0.000417421	0.00094602							2	1	1	0	0
349	RM25_RS01670	RM25_0346	CRISPR-associated endoribonuclease Cas2	357	gene	419700	420002	-	187.255	-0.206922	0.157795	-1.31134	0.189744	0.294035	202.249	-0.378118	0.192832	-1.96087	0.049894	0.0788734	172.262	-0.0111022	0.246792	-0.044986	0.964118	0.979146	212.424	-0.467381	0.222102	-2.10435	0.035348	0.0648098	170.298	-0.0483599	0.204964	-0.235943	0.813477	0.848428	PROKKA_00343	3.1.-.-	cas2b	similar to AA sequence:UniProtKB:Q746F4	CRISPR_island	0	2	1	1	0	0
350	RM25_RS01675	RM25_0347	CRISPR-associated endonuclease Cas1	358	gene	419999	421600	-	1074.62	-0.348217	0.118579	-2.93658	0.00331849	0.0220951	981.564	-0.316508	0.149223	-2.12104	0.0339183	0.0568939	1167.67	-0.375745	0.160372	-2.34295	0.0191317	0.049827	1269.6	0.215519	0.168874	1.27621	0.20188	0.266274	926.906	0.209375	0.1414	1.48072	0.13868	0.184672	PROKKA_00344	3.1.-.-	cas4-cas1	similar to AA sequence:UniProtKB:Q1CW50	CRISPR_island	0	2	1	1	0	0
351	RM25_RS01680	RM25_0348	Putative CRISPR-associated Csb3 family protein	359	gene	421590	422591	-	669.847	-0.359317	0.134541	-2.67069	0.00756947	0.0387853	605.08	-0.389399	0.148592	-2.62058	0.00877798	0.0177138	734.615	-0.336383	0.194539	-1.72913	0.0837859	0.150177	794.238	0.198177	0.175689	1.128	0.25932	0.330388	575.353	0.304171	0.169681	1.79261	0.0730358	0.10364	PROKKA_00345				CRISPR_island	0	2	1	1	0	0
352	RM25_RS01685	RM25_0349	CRISPR-associated helicase Cas3, Anaes-subtype	360	gene	422588	425203	-	1560.9	-0.559867	0.255544	-2.19088	0.0284605	0.0867213	1250.3	-0.511671	0.199065	-2.57037	0.0101591	0.0201219	1871.5	-0.592611	0.313038	-1.8931	0.058345	0.113465	1958.95	0.555884	0.287234	1.9353	0.052954	0.0890246	1239.14	0.53151	0.247121	2.15081	0.0314914	0.0493109	PROKKA_00346			protein motif:CLUSTERS:PRK09694	CRISPR_island	0	2	1	1	0	0
353	RM25_RS01690	RM25_0350	Putative CRISPR-associated Csb2 family protein	361	gene	425200	426741	-	904.256	-1.12241	0.398336	-2.81773	0.0048364	0.028963	586.059	-1.46407	0.262784	-5.57136	2.52752e-08	1.71682e-07	1222.45	-0.969594	0.290705	-3.33532	0.000852011	0.00430019	1301.47	0.848104	0.294646	2.87838	0.00399724	0.0109936	559.381	1.4054	0.283511	4.95711	7.15511e-07	2.57868e-06	PROKKA_00347				CRISPR_island	0	1	1	0	0	0
354	RM25_RS01695	RM25_0351	Putative CRISPR-associated Csb1 family protein	362	gene	426743	427942	-	1066.21	-0.745038	0.310067	-2.40283	0.0162689	0.0639097	762.8	-0.773154	0.220333	-3.50903	0.000449745	0.00132341	1369.61	-0.73045	0.274841	-2.65772	0.00786704	0.025576	1406.18	0.766578	0.318827	2.40437	0.0162004	0.0349034	781.264	0.864513	0.177882	4.86004	1.17362e-06	4.03827e-06	PROKKA_00348			protein motif:Pfam:PF09617.4	CRISPR_island	0	1	1	0	0	0
356	RM25_RS01705	RM25_0352	Threonine ammonia-lyase	366	gene	428471	429745	+	534.365	-0.768455	0.367645	-2.09021	0.0365992	0.102658	372.325	-1.01992	0.190268	-5.36045	8.30139e-08	5.16263e-07	696.405	-0.64104	0.410143	-1.56297	0.118061	0.19624	705.704	0.703408	0.249362	2.82083	0.00478993	0.0127281	389.532	1.15048	0.373134	3.08329	0.00204728	0.00406868	PROKKA_00350	4.3.1.19	ilvA	similar to AA sequence:UniProtKB:P04968		1	1	1	0	0	0
357	RM25_RS01710	RM25_0353	Hemerythrin HHE cation binding region	367	gene	430219	430506	+	1004	0.825914	0.247797	3.33303	0.000859044	0.00912057	838.435	0.429118	0.244639	1.75409	0.0794155	0.11619	1169.57	1.12996	0.28055	4.02767	5.63314e-05	0.000457838	765.274	-0.0113073	0.262982	-0.0429965	0.965704	0.973136	1253.43	0.724185	0.2505	2.89096	0.00384064	0.0072419	PROKKA_00351					1	1	1	0	0	0
358	RM25_RS11705	RM25_0354	Putative SufR family transcriptional regulator	368	gene	430512	431522	+	712.021	-0.15051	0.314762	-0.47817	0.632529	0.718146	522.197	-0.392281	0.252647	-1.55268	0.120499	0.168056	901.844	-0.0124876	0.290932	-0.0429229	0.965763	0.979898	786.261	0.546957	0.242618	2.25439	0.0241714	0.0476491	662.258	0.988187	0.290989	3.39596	0.000683889	0.00150507	PROKKA_00352					0	0	0	0	0	0
359	RM25_RS01720	RM25_0355	Hypothetical protein	369	gene	431570	432874	+	1059.46	-0.497172	0.163888	-3.03361	0.00241645	0.0176334	947.156	-0.446162	0.162995	-2.73728	0.00619498	0.01321	1171.77	-0.539516	0.244552	-2.20614	0.027374	0.0649753	1304.81	0.282874	0.21148	1.33759	0.181031	0.242162	862.327	0.247646	0.192283	1.28792	0.197773	0.252231	PROKKA_00353					1	0	0	0	0	0
360	RM25_RS01725	RM25_0356	Copper-containing nitrite reductase (Major outer membrane protein Pan 1)	370	gene	432871	435507	+	1154.97	-0.583764	0.337495	-1.72969	0.0836849	0.172116	819.543	-0.722971	0.220394	-3.28036	0.00103673	0.00278312	1490.4	-0.509404	0.346714	-1.46923	0.141769	0.22593	1454.73	0.709639	0.276481	2.56669	0.0102676	0.0242249	909.618	0.993812	0.307418	3.23277	0.00122598	0.00253476	PROKKA_00354	1.7.2.1	aniA_1	similar to AA sequence:UniProtKB:Q02219		1	0	0	0	0	0
361	RM25_RS01730	RM25_0357	TQXA domain-containing protein	371	gene	435661	437040	+	673.187	-1.04432	0.506747	-2.06082	0.0393198	0.10757	395.404	-1.95369	0.3087	-6.32878	2.47106e-10	2.27512e-09	950.969	-0.725909	0.310706	-2.33632	0.0194747	0.0503631	950.811	0.847935	0.353468	2.3989	0.0164445	0.0351403	432.431	2.14323	0.290064	7.38882	1.4814e-13	1.45238e-12	PROKKA_00355			protein motif:Pfam:PF05738.7		1	0	0	0	0	0
362	RM25_RS11710	RM25_0358	Peptidase C60, sortase A and B	372	gene	437182	437916	+	256.343	-0.69887	0.55454	-1.26027	0.207572	0.312218	136.366	-1.75261	0.323211	-5.42249	5.87746e-08	3.71399e-07	376.32	-0.372291	0.382868	-0.972373	0.330865	0.436401	332.192	0.946507	0.302008	3.13405	0.00172411	0.00553642	192.531	2.39483	0.406832	5.88653	3.94399e-09	1.97068e-08	PROKKA_00356			protein motif:Pfam:PF04203.7		0	0	0	0	0	0
363	RM25_RS12205	RM25_0359	Hypothetical protein	373	gene	437986	441390	+	3214.44	0.308177	0.0835284	3.68949	0.000224705	0.00311547	3178.29	0.317567	0.142638	2.22638	0.0259888	0.045041	3250.6	0.299016	0.16176	1.84851	0.0645279	0.122853	3029.21	-0.0161742	0.163724	-0.0987896	0.921305	0.937615	3485.48	0.0161612	0.101899	0.1586	0.873984	0.897595	PROKKA_00357	2.7.7.7	dnaX_1	similar to AA sequence:UniProtKB:P06710		0	0	0	0	0	0
364	RM25_RS01745	RM25_0360	Hypothetical protein	374	gene	441641	441949	+	373.028	0.853007	0.274853	3.10351	0.00191241	0.0149257	291.615	0.273822	0.192177	1.42484	0.154204	0.208344	454.441	1.26156	0.298858	4.22127	2.4293e-05	0.000221508	281.66	-0.0418184	0.249935	-0.167317	0.867121	0.895619	468.088	0.990238	0.234475	4.22321	2.40843e-05	6.71794e-05	PROKKA_00358			similar to AA sequence:UniProtKB:A3DHB8		1	0	0	0	0	0
365	RM25_RS01750	RM25_0361	Recombination protein RecR	375	gene	441951	442577	+	627.691	0.54377	0.17191	3.16311	0.00156093	0.0129463	577.43	0.127937	0.165013	0.775313	0.438154	0.506488	677.952	0.912696	0.18325	4.98061	6.33838e-07	9.32707e-06	540.001	-0.289164	0.169351	-1.70748	0.0877323	0.133324	728.725	0.54658	0.143658	3.80474	0.000141952	0.000352561	PROKKA_00359		recR	similar to AA sequence:UniProtKB:Q8RDI4		1	0	0	0	0	0
366	RM25_RS01755	RM25_0362	Hypothetical protein	376	gene	442601	443368	-	1407.68	0.547448	0.176761	3.09711	0.00195416	0.0151512	1346.8	0.739118	0.161102	4.58789	4.47753e-06	2.0102e-05	1468.55	0.3773	0.295373	1.27737	0.201473	0.298849	1208.16	0.286471	0.282673	1.01344	0.310852	0.385417	1635.1	-0.0356742	0.171521	-0.207987	0.835239	0.867076	PROKKA_00360					0	0	0	0	0	0
367	RM25_RS01760	RM25_0363	Isoleucine--tRNA ligase	377	gene	443689	446949	+	2166.28	-0.312716	0.204221	-1.53126	0.125705	0.223444	2307.11	0.0116116	0.157086	0.073919	0.941075	0.953207	2025.45	-0.691904	0.287783	-2.40426	0.0162054	0.0438038	2530.7	0.0600023	0.170689	0.35153	0.725191	0.77203	1900.24	-0.580283	0.261977	-2.21502	0.026759	0.0426732	PROKKA_00361	6.1.1.5	ileS	similar to AA sequence:UniProtKB:P56690		1	0	0	0	0	0
368	RM25_RS01765	RM25_0364	Trans-1, 2-dihydrobenzene-1, 2-diol dehydrogenase	378	gene	447076	448062	-	968.639	-0.0843579	0.140244	-0.601508	0.547502	0.64298	845.686	-0.0966537	0.119302	-0.810157	0.41785	0.485637	1091.59	-0.0753454	0.153564	-0.490644	0.623678	0.710232	1051.48	0.297862	0.142285	2.09341	0.0363125	0.0660916	921.246	0.371258	0.126278	2.94001	0.00328199	0.00627384	PROKKA_00362	1.1.1.292	afr_3	similar to AA sequence:UniProtKB:Q2I8V6		1	0	0	0	0	0
369	RM25_RS01770	RM25_0365	Aspartate kinase	379	gene	448231	449505	+	2886.07	0.143866	0.188487	0.763272	0.445301	0.553573	2965.55	0.0390867	0.155453	0.251437	0.801476	0.842587	2806.59	0.255284	0.338264	0.754688	0.450436	0.554112	2905.75	-0.242941	0.305383	-0.795529	0.426306	0.501384	2961.74	0.00709633	0.200496	0.0353939	0.971766	0.97799	PROKKA_00363	2.7.2.4	ask	similar to AA sequence:UniProtKB:P0A4Z8		1	0	0	0	0	0
370	RM25_RS01775	RM25_0366	Integral membrane protein MviN	380	gene	449592	451535	+	1319.85	-0.0386526	0.221671	-0.174369	0.861575	0.907665	1591.45	-0.0360476	0.140335	-0.256869	0.79728	0.838549	1048.24	-0.0407815	0.214863	-0.189802	0.849464	0.891049	1418.24	-0.661356	0.168286	-3.92995	8.49621e-05	0.00042248	1278.9	-0.606896	0.185678	-3.26854	0.00108104	0.00226289	PROKKA_00364		mviN	similar to AA sequence:UniProtKB:O05435		1	0	0	0	0	0
371	RM25_RS01780	RM25_0367	Integral membrane lysyl-tRNA synthetase	381	gene	451599	453674	+	1226.97	-0.413347	0.229626	-1.80008	0.0718474	0.15651	1051.2	-0.182059	0.180209	-1.01026	0.312369	0.379317	1402.75	-0.590621	0.328506	-1.7979	0.0721928	0.133878	1473.42	0.528956	0.21085	2.50869	0.0121181	0.0275699	1035.49	0.186861	0.300565	0.621699	0.53414	0.594133	PROKKA_00365		lysX_2	similar to AA sequence:UniProtKB:P94974		1	0	0	0	0	0
372	RM25_RS01785	RM25_0368	Hypothetical protein	382	gene	453671	454069	-	293.404	0.126497	0.399072	0.316978	0.75126	0.819512	173.002	-0.0222131	0.232247	-0.0956442	0.923803	0.942191	413.805	0.184967	0.237599	0.778481	0.436285	0.540939	293.877	1.08243	0.234123	4.62335	3.77593e-06	2.5507e-05	300.045	1.34955	0.222929	6.05373	1.41534e-09	7.75804e-09	PROKKA_00366					1	0	0	0	0	0
373	RM25_RS01790	RM25_0369	Fructokinase	383	gene	454223	455188	-	478.674	-0.206933	0.260307	-0.79496	0.426637	0.535169	373.961	-0.268803	0.188675	-1.42469	0.154247	0.208344	583.386	-0.170169	0.298774	-0.569558	0.568977	0.662319	538.645	0.533416	0.226913	2.35075	0.0187355	0.038907	436.86	0.694137	0.26694	2.60034	0.00931309	0.0163746	PROKKA_00367	2.7.1.92	iolC_1	similar to AA sequence:UniProtKB:P42414		1	0	0	0	0	0
374	RM25_RS01795	RM25_0370	Agmatine/putrescine antiporter	384	gene	455371	456909	+	1032.04	-0.494195	0.224556	-2.20077	0.0277526	0.0862538	1227.39	-0.530615	0.193717	-2.73912	0.00616045	0.0131523	836.679	-0.440605	0.235309	-1.87245	0.0611438	0.117742	1279.97	-0.653855	0.204735	-3.19366	0.0014048	0.00468997	841.639	-0.503525	0.226919	-2.21897	0.0264891	0.0423287	PROKKA_00368		adiC	similar to AA sequence:UniProtKB:P60066		1	0	0	0	0	0
375	RM25_RS01800	RM25_0371	MFS permease	385	gene	457107	458858	-	1465.7	-0.0942679	0.165457	-0.569744	0.568852	0.661462	1663.86	-0.160519	0.155987	-1.02906	0.303452	0.372519	1267.53	-0.00663022	0.182755	-0.0362792	0.97106	0.983156	1604.09	-0.526878	0.183422	-2.87249	0.00407254	0.0111562	1390.59	-0.319413	0.151574	-2.1073	0.0350912	0.053953	PROKKA_00369			protein motif:CLUSTERS:PRK10489		1	0	0	0	0	0
376	RM25_RS01805	RM25_0372	Hypothetical protein	386	gene	459158	459850	+	1015.78	-0.210879	0.1273	-1.65656	0.0976092	0.190451	963.392	-0.0120853	0.149129	-0.0810393	0.935411	0.949919	1068.18	-0.390496	0.197397	-1.97823	0.0479028	0.0976044	1146.42	0.26402	0.170786	1.54591	0.122125	0.174984	923.581	-0.0616633	0.149474	-0.412535	0.679948	0.730463	PROKKA_00370					1	0	0	0	0	0
377	RM25_RS01810	RM25_0373	Hypothetical protein	387	gene	459909	460673	+	460.76	-0.395415	0.148566	-2.66155	0.00777826	0.0395969	440.847	-0.2718	0.183656	-1.47994	0.138889	0.190992	480.674	-0.508944	0.253569	-2.00712	0.0447366	0.0929024	550.934	0.163839	0.221869	0.738449	0.460242	0.533372	390.989	-0.0135388	0.215525	-0.0628176	0.949912	0.958451	PROKKA_00371					1	0	0	0	0	0
378	RM25_RS01815	RM25_0374	Hypothetical protein	388	gene	460735	461310	+	413.648	-0.424738	0.128491	-3.30559	0.000947756	0.00971332	424.814	-0.501461	0.184092	-2.72398	0.00645006	0.0136621	402.482	-0.344331	0.226117	-1.52281	0.127807	0.208513	500.577	-0.209147	0.221188	-0.94556	0.344373	0.41926	346.674	0.00453657	0.181613	0.0249793	0.980071	0.984247	PROKKA_00372					0	0	0	0	0	0
379	RM25_RS01820	RM25_0375	YidE/YbjL family protein	389	gene	461835	463403	-	1179.4	0.0887425	0.141911	0.62534	0.531748	0.627606	1092.68	0.0966683	0.124916	0.773865	0.439011	0.50705	1266.13	0.0811937	0.253748	0.319977	0.748985	0.814802	1204.81	0.154197	0.205303	0.75107	0.452611	0.526847	1192.95	0.199714	0.186528	1.07069	0.284309	0.345599	PROKKA_00373		aspT	similar to AA sequence:UniProtKB:Q8L3K8		0	0	0	0	0	0
380	RM25_RS01825	RM25_0376	Phosphoribosylamine--glycine ligase	390	gene	463664	464917	+	1164.45	0.46	0.106852	4.30502	1.66969e-05	0.000429246	1158.87	0.360161	0.172017	2.09375	0.0362818	0.0602227	1170.02	0.558323	0.172035	3.2454	0.00117284	0.00552878	1034.97	-0.158555	0.192985	-0.821593	0.411309	0.487294	1321.47	0.0911378	0.124998	0.729116	0.465931	0.529912	PROKKA_00374	6.3.4.13	purD	similar to AA sequence:UniProtKB:Q92RL0		1	0	0	0	0	0
381	RM25_RS01830	RM25_0377	Adenylosuccinate lyase	391	gene	464946	466379	+	2642.85	0.773021	0.295496	2.61601	0.00889644	0.0431748	3044.19	0.295331	0.184607	1.59978	0.109647	0.154016	2241.51	1.50377	0.209956	7.16231	7.933e-13	4.56051e-11	2075.75	-1.28431	0.213455	-6.01679	1.77906e-09	2.37839e-08	3262.78	-0.0302366	0.152731	-0.197973	0.843066	0.87307	PROKKA_00375	4.3.2.2	purB	similar to AA sequence:UniProtKB:Q9X0I0		1	0	0	0	0	0
382	RM25_RS01835	RM25_0378	Hypothetical protein	392	gene	466389	467495	-	859.833	-0.178148	0.225978	-0.788341	0.430498	0.538579	680.981	-0.31441	0.132699	-2.36934	0.0178197	0.032488	1038.69	-0.0906586	0.216659	-0.41844	0.675626	0.754582	959.989	0.443013	0.163307	2.71277	0.00667233	0.0168089	790.508	0.722083	0.17217	4.194	2.74077e-05	7.59105e-05	PROKKA_00376					1	0	0	0	0	0
383	RM25_RS01840	RM25_0379	Phosphoribosylaminoimidazolesuccinocarboxamide synthase	393	gene	467593	468471	+	1949.88	0.301752	0.236658	1.27506	0.202289	0.305637	1977.73	0.481947	0.204499	2.35672	0.0184372	0.0334796	1922.03	0.119711	0.393688	0.304077	0.761069	0.825513	1848.99	0.110222	0.382326	0.288294	0.773122	0.816053	2104.94	-0.219999	0.221118	-0.994938	0.319767	0.383362	PROKKA_00377	6.3.2.6	purC	similar to AA sequence:UniProtKB:A0R4I0		1	0	0	0	0	0
384	RM25_RS01845	RM25_0380	Phosphoribosylformylglycinamidine synthetase PurS	394	gene	468554	468799	+	1395.14	0.71112	0.279296	2.54612	0.0108929	0.049374	1524.87	0.523729	0.232308	2.25446	0.0241672	0.0421317	1265.41	0.946052	0.420586	2.24937	0.024489	0.0601256	1123.93	-0.580983	0.382295	-1.51972	0.128581	0.182789	1691.06	-0.130501	0.281817	-0.463071	0.643314	0.69843	PROKKA_00378			protein motif:CLUSTERS:PRK05974		1	0	0	0	0	0
385	RM25_RS01850	RM25_0381	Phosphoribosylformylglycinamidine synthase 1	395	gene	468801	469478	+	990.145	0.68976	0.132326	5.21257	1.86245e-07	9.97683e-06	990.298	0.626342	0.149754	4.18247	2.88355e-05	0.000111785	989.992	0.754302	0.255014	2.95788	0.0030976	0.0123329	802.364	-0.139204	0.205037	-0.678921	0.497188	0.564889	1195.29	0.0344308	0.191661	0.179645	0.857432	0.884062	PROKKA_00379	6.3.5.3	purQ	similar to AA sequence:UniProtKB:Q8NMI4		1	0	0	0	0	0
386	RM25_RS01855	RM25_0382	Hypothetical protein	396	gene	469557	470255	-	320.653	-0.178419	0.112052	-1.59229	0.111319	0.206111	314.306	0.00964991	0.176911	0.0545466	0.9565	0.965159	327	-0.353739	0.179507	-1.97061	0.0487685	0.0990926	358.409	0.165004	0.167327	0.986117	0.324076	0.399292	295.586	-0.141785	0.1839	-0.770987	0.440715	0.50622	PROKKA_00380			protein motif:Pfam:PF07553.5		1	0	0	0	0	0
387	RM25_RS01860	RM25_0383	Prophage Lp2 protein 6	397	gene	470434	471531	-	6482.42	-0.452867	0.423327	-1.06978	0.284718	0.394057	3918.79	-0.0984119	0.190239	-0.517306	0.604943	0.664887	9046.04	-0.610021	0.428327	-1.4242	0.15439	0.240673	7870.99	1.38436	0.335443	4.12698	3.67565e-05	0.000198704	5328.93	0.898636	0.306409	2.9328	0.00335925	0.00640076	PROKKA_00381			protein motif:Pfam:PF04313.8	Type I restriction enzyme R protein N terminus (HSDR_N)	0	0	0	0	0	0
388	RM25_RS01865	RM25_0384	Polyol permease	398	gene	471996	473279	+	821.514	-0.51807	0.168897	-3.06737	0.00215949	0.0161585	878.566	-0.32039	0.141656	-2.26174	0.0237133	0.0414017	764.462	-0.74957	0.264339	-2.83564	0.00457346	0.0166868	1020.1	-0.0876284	0.201491	-0.4349	0.663635	0.716531	664.122	-0.455968	0.214168	-2.12902	0.0332524	0.0514615	PROKKA_00382		csbX	similar to AA sequence:UniProtKB:O05390		1	0	0	0	0	0
389	RM25_RS01870	RM25_0385	Hypothetical protein	399	gene	473365	474300	-	581.972	-0.590104	0.456812	-1.29179	0.19643	0.299693	368.531	-1.58202	0.264304	-5.98559	2.15603e-09	1.7584e-08	795.413	-0.187137	0.262701	-0.71236	0.476242	0.578311	734.514	0.547524	0.321817	1.70135	0.0888764	0.134715	455.539	2.00641	0.19558	10.2587	1.08098e-24	3.98103e-23	PROKKA_00383					0	0	0	0	0	0
390	RM25_RS01875	RM25_0386	Hypothetical protein	400	gene	474728	475537	+	434.294	0.321298	0.214314	1.49919	0.133824	0.232613	375.748	-0.172184	0.187393	-0.91884	0.358179	0.427241	492.84	0.706362	0.202227	3.49292	0.000477764	0.00269399	408.329	-0.14342	0.17469	-0.821	0.411646	0.487294	471.381	0.779575	0.187109	4.16642	3.09417e-05	8.49996e-05	PROKKA_00384					0	0	0	0	0	0
391	RM25_RS01880	RM25_0387	Hypothetical protein	401	gene	475982	476212	+	1014.66	0.266614	0.224558	1.18728	0.235116	0.342291	1052.91	0.112199	0.243691	0.460416	0.645218	0.700819	976.416	0.434871	0.341096	1.27492	0.202338	0.299755	976.456	-0.337171	0.28882	-1.16741	0.243045	0.311505	1082.28	0.019394	0.291176	0.0666056	0.946896	0.956227	PROKKA_00385					0	0	0	0	0	0
392	RM25_RS12530	RM25_0388	Hypothetical protein	402	gene	476253	476771	-	427.94	-1.73691	0.697688	-2.48952	0.0127916	0.0552196	230.507	-3.78969	0.397136	-9.54256	1.39344e-21	5.21322e-20	625.373	-1.28588	0.345903	-3.71744	0.000201251	0.00132131	689.311	0.973516	0.41589	2.3408	0.0192424	0.0397496	194.069	3.54638	0.361009	9.82351	8.91872e-23	2.69505e-21	PROKKA_00386					0	0	0	0	0	0
393	RM25_RS01885	RM25_0389	Transposase insI for insertion sequence element IS30B/C/D	403	gene	476866	477900	+	20.5841	-0.822686	0.450089	-1.82783	0.0675753	0.150118	18.0614	-1.16017	0.610737	-1.89963	0.0574822	0.0883794	23.1068	-0.59544	0.613685	-0.970269	0.331913	0.437294	27.9492	0.0820252	0.427171	0.192019	0.847727	0.880217	14.6067	0.729978	0.884308	0.825479	0.4091	0.475391	PROKKA_00387			protein motif:Pfam:PF00665.20		0	0	0	0	0	0
395	RM25_RS11720	RM25_0390	Hypothetical protein	407	gene	480758	481456	+	311.231	-0.319763	0.168633	-1.8962	0.057933	0.135869	292.958	-0.148947	0.182264	-0.817203	0.413812	0.482133	329.504	-0.473636	0.286692	-1.65207	0.0985201	0.170744	364.434	0.250857	0.188415	1.33141	0.183055	0.244454	272.206	-0.013219	0.289891	-0.0456	0.963629	0.97063	PROKKA_00389					1	0	0	0	0	0
396	RM25_RS11725	RM25_0391	Cutinase	408	gene	481978	483216	-	1092.62	-0.137837	0.104625	-1.31744	0.187691	0.292198	1111.12	-0.149914	0.118864	-1.26122	0.207231	0.26764	1074.11	-0.124649	0.226391	-0.550594	0.581912	0.673651	1208.57	-0.123578	0.17489	-0.706603	0.479813	0.550862	1021.34	-0.0387042	0.17354	-0.223028	0.823514	0.856585	PROKKA_00390			protein motif:Pfam:PF01083.16	Anchored esterase	1	0	0	0	0	0
397	RM25_RS01910	RM25_0392	Putative kinase inhibitor protein	409	gene	483362	483826	-	2455.59	0.21431	0.305202	0.702192	0.48256	0.582383	2031.89	0.309065	0.226529	1.36435	0.172457	0.228874	2879.3	0.148314	0.439778	0.337247	0.735931	0.804168	2399.99	0.543928	0.408078	1.3329	0.182564	0.243936	2572.14	0.409136	0.271396	1.50752	0.131676	0.176341	PROKKA_00391			protein motif:CLUSTERS:PRK10257		0	0	0	0	0	0
398	RM25_RS01915	RM25_0393	DEAD/DEAH box helicase	410	gene	483860	486412	-	1576.73	-0.458932	0.139002	-3.30163	0.000961249	0.00971332	1565.43	-0.308203	0.121661	-2.53328	0.0112999	0.0219522	1588.03	-0.609261	0.265573	-2.29414	0.0217825	0.054685	1923.69	0.0843311	0.17841	0.47268	0.636441	0.692883	1304.93	-0.155026	0.218942	-0.708069	0.478903	0.541638	PROKKA_00392			protein motif:CLUSTERS:PRK02362		0	0	0	0	0	0
399	RM25_RS11730	RM25_0394	2-dehydro-3-deoxyphosphogluconate aldolase/4-hydroxy-2-oxoglutarate aldolase	411	gene	486549	487247	+	571.884	-0.304846	0.131799	-2.31297	0.0207242	0.0730202	559.101	-0.0866432	0.155206	-0.558247	0.576675	0.638133	584.668	-0.513627	0.219976	-2.33492	0.0195477	0.0504091	666.263	0.196326	0.126689	1.54966	0.121222	0.173902	502.743	-0.172605	0.228658	-0.754861	0.450332	0.515259	PROKKA_00393			protein motif:CLUSTERS:PRK07455		1	0	0	0	0	0
400	RM25_RS11735	RM25_0395	Hypothetical protein	412	gene	487473	488477	+	4484.52	0.747661	0.497001	1.50435	0.132492	0.230808	6223.84	0.319956	0.201536	1.58759	0.112379	0.157571	2745.2	1.90279	0.320689	5.93343	2.96673e-09	7.5189e-08	3585.82	-2.31565	0.303173	-7.63805	2.20533e-14	7.42567e-13	5502.25	-0.689719	0.210548	-3.27582	0.00105356	0.00221717	PROKKA_00394	3.4.-.-		similar to AA sequence:UniProtKB:A4QFQ3		1	0	0	0	0	0
401	RM25_RS01930	RM25_0396	Glucose-6-phosphate isomerase	413	gene	488669	490351	+	3079.02	-0.244168	0.423451	-0.576614	0.5642	0.658472	1763.13	0.0501955	0.115929	0.432984	0.665027	0.719682	4394.92	-0.363107	0.348896	-1.04073	0.298	0.401822	3505.9	1.46165	0.307283	4.75671	1.96778e-06	1.41837e-05	2752.06	1.08539	0.200037	5.42592	5.7658e-08	2.47993e-07	PROKKA_00395	5.3.1.9	pgi	similar to AA sequence:UniProtKB:P64192		1	0	0	0	0	0
402	RM25_RS01935	RM25_0397	OmpA family membrane associated protein	414	gene	490355	491140	+	253.314	-0.0486171	0.387423	-0.125488	0.900137	0.934224	159.219	-0.0765713	0.279209	-0.274244	0.783897	0.827057	347.409	-0.0351329	0.306953	-0.114457	0.908876	0.936285	269.052	1.05558	0.25931	4.07073	4.68656e-05	0.000246018	244.854	1.15063	0.308016	3.73561	0.000187259	0.000453151	PROKKA_00396			protein motif:CLUSTERS:PRK10834	Putative antibiotic resistance	0	0	0	0	0	0
403	RM25_RS01940	RM25_0398	UPF0214 protein YfeW	415	gene	491137	492360	+	536.242	-0.656344	0.391046	-1.67843	0.0932627	0.184258	347.516	-0.815805	0.269892	-3.02271	0.00250526	0.00600091	724.969	-0.583083	0.350542	-1.66337	0.0962375	0.167338	686.826	0.907705	0.304881	2.97724	0.00290855	0.0085908	409.671	1.20617	0.325804	3.70214	0.000213789	0.000512093	PROKKA_00397		pbpE	similar to AA sequence:UniProtKB:P32959		1	0	0	0	0	0
404	RM25_RS01945	RM25_0399	putative D-lactate dehydrogenase Fe-S protein FAD/FMN-containing	416	gene	492755	495541	+	5652.22	-0.824133	0.612514	-1.34549	0.178466	0.282675	8848.58	-0.584423	0.177936	-3.28445	0.00102182	0.00274687	2455.87	-1.82489	0.374874	-4.86802	1.12722e-06	1.56286e-05	7703.29	-1.52264	0.302482	-5.03383	4.80768e-07	3.86748e-06	4012.52	-2.70809	0.289349	-9.35924	8.03086e-21	2.0137e-19	PROKKA_00398	1.-.-.-		similar to AA sequence:UniProtKB:Q50685		1	0	0	0	0	0
405	RM25_RS01950	RM25_0400	Acyl-CoA dehydrogenase, short-chain specific	417	gene	495700	496848	-	585.444	-1.03405	0.480479	-2.15212	0.0313877	0.0930575	338.142	-1.61355	0.31443	-5.13165	2.87208e-07	1.60795e-06	832.746	-0.822851	0.309539	-2.65832	0.00785324	0.0255664	824.085	0.995221	0.34023	2.92514	0.003443	0.00987245	377.593	1.85128	0.306872	6.03274	1.61207e-09	8.73485e-09	PROKKA_00399	1.3.99.-	ydbM	similar to AA sequence:UniProtKB:P96608		1	0	0	0	0	0
406	RM25_RS01955	RM25_0401	Carboxylic ester hydrolase	418	gene	497234	498565	+	408.727	-1.24393	0.60754	-2.04748	0.0406111	0.109562	227.867	-2.75753	0.337003	-8.18252	2.77977e-16	5.24154e-15	589.587	-0.819907	0.368741	-2.22353	0.0261803	0.062902	604.26	0.849071	0.35098	2.41914	0.0155571	0.0336404	239.035	2.86244	0.389004	7.35838	1.86155e-13	1.78361e-12	PROKKA_00400			protein motif:Pfam:PF12697.1	Secreted esterase	1	0	0	0	0	0
407	RM25_RS01960	RM25_0402	Hypothetical protein	419	gene	498562	499062	+	111.475	-1.05284	0.612356	-1.71933	0.0855548	0.174742	60.2781	-2.4957	0.412207	-6.05448	1.4087e-09	1.1816e-08	162.672	-0.65034	0.429665	-1.5136	0.130128	0.211336	157.978	0.881108	0.317333	2.7766	0.00549302	0.0143219	71.4072	2.80182	0.533454	5.25223	1.50269e-07	5.9427e-07	PROKKA_00401					1	0	0	0	0	0
408	RM25_RS01965	RM25_0403	ATP-dependent dsDNA exonuclease SbcC	420	gene	499087	502251	-	1311.77	-0.0444622	0.262548	-0.169349	0.865522	0.909107	1044.51	0.12111	0.175344	0.690697	0.489756	0.556852	1579.03	-0.155117	0.328387	-0.472361	0.636669	0.719381	1397.81	0.667817	0.241235	2.76833	0.00563449	0.01462	1270.73	0.458775	0.27795	1.65057	0.0988268	0.136509	PROKKA_00402		sbcC	similar to AA sequence:UniProtKB:Q7A5S6		1	0	0	0	0	0
409	RM25_RS01970	RM25_0404	Nuclease SbcCD, D subunit	421	gene	502251	503531	-	757.881	0.14443	0.144956	0.996371	0.31907	0.429006	702.016	0.368302	0.135585	2.71638	0.00659994	0.0139391	813.745	-0.0465621	0.217302	-0.214274	0.830334	0.876835	758.191	0.368486	0.160835	2.29108	0.0219588	0.0439362	781.634	0.0138017	0.198009	0.0697024	0.944431	0.954146	PROKKA_00403		sbcD	similar to AA sequence:UniProtKB:P0AG76		1	0	0	0	0	0
410	RM25_RS01975	RM25_0405	Adenosine deaminase	422	gene	503482	504699	-	491.401	0.0128064	0.24567	0.0521284	0.958426	0.973882	388.813	0.158364	0.190651	0.830648	0.406172	0.474875	593.99	-0.0850518	0.262901	-0.323513	0.746307	0.81362	513.639	0.669365	0.237663	2.81645	0.0048558	0.0128597	484.848	0.488061	0.2247	2.17205	0.0298517	0.0470638	PROKKA_00404	3.5.4.-	add2	similar to AA sequence:UniProtKB:Q82K09		1	0	0	0	0	0
411	RM25_RS11745	RM25_0406	Hypothetical protein	423	gene	505303	506553	+	521.88	-0.428558	0.306182	-1.39969	0.161607	0.264453	395.147	-0.315686	0.223121	-1.41487	0.157107	0.211601	648.612	-0.499504	0.37216	-1.34217	0.17954	0.271789	628.122	0.730998	0.241287	3.02958	0.00244898	0.0074867	438.126	0.613674	0.355187	1.72775	0.0840332	0.117686	PROKKA_00405					1	0	0	0	0	0
412	RM25_RS01985	RM25_0407	Hypothetical protein	424	gene	506791	507162	+	116.236	-1.13788	0.505694	-2.25013	0.024441	0.079665	68.4157	-1.81669	0.416206	-4.36488	1.27194e-05	5.24119e-05	164.056	-0.893444	0.380427	-2.34853	0.0188477	0.0492506	168.222	0.922907	0.326634	2.82551	0.0047206	0.0125865	71.4531	1.92422	0.500449	3.84498	0.000120563	0.000301664	PROKKA_00406					1	0	0	0	0	0
413	RM25_RS01990	RM25_0408	Hypothetical protein	425	gene	507177	507836	-	219.294	-1.68119	0.720391	-2.33372	0.0196104	0.071001	123.682	-3.95707	0.483708	-8.1807	2.82196e-16	5.27886e-15	314.907	-1.1756	0.364722	-3.22328	0.00126733	0.00588885	351.078	0.836054	0.396838	2.10679	0.0351358	0.064548	102.644	3.69101	0.513887	7.18253	6.8433e-13	6.08666e-12	PROKKA_00407					0	0	0	0	0	0
414	RM25_RS11750	RM25_0409	Hypothetical protein	426	gene	508085	508525	-	239.939	-1.7948	0.749001	-2.39626	0.0165633	0.0644389	142.85	-4.55186	0.47578	-9.56716	1.09882e-21	4.24578e-20	337.028	-1.21627	0.312113	-3.89689	9.74368e-05	0.000726768	391.376	0.711021	0.391759	1.81494	0.0695324	0.111194	105.462	4.11623	0.462284	8.90412	5.38094e-19	1.12238e-17	PROKKA_00408					0	0	0	0	0	0
415	RM25_RS02000	RM25_0410	Pyruvate oxidase	427	gene	508910	510667	-	999.491	-0.6919	0.210443	-3.28782	0.00100965	0.0100411	832.573	-0.415042	0.172209	-2.41011	0.0159477	0.0296208	1166.41	-0.898092	0.251518	-3.57069	0.000356046	0.00214725	1298.82	0.611053	0.212668	2.87327	0.0040624	0.0111468	750.823	0.188339	0.227924	0.826321	0.408622	0.475147	PROKKA_00409	1.2.3.3	pox5	similar to AA sequence:UniProtKB:P37063		1	0	0	0	0	0
416	RM25_RS02005	RM25_0411	Putative solute/hydrogen antiporter	428	gene	510807	512663	-	1136.73	-0.482441	0.209435	-2.30354	0.0212486	0.0738079	964.711	-0.581317	0.169407	-3.43149	0.000600283	0.00170261	1308.75	-0.411828	0.273087	-1.50805	0.131543	0.212652	1395.93	0.303933	0.207468	1.46497	0.14293	0.199223	931.761	0.537397	0.244768	2.19553	0.0281254	0.0446408	PROKKA_00410		nhaK	similar to AA sequence:UniProtKB:O32212		1	0	0	0	0	0
417	RM25_RS02010	RM25_0412	Hypothetical protein	429	gene	512781	513155	+	308.058	-0.768656	0.347006	-2.21511	0.0267525	0.0842032	220.041	-1.01646	0.312401	-3.25371	0.00113908	0.00301929	396.075	-0.640436	0.290369	-2.2056	0.0274123	0.0650008	407.249	0.64436	0.348817	1.84727	0.0647077	0.104966	223.686	1.08574	0.262674	4.13341	3.57419e-05	9.75043e-05	PROKKA_00411			protein motif:Pfam:PF12680.1		1	0	0	0	0	0
418	RM25_RS02015	RM25_0413	Transcriptional regulator, MarR family	430	gene	513339	513797	-	308.053	-0.0436492	0.240493	-0.181499	0.855976	0.90513	293.836	0.342316	0.23194	1.47588	0.139977	0.192152	322.269	-0.396072	0.35003	-1.13154	0.257828	0.359235	328.389	0.435363	0.267377	1.62827	0.103467	0.152802	298.642	-0.238231	0.327699	-0.726979	0.467239	0.530482	PROKKA_00412			protein motif:Pfam:PF12802.1		1	0	0	0	0	0
419	RM25_RS02020	RM25_0414	Peptidase M50B-like protein	431	gene	514193	514939	+	262.021	0.0638378	0.371203	0.171975	0.863457	0.908557	181.645	0.320795	0.291787	1.09941	0.271588	0.337623	342.398	-0.0709842	0.386369	-0.183721	0.854232	0.894061	267.421	1.06587	0.269283	3.95819	7.55212e-05	0.000380349	263.791	0.733156	0.389041	1.88452	0.0594947	0.0864011	PROKKA_00413					0	0	0	0	0	0
420	RM25_RS02025	RM25_0415	Low affinity inorganic phosphate transporter membrane protein pitA	432	gene	515151	516422	+	2400.6	1.10007	0.201275	5.46549	4.61618e-08	3.02232e-06	2643.39	0.881192	0.175002	5.03533	4.77017e-07	2.53227e-06	2157.81	1.38636	0.238721	5.80747	6.34231e-09	1.46557e-07	1619.03	-0.697859	0.201167	-3.46906	0.000522291	0.00205173	3201.85	-0.149249	0.1788	-0.834722	0.403874	0.47009	PROKKA_00414		pitA	similar to AA sequence:UniProtKB:P0AFJ7		1	0	0	0	0	0
421	RM25_RS02030	RM25_0416	Hypothetical protein	433	gene	516419	516649	+	96.2008	0.28294	0.17792	1.59026	0.111776	0.206309	92.0728	0.473857	0.284696	1.66443	0.096027	0.137173	100.329	0.118381	0.265554	0.44579	0.655749	0.73635	91.0276	0.253434	0.261397	0.96954	0.332276	0.407479	103.836	-0.0418128	0.279497	-0.1496	0.88108	0.902779	PROKKA_00415					1	0	0	0	0	0
422	RM25_RS02035	RM25_0417	Azoreductase B	434	gene	516905	517516	+	607.68	0.502341	0.32702	1.53612	0.12451	0.221821	401.92	0.292198	0.161914	1.80465	0.0711301	0.105642	813.44	0.60574	0.21784	2.78067	0.00542474	0.0190812	528.327	0.775461	0.19778	3.92083	8.82448e-05	0.000436948	696.2	1.13572	0.153432	7.40208	1.34072e-13	1.32777e-12	PROKKA_00416					1	0	0	0	0	0
423	RM25_RS02040	RM25_0418	Azoreductase B	435	gene	517522	518133	+	342.809	0.219556	0.385957	0.56886	0.569451	0.661833	213.33	-0.212242	0.294632	-0.720362	0.471302	0.538954	472.289	0.413122	0.172985	2.3882	0.016931	0.045348	333.056	0.752898	0.307706	2.44681	0.0144127	0.0315887	361.225	1.43743	0.180874	7.94713	1.9088e-15	2.5456e-14	PROKKA_00417			protein motif:Pfam:PF05368.7		1	0	0	0	0	0
424	RM25_RS02045	RM25_0419	Uncharacterized conserved protein UCP007542 (Precursor)	436	gene	518187	520046	-	1246.85	-0.07843	0.126747	-0.61879	0.536055	0.631425	1165.75	-0.117834	0.114889	-1.02563	0.305067	0.373722	1327.94	-0.0441178	0.235064	-0.187685	0.851124	0.892393	1349.87	0.0897632	0.172018	0.521825	0.601792	0.662196	1190.58	0.222901	0.182662	1.22029	0.222354	0.278369	PROKKA_00418					1	0	0	0	0	0
425	RM25_RS02050	RM25_0420	ATP-dependent helicase HrpB	437	gene	520136	522775	-	960.415	-0.47003	0.320008	-1.46881	0.141885	0.242687	717.183	-0.464274	0.171273	-2.71073	0.00671344	0.014103	1203.65	-0.474374	0.410044	-1.15688	0.24732	0.34802	1168.62	0.688703	0.240578	2.8627	0.00420049	0.0114325	793.655	0.746876	0.358436	2.08371	0.0371867	0.0568411	PROKKA_00419	3.6.4.13	hrpB_1	similar to AA sequence:UniProtKB:P37024		1	0	0	0	0	0
426	RM25_RS02055	RM25_0421	Multifunctional siroheme synthase cysG	438	gene	522814	523587	-	985.807	0.388641	0.341963	1.1365	0.255746	0.363786	1260.62	0.0900398	0.237049	0.379837	0.704067	0.755522	710.999	0.944198	0.234209	4.03144	5.54362e-05	0.000452639	906.875	-1.38538	0.283209	-4.89172	9.99568e-07	7.69929e-06	1095.62	-0.483077	0.167027	-2.89221	0.00382537	0.00721889	PROKKA_00420		cysG	similar to AA sequence:UniProtKB:P25924		1	0	0	0	0	0
427	RM25_RS02060	RM25_0422	Cobalt ABC transporter, ATPase subunit	439	gene	523584	524477	-	994.15	0.0730144	0.198773	0.367325	0.713377	0.789033	1121.69	-0.106955	0.203434	-0.525747	0.599064	0.659502	866.614	0.30671	0.225012	1.36308	0.172857	0.263876	1025.5	-0.646734	0.231685	-2.79144	0.00524736	0.013727	999.695	-0.177396	0.183523	-0.966615	0.333737	0.397482	PROKKA_00421	3.6.3.-	ecfA3	similar to AA sequence:UniProtKB:Q0TUN8		1	0	0	0	0	0
428	RM25_RS02065	RM25_0423	Cobalt ABC transporter, permease protein CbiQ	440	gene	524474	525268	-	762.241	0.31419	0.304041	1.03338	0.301426	0.411146	917.159	0.00859034	0.280381	0.0306381	0.975558	0.979715	607.323	0.791276	0.257103	3.07766	0.00208631	0.00894078	719.372	-1.09452	0.324416	-3.37383	0.000741297	0.00273677	828.849	-0.261121	0.208862	-1.25021	0.211225	0.266661	PROKKA_00422		cbiQ	similar to AA sequence:UniProtKB:D5AUZ7		1	0	0	0	0	0
429	RM25_RS02070	RM25_0424	Cobalt transport protein CbiN	441	gene	525272	525772	-	2190.7	0.377042	0.5982	0.630293	0.528503	0.624402	3139.87	-0.214207	0.250476	-0.855201	0.39244	0.461713	1241.53	2.21923	0.385227	5.76085	8.36922e-09	1.86097e-07	2045.21	-2.99852	0.387629	-7.73554	1.02965e-14	3.79201e-13	2423.02	-0.522792	0.243986	-2.14271	0.0321361	0.0501009	PROKKA_00423		cbiN	similar to AA sequence:UniProtKB:Q05595		1	0	0	0	0	0
430	RM25_RS02075	RM25_0425	Cobalt transport protein CbiM	442	gene	525765	526472	-	4654.54	0.252142	0.512397	0.492083	0.622661	0.709451	6411.95	-0.32049	0.210444	-1.52292	0.127778	0.177283	2897.13	1.68328	0.379561	4.43482	9.21503e-06	9.52624e-05	4552.93	-2.42701	0.362261	-6.69962	2.08961e-11	4.39751e-10	4951.25	-0.383423	0.23038	-1.6643	0.0960517	0.13286	PROKKA_00424		cbiM	similar to AA sequence:UniProtKB:D5AUZ9		1	0	0	0	0	0
431	RM25_RS02080	RM25_0426	Putative GntR-famly transcriptional regulator	443	gene	526782	527546	-	942.406	-1.02235	0.466661	-2.19078	0.0284678	0.0867213	465.299	-0.778974	0.154961	-5.0269	4.98462e-07	2.63425e-06	1419.51	-1.10633	0.250707	-4.41283	1.02026e-05	0.000103192	1324.29	1.66485	0.248422	6.70171	2.05987e-11	4.37399e-10	608.557	1.38401	0.173497	7.97717	1.49727e-15	2.03992e-14	PROKKA_00425			protein motif:CLUSTERS:PRK03837		1	0	0	0	0	0
432	NA	RM25_0427	Hypothetical protein	444	gene	527751	527879	+	688.917	-3.3927	0.78589	-4.31701	1.58157e-05	0.000414195	105.925	0.140652	0.273322	0.5146	0.606833	0.666188	1271.91	-4.23397	0.423388	-10.0002	1.52094e-23	2.75758e-21	1312.85	4.53813	0.388054	11.6946	1.35843e-31	5.33638e-29	116.986	0.192269	0.336512	0.571358	0.567757	0.628855	PROKKA_00426					0	0	0	0	0	0
433	RM25_RS02085	RM25_0428	Gluconate permease	445	gene	527895	529238	+	2917.51	-3.17763	0.705116	-4.50653	6.58952e-06	0.000201708	568.767	-0.808827	0.192498	-4.20175	2.64859e-05	0.0001037	5266.25	-3.71044	0.411883	-9.00849	2.08913e-19	3.28272e-17	5493.8	3.70639	0.433013	8.55953	1.1333e-17	7.02942e-16	568.792	0.845355	0.146466	5.77166	7.84944e-09	3.799e-08	PROKKA_00427		idnT	similar to AA sequence:UniProtKB:P39344		1	0	0	0	0	0
434	RM25_RS02090	RM25_0429	Phosphogluconate dehydrogenase (decarboxylating)	446	gene	529365	530255	+	1838.26	-1.59299	0.508779	-3.131	0.0017421	0.0139191	1010.42	0.0292366	0.187203	0.156175	0.875895	0.904286	2666.11	-2.47937	0.493988	-5.0191	5.19149e-07	7.79384e-06	2898.4	2.12895	0.507729	4.19308	2.75193e-05	0.000153341	896.765	-0.342866	0.128239	-2.67364	0.00750321	0.0134385	PROKKA_00428	1.1.1.343	gntZ	similar to AA sequence:UniProtKB:P12013		1	0	0	0	0	0
435	RM25_RS02095	RM25_0430	Chaperone protein DnaK	447	gene	530663	532537	+	8277.23	0.332634	0.496509	0.669945	0.502893	0.600097	11843.3	0.229033	0.24482	0.935517	0.349522	0.418609	4711.2	0.597953	0.530225	1.12774	0.259432	0.360543	7830.4	-1.58898	0.531829	-2.98777	0.00281019	0.00840101	9040.44	-1.18795	0.244604	-4.85661	1.19409e-06	4.09677e-06	PROKKA_00429		dnaK_1	similar to AA sequence:UniProtKB:Q8NLY6		1	0	0	0	0	0
436	RM25_RS02100	RM25_0431	Protein GrpE	448	gene	532702	533352	+	1212.62	0.633965	0.423235	1.4979	0.134158	0.233022	1697.96	0.663535	0.214248	3.09705	0.00195459	0.00481772	727.276	0.568856	0.404575	1.40606	0.159707	0.247164	1013.18	-1.21941	0.418125	-2.91638	0.00354121	0.0100683	1445.96	-1.27395	0.179405	-7.10099	1.23864e-12	1.0694e-11	PROKKA_00430			protein motif:CLUSTERS:PRK10325		1	0	0	0	0	0
437	RM25_RS02105	RM25_0432	Chaperone protein DnaJ	449	gene	533414	534586	+	2715.71	0.658836	0.408865	1.61138	0.107097	0.200978	3782.65	0.659777	0.190977	3.45474	0.000550826	0.0015756	1648.77	0.658277	0.37554	1.75288	0.0796223	0.144807	2245.35	-1.25146	0.37859	-3.30559	0.000947775	0.00336432	3260.19	-1.21154	0.176643	-6.85867	6.95033e-12	5.2675e-11	PROKKA_00431		dnaJ_1	similar to AA sequence:UniProtKB:P08622		1	0	0	0	0	0
438	RM25_RS02110	RM25_0433	Transcriptional regulator HspR	450	gene	534679	535113	+	718.448	0.524979	0.295437	1.77696	0.0755746	0.162527	932.914	0.642704	0.155942	4.12143	3.76529e-05	0.000142026	503.983	0.314236	0.218627	1.43732	0.150628	0.235588	624.808	-0.756257	0.198247	-3.81472	0.000136339	0.000642704	831.472	-1.03533	0.155343	-6.6648	2.65023e-11	1.86364e-10	PROKKA_00432		hspR_1	similar to AA sequence:UniProtKB:P40183		1	0	0	0	0	0
439	RM25_RS02115	RM25_0434	BadF/BadG/BcrA/BcrD ATPase family protein	451	gene	535272	536228	-	936.469	-0.276472	0.200168	-1.3812	0.167219	0.269586	1010.17	0.109617	0.162309	0.675357	0.499449	0.565147	862.769	-0.738015	0.216537	-3.40826	0.000653781	0.00345507	1082.62	0.0990941	0.215014	0.460872	0.64489	0.700464	831.728	-0.70075	0.169895	-4.12461	3.71366e-05	0.000100726	PROKKA_00433			protein motif:Pfam:PF01869.14		1	0	0	0	0	0
440	RM25_RS02120	RM25_0435	Phosphoribosylformylglycinamidine synthase 2	452	gene	536368	538923	+	3697.99	0.497584	0.157099	3.16733	0.00153848	0.0128588	4077.76	0.371906	0.161625	2.30104	0.0213896	0.0378248	3318.21	0.654837	0.181621	3.60551	0.000311545	0.00191227	3252.44	-0.520639	0.203814	-2.55448	0.0106346	0.0248668	4240.08	-0.191975	0.125415	-1.53072	0.125838	0.169582	PROKKA_00434	6.3.5.3	purL	similar to AA sequence:UniProtKB:A6X1J9		1	0	0	0	0	0
441	RM25_RS02125	RM25_0436	Peptidase dimerization domain protein	453	gene	538928	540274	+	2453.26	0.717409	0.281301	2.55033	0.0107622	0.0491301	2954.78	0.43535	0.193178	2.25362	0.0242202	0.0421929	1951.73	1.1748	0.225263	5.21523	1.8359e-07	3.06895e-06	1972.77	-1.12174	0.236014	-4.75284	2.00581e-06	1.44137e-05	2986.23	-0.342277	0.162719	-2.10348	0.0354235	0.0543929	PROKKA_00435	3.5.1.18	dapE_2	similar to AA sequence:UniProtKB:Q9JYL2		0	0	0	0	0	0
442	RM25_RS02130	RM25_0437	Hypothetical protein	454	gene	540274	540750	+	289.582	0.252246	0.199974	1.26139	0.207167	0.311808	283.739	0.202499	0.206884	0.978804	0.327677	0.395056	295.424	0.302573	0.351517	0.860765	0.389368	0.49554	278.163	-0.057383	0.291945	-0.196554	0.844176	0.877303	309.362	0.108183	0.277648	0.389641	0.696802	0.745964	PROKKA_00436					1	0	0	0	0	0
443	RM25_RS02135	RM25_0438	Formate--tetrahydrofolate ligase	455	gene	540881	542557	+	4715.07	-0.0244575	0.260826	-0.0937695	0.925292	0.949875	3940.54	0.285142	0.15216	1.87395	0.0609367	0.0924841	5489.6	-0.246177	0.365166	-0.67415	0.500216	0.600004	5014.78	0.693618	0.334078	2.07621	0.0378741	0.0680406	4568.23	0.198577	0.205714	0.965309	0.33439	0.398059	PROKKA_00437	6.3.4.3	fhs	similar to AA sequence:UniProtKB:Q2RM91		1	0	0	0	0	0
444	RM25_RS11755	RM25_0439	Kinase	456	gene	542659	543219	-	623.699	0.300465	0.272324	1.10334	0.269881	0.377962	787.345	0.384765	0.145946	2.63636	0.00838013	0.017066	460.053	0.159871	0.248839	0.642467	0.52057	0.620629	592.193	-0.715564	0.218621	-3.27307	0.00106385	0.0037093	675.841	-0.880411	0.165887	-5.30731	1.11257e-07	4.52125e-07	PROKKA_00438			protein motif:Pfam:PF08433.4		1	0	0	0	0	0
445	RM25_RS02145	RM25_0440	UPF0210 protein	457	gene	543278	544627	-	1813.27	0.415315	0.251887	1.64881	0.0991855	0.192093	2255.87	0.492082	0.179281	2.74476	0.00605559	0.0129637	1370.67	0.291765	0.173097	1.68556	0.0918803	0.161373	1648.18	-0.661317	0.20884	-3.16662	0.00154222	0.0050627	2031.69	-0.81616	0.131679	-6.19809	5.71515e-10	3.30973e-09	PROKKA_00439			protein motif:CLUSTERS:PRK05313		1	0	0	0	0	0
446	RM25_RS02150	RM25_0441	UPF0237 protein	458	gene	544631	544900	-	655.575	0.146429	0.170076	0.860961	0.389259	0.500264	727.105	0.368235	0.154705	2.38023	0.0173017	0.0317108	584.045	-0.123655	0.216044	-0.57236	0.567078	0.661358	658.652	-0.120842	0.190166	-0.635456	0.525131	0.5925	674.72	-0.564837	0.173825	-3.24946	0.00115624	0.00240323	PROKKA_00440			protein motif:CLUSTERS:PRK00194		1	0	0	0	0	0
447	RM25_RS11760	RM25_0442	Hypothetical protein	459	gene	545170	546009	+	992.219	0.475587	0.211404	2.24966	0.0244707	0.079665	1153.12	0.347799	0.196616	1.76893	0.0769054	0.113202	831.314	0.657338	0.199039	3.30256	0.000958066	0.00469107	880.291	-0.708383	0.243047	-2.91459	0.00356158	0.0101018	1131.12	-0.352972	0.13146	-2.68501	0.00725268	0.0130195	PROKKA_00441					1	0	0	0	0	0
448	RM25_RS02160	RM25_0443	Amidophosphoribosyltransferase	460	gene	546110	547651	+	3135.9	0.932205	0.212487	4.38712	1.14862e-05	0.000330158	3462.05	0.785597	0.154074	5.09884	3.41745e-07	1.86026e-06	2809.75	1.12025	0.320331	3.49716	0.000470236	0.00266913	2290.06	-0.576104	0.263704	-2.18466	0.0289135	0.0548704	4022.08	-0.204501	0.217149	-0.941756	0.346317	0.40998	PROKKA_00442	2.4.2.14	purF	similar to AA sequence:UniProtKB:P00497		1	0	0	0	0	0
449	RM25_RS02165	RM25_0444	Phosphoribosylformylglycinamidine cyclo-ligase	461	gene	547648	548709	+	1580.5	0.934495	0.215955	4.32726	1.50972e-05	0.000412259	1795.46	0.70306	0.168489	4.17272	3.00982e-05	0.000116002	1365.53	1.25855	0.214375	5.87076	4.33797e-09	1.08772e-07	1152.7	-0.821804	0.185157	-4.43841	9.06262e-06	5.62121e-05	2030.94	-0.220883	0.169192	-1.30552	0.191717	0.245451	PROKKA_00443	6.3.3.1	purM	similar to AA sequence:UniProtKB:Q9KPY6		1	0	0	0	0	0
450	RM25_RS02170	RM25_0445	Hypothetical protein	462	gene	548943	549173	+	7555.93	0.797453	0.522868	1.52515	0.127222	0.225121	10149.8	0.283411	0.230007	1.23218	0.217881	0.279861	4962.05	2.09564	0.459323	4.56246	5.05588e-06	5.56856e-05	5922.93	-2.33142	0.460265	-5.06539	4.07559e-07	3.31247e-06	9385.02	-0.486236	0.235784	-2.06221	0.0391878	0.0596291	PROKKA_00444					1	0	0	0	0	0
451	RM25_RS02175	RM25_0446	Domain family protein, hydrolase, alpha/beta fold family	463	gene	549425	550507	+	951.089	-0.209189	0.133436	-1.5677	0.116951	0.212454	874.216	-0.263766	0.177432	-1.48657	0.137127	0.188696	1027.96	-0.163745	0.175381	-0.933653	0.350483	0.456655	1075.91	0.130418	0.173653	0.751026	0.452637	0.526847	864.438	0.28057	0.174339	1.60934	0.107542	0.147199	PROKKA_00445			protein motif:Pfam:PF12697.1		1	0	0	0	0	0
455	RM25_RS02195	RM25_0447	Cell-wall peptidases, NlpC/P60 family secreted protein	473	gene	551145	552863	-	6472.02	0.211297	0.394568	0.535515	0.592294	0.682669	8587.7	0.0643388	0.180793	0.35587	0.721938	0.771704	4356.34	0.50557	0.455711	1.10941	0.267254	0.369236	6385.31	-1.27056	0.440532	-2.88415	0.00392468	0.0108701	6800.29	-0.795706	0.199486	-3.98879	6.64108e-05	0.000173922	PROKKA_00449	3.4.-.-		similar to AA sequence:UniProtKB:A4QFQ3		0	0	0	0	0	0
456	RM25_RS02200	RM25_0448	ABC-2 type transporter	474	gene	553301	554107	-	554.371	-1.91716	0.856244	-2.23903	0.0251539	0.0811049	319.582	-5.43433	0.48953	-11.1011	1.23874e-28	1.04276e-26	789.161	-1.32689	0.360469	-3.68101	0.000232315	0.00148392	919.125	0.783828	0.436769	1.79461	0.0727166	0.114798	228.639	4.96258	0.478786	10.3649	3.58006e-25	1.38331e-23	PROKKA_00450			protein motif:Pfam:PF01061.18		1	0	0	0	0	0
457	RM25_RS02205	RM25_0449	Daunorubicin resistance ABC transporter ATPase subunit	475	gene	554104	555132	-	364.446	-1.24835	0.848533	-1.47118	0.141242	0.241763	152.419	-4.16302	0.458636	-9.07697	1.11641e-19	3.209e-18	576.472	-0.827812	0.45231	-1.83019	0.0672218	0.127262	536.022	1.28492	0.360169	3.56755	0.000360341	0.00150323	213.196	4.68884	0.555702	8.43768	3.23689e-17	5.19004e-16	PROKKA_00451	3.6.3.-	drrA_1	similar to AA sequence:UniProtKB:P32010		0	0	0	0	0	0
458	RM25_RS02210	RM25_0450	Transcription regulator, TetR	476	gene	555301	556068	+	710.465	-0.0557915	0.155727	-0.358265	0.720145	0.794283	636.8	0.216519	0.134818	1.60601	0.108271	0.152447	784.131	-0.27566	0.191184	-1.44186	0.149343	0.234511	763.576	0.485342	0.197261	2.4604	0.0138782	0.0307433	682.809	0.0425234	0.131383	0.323659	0.746196	0.790465	PROKKA_00452		mtrR	similar to AA sequence:UniProtKB:P39897		1	0	0	0	0	0
460	RM25_RS02220	RM25_0452	HTH-type transcriptional regulator CmtR	480	gene	556622	557035	+	1479.09	1.99807	0.251893	7.93224	2.15227e-15	7.247e-13	1457.8	1.6888	0.14635	11.5394	8.34627e-31	1.0929e-28	1500.39	2.34387	0.411884	5.69061	1.26587e-08	2.63036e-07	627.273	-0.543962	0.204148	-2.66455	0.00770908	0.0190066	2308.72	0.152343	0.334777	0.455059	0.649067	0.704351	PROKKA_00454		kmtR	similar to AA sequence:UniProtKB:O53838		1	0	0	0	0	0
462	RM25_RS02225	RM25_0453	Putative cation-transporting P-type ATPase	481	gene	557032	558903	+	2641.96	1.72557	0.172796	9.98615	1.75259e-23	2.06543e-20	2693.49	1.78539	0.152144	11.7349	8.43984e-32	1.17016e-29	2590.42	1.66548	0.320366	5.19866	2.00726e-07	3.33177e-06	1293.56	-0.0271678	0.185414	-0.146525	0.883507	0.907375	3969.58	-0.098301	0.255977	-0.384023	0.700961	0.749621							0	0	0	0	0
463	RM25_RS02230	RM25_0454	Aspartate/tyrosine/aromatic aminotransferase	482	gene	559041	560279	-	588.548	-0.935296	0.463954	-2.01592	0.043808	0.114094	355.829	-1.62606	0.258014	-6.30221	2.9344e-10	2.66015e-09	821.267	-0.670377	0.336366	-1.993	0.0462616	0.095564	810.561	0.839517	0.297673	2.82026	0.00479843	0.0127364	397.639	1.86453	0.314631	5.92609	3.10241e-09	1.60359e-08	PROKKA_00456	2.6.1.-	patA	similar to AA sequence:UniProtKB:P16524		1	0	0	0	0	0
464	RM25_RS02235	RM25_0455	Putative insertion element ISCmi2 transposase	483	gene	560308	561309	+	140.583	0.29797	0.256731	1.16063	0.245793	0.354792	144.603	-0.249407	0.28687	-0.86941	0.384623	0.453732	136.563	0.89675	0.265074	3.38302	0.000716922	0.00369985	134.709	-0.784112	0.30166	-2.59932	0.00934082	0.0224656	151.33	0.41529	0.264393	1.57073	0.116246	0.15792	PROKKA_00457			protein motif:CLUSTERS:PRK09409		0	0	0	0	0	0
465	RM25_RS13125	RM25_0456	Hypothetical protein	484	gene	561369	561863	-	206.812	-1.16941	0.407585	-2.86911	0.00411628	0.0259413	136.277	-1.45786	0.312335	-4.6676	3.04732e-06	1.42229e-05	277.346	-1.04099	0.381581	-2.7281	0.00636996	0.0217707	300.369	0.829305	0.335423	2.47241	0.0134205	0.0299654	125.159	1.31747	0.391114	3.3685	0.000755771	0.00165093	PROKKA_00458	1.1.1.169	panE_2	similar to AA sequence:UniProtKB:P0A9J4		0	0	0	0	0	0
466	RM25_RS13130	RM25_0457	Hypothetical protein	485	gene	561805	562335	-	160.179	-0.0192046	0.310903	-0.0617704	0.950746	0.967577	120.095	0.131134	0.264738	0.495335	0.620364	0.677885	200.262	-0.10765	0.355367	-0.302925	0.761947	0.826085	168.602	0.803149	0.264209	3.03983	0.00236716	0.00728379	156.486	0.624422	0.350305	1.78251	0.0746664	0.105826	PROKKA_00459			protein motif:CLUSTERS:PRK06522		0	0	0	0	0	0
467	RM25_RS02245	RM25_0458	Dehydrogenase	486	gene	562332	563357	-	1263.91	0.0393147	0.212772	0.184774	0.853407	0.904036	1071.73	0.399795	0.124659	3.20712	0.00134071	0.00346117	1456.1	-0.223241	0.246997	-0.903818	0.366092	0.472857	1312.52	0.708516	0.245472	2.88634	0.00389756	0.0108204	1254.69	0.130037	0.11257	1.15517	0.248021	0.306066	PROKKA_00460	1.1.1.80	adh_1	similar to AA sequence:UniProtKB:P14941		1	0	0	0	0	0
468	RM25_RS02250	RM25_0459	Hypothetical protein	487	gene	563674	564027	-	183.716	-0.369137	0.224725	-1.64262	0.100462	0.193298	161.653	0.0467281	0.201811	0.231544	0.816892	0.85498	205.778	-0.70036	0.308374	-2.27114	0.0231385	0.0572271	217.587	0.621341	0.175001	3.5505	0.000384507	0.00158165	157.623	-0.0668062	0.328373	-0.203446	0.838786	0.869784	PROKKA_00461					1	0	0	0	0	0
469	RM25_RS02255	RM25_0460	Transaldolase	488	gene	564366	565448	-	3688.77	0.426242	0.242083	1.76073	0.0782845	0.165486	3944.13	0.48199	0.180665	2.66786	0.00763351	0.0157412	3433.4	0.363175	0.411688	0.88216	0.37769	0.483025	3338.74	-0.180123	0.38525	-0.467547	0.640109	0.696554	4135.7	-0.267568	0.228528	-1.17083	0.241665	0.298897	PROKKA_00462	2.2.1.2	tal_1	similar to AA sequence:UniProtKB:A0QWX9		1	0	0	0	0	0
470	RM25_RS02260	RM25_0461	Hypothetical protein	489	gene	565648	566307	-	1244.41	-0.31192	0.169495	-1.84029	0.0657255	0.147269	1117.99	-0.0334576	0.146737	-0.22801	0.819639	0.856923	1370.83	-0.541767	0.231761	-2.33762	0.0194072	0.0503631	1453.02	0.468359	0.231245	2.02538	0.042828	0.074941	1087.28	0.00362756	0.134392	0.0269924	0.978466	0.983054	PROKKA_00463					1	0	0	0	0	0
471	RM25_RS11765	RM25_0462	Hypothetical protein	490	gene	566428	566775	-	467.894	-0.188578	0.138073	-1.36579	0.172004	0.275792	447.039	-0.326822	0.16426	-1.98967	0.0466274	0.0749154	488.749	-0.0650304	0.241057	-0.269772	0.787336	0.845444	525.445	-0.0575638	0.219679	-0.262036	0.793294	0.832129	428.458	0.257331	0.157641	1.63238	0.102599	0.141419	PROKKA_00464					0	0	0	0	0	0
472	RM25_RS02270	RM25_0463	Phospholipase	491	gene	566897	568486	-	1822.04	0.564431	0.129852	4.34674	1.38176e-05	0.000383793	1680.99	0.492023	0.135929	3.61969	0.000294951	0.000909948	1963.08	0.62726	0.216662	2.89511	0.00379025	0.0144791	1552.63	0.0877235	0.188402	0.465618	0.641489	0.697091	2126.69	0.266522	0.146921	1.81405	0.0696702	0.0996436	PROKKA_00465			protein motif:CLUSTERS:PRK10279		1	0	0	0	0	0
473	RM25_RS02275	RM25_0464	Cation diffusion facilitator family transporter	492	gene	568677	569645	+	893.506	0.329674	0.169119	1.94936	0.0512526	0.12623	1020.27	0.321254	0.150896	2.12897	0.0332569	0.0559105	766.737	0.342824	0.191943	1.78607	0.0740882	0.13632	840.033	-0.482845	0.195066	-2.47529	0.0133129	0.0298843	974.616	-0.414589	0.133586	-3.10355	0.00191217	0.00380657	PROKKA_00466		fieF	similar to AA sequence:UniProtKB:P69380		1	0	0	0	0	0
474	RM25_RS02280	RM25_0465	Cytidine and deoxycytidylate deaminase zinc-binding region	493	gene	569674	570138	+	564.042	0.661767	0.187138	3.53625	0.000405857	0.00514304	513.13	0.71066	0.221214	3.21255	0.00131563	0.00341513	614.954	0.622767	0.266554	2.33637	0.0194722	0.0503631	460.513	0.262429	0.28698	0.914449	0.360481	0.43684	676.145	0.2162	0.177184	1.2202	0.222388	0.278369	PROKKA_00467		ribD_1	similar to AA sequence:UniProtKB:P25539		1	0	0	0	0	0
475	RM25_RS02285	RM25_0466	Hypothetical protein	494	gene	570164	570562	-	801.441	0.489878	0.118707	4.12678	3.67878e-05	0.000774186	792.515	0.504472	0.176562	2.85719	0.00427411	0.00950386	810.367	0.475152	0.211037	2.25151	0.024353	0.0598541	704.596	-0.00630015	0.231537	-0.0272101	0.978292	0.982042	916.368	0.0102274	0.1298	0.078794	0.937196	0.948871	PROKKA_00468			protein motif:Pfam:PF05239.10		1	0	0	0	0	0
476	RM25_RS02290	RM25_0467	PimH protein	495	gene	570725	572011	-	361.233	-1.37072	0.478176	-2.86656	0.0041496	0.0260816	230.247	-1.80398	0.361466	-4.99073	6.01502e-07	3.13659e-06	492.219	-1.18903	0.467599	-2.54283	0.0109957	0.0328479	547.761	0.860631	0.375476	2.29211	0.0218995	0.0438548	198.949	1.55827	0.492141	3.1663	0.0015439	0.00313353	PROKKA_00469			protein motif:CLUSTERS:PRK10489	Putative antibiotic resistance	1	0	0	0	0	0
477	RM25_RS12225	RM25_0468	Putative membrane protein	496	gene	572348	572602	-	397.965	0.0974075	0.128135	0.760192	0.44714	0.554286	377.33	0.161898	0.216159	0.748978	0.45387	0.522095	418.599	0.0390464	0.1583	0.246661	0.805171	0.860285	405.731	0.155046	0.184208	0.841693	0.39996	0.475394	403.026	0.0841203	0.202023	0.41639	0.677125	0.728759	PROKKA_00470					1	0	0	0	0	0
478	RM25_RS02300	RM25_0469	1, 4-dihydroxy-2-naphthoate octaprenyltransferase	497	gene	572783	573664	+	513.142	-0.454578	0.286255	-1.58802	0.112282	0.206881	403.942	-0.386287	0.155495	-2.48424	0.012983	0.0247981	622.342	-0.500665	0.396617	-1.26234	0.206827	0.303544	622.561	0.610232	0.207763	2.93716	0.00331231	0.00960284	426.451	0.562673	0.363704	1.54706	0.121848	0.164771	PROKKA_00471	2.5.1.74	menA	similar to AA sequence:UniProtKB:P32166		1	0	0	0	0	0
479	RM25_RS02305	RM25_0470	Nuclease, RecB family	498	gene	573681	575450	-	1382.97	0.0305283	0.135657	0.22504	0.821949	0.876621	1504.07	0.0528976	0.146004	0.362303	0.717126	0.767256	1261.87	0.00513757	0.208669	0.0246207	0.980358	0.988324	1444.38	-0.289216	0.186727	-1.54887	0.121412	0.174068	1371.18	-0.281763	0.140107	-2.01106	0.0443192	0.0665776	PROKKA_00472					1	0	0	0	0	0
480	RM25_RS02310	RM25_0471	Demethylmenaquinone methyltransferase	499	gene	575577	576224	-	1524.12	0.410857	0.185589	2.2138	0.0268422	0.0842032	1725.29	0.473672	0.175346	2.70135	0.00690583	0.01443	1322.95	0.330704	0.245915	1.34479	0.178692	0.270853	1384.07	-0.354123	0.208935	-1.69489	0.0900957	0.1363	1702.64	-0.45941	0.186044	-2.46936	0.0135354	0.0229848	PROKKA_00473	2.1.1.163	ubiE_1	similar to AA sequence:UniProtKB:P0A887		1	0	0	0	0	0
481	RM25_RS02315	RM25_0472	Heme ABC exporter, ATP-binding protein CcmA	500	gene	576426	577118	+	2949.58	0.530902	0.406166	1.3071	0.191177	0.295091	4090	0.444426	0.185892	2.39078	0.0168126	0.0310073	1809.16	0.731766	0.352608	2.0753	0.0379591	0.0830729	2573.25	-1.39965	0.338056	-4.14027	3.46891e-05	0.000188392	3416.24	-1.07631	0.204032	-5.2752	1.32613e-07	5.27988e-07	PROKKA_00474	3.6.3.25	skfE	similar to AA sequence:UniProtKB:O31427		1	0	0	0	0	0
482	RM25_RS02320	RM25_0473	Hypothetical protein	501	gene	577115	578920	+	2579.59	0.644106	0.376087	1.71265	0.0867768	0.176421	3592.05	0.655723	0.184633	3.55149	0.000383062	0.0011487	1567.12	0.618981	0.185752	3.33229	0.00086134	0.00432874	2141.11	-1.2329	0.226027	-5.45466	4.90655e-08	4.79865e-07	3087.25	-1.21893	0.128584	-9.47963	2.55179e-21	6.75795e-20	PROKKA_00475					1	0	0	0	0	0
483	RM25_RS02325	RM25_0474	Isochorismate synthase dhbC	502	gene	578966	580153	-	617.055	-0.689527	0.397858	-1.7331	0.0830784	0.171018	403.105	-1.28881	0.225467	-5.71619	1.08936e-08	7.96272e-08	831.005	-0.422905	0.260455	-1.62372	0.104437	0.177731	801.26	0.665561	0.248997	2.67297	0.00751832	0.0186337	463.613	1.59679	0.254931	6.26362	3.76132e-10	2.2275e-09	PROKKA_00476	5.4.4.2	dhbC	similar to AA sequence:UniProtKB:P45744		1	0	0	0	0	0
484	RM25_RS02330	RM25_0475	Geranylgeranyl reductase family protein	503	gene	580551	581882	+	3200.08	0.464462	0.453067	1.02515	0.305292	0.41474	4708.61	0.638711	0.17287	3.69475	0.000220101	0.000698221	1691.54	-0.00528585	0.293293	-0.0180224	0.985621	0.991934	2861.31	-1.17268	0.296751	-3.95174	7.75855e-05	0.000388257	3640.39	-1.77733	0.141768	-12.5368	4.69432e-36	4.09797e-34	PROKKA_00477	1.-.-.-		similar to AA sequence:UniProtKB:O06427		1	0	0	0	0	0
485	RM25_RS02335	RM25_0476	NADH-quinone oxidoreductase subunit A	504	gene	581939	582304	+	2312.83	0.43185	0.578249	0.746824	0.45517	0.560227	3575.85	0.260747	0.216523	1.20425	0.228494	0.291955	1049.82	1.04866	0.467801	2.24168	0.0249824	0.0608618	2110.42	-2.301	0.414472	-5.55164	2.83007e-08	2.91287e-07	2602.24	-1.48125	0.299943	-4.93843	7.87537e-07	2.81246e-06	PROKKA_00478	1.6.5.-	ndhC	similar to AA sequence:UniProtKB:P19045		1	0	0	0	0	0
486	RM25_RS02340	RM25_0477	NADH-quinone oxidoreductase subunit B	505	gene	582323	582880	+	2484.01	0.453361	0.512849	0.884004	0.376694	0.487981	3671.48	0.29047	0.202718	1.43288	0.151892	0.205872	1296.53	0.936454	0.447046	2.09476	0.0361922	0.0798735	2241.22	-1.94264	0.415085	-4.68011	2.86724e-06	2.00537e-05	2813.05	-1.26308	0.254836	-4.95643	7.18015e-07	2.58376e-06	PROKKA_00479	1.6.99.5	nqo6	similar to AA sequence:UniProtKB:Q56218		1	0	0	0	0	0
487	RM25_RS02345	RM25_0478	NADH-quinone oxidoreductase subunit C	506	gene	582877	583644	+	2719.59	0.316718	0.468407	0.676159	0.49894	0.596955	3888.32	0.107581	0.192236	0.559633	0.57573	0.637387	1550.86	0.863046	0.410634	2.10174	0.035576	0.0788831	2587.9	-1.81958	0.374529	-4.85832	1.18384e-06	8.91473e-06	2953.58	-1.02903	0.241593	-4.25937	2.05001e-05	5.78667e-05	PROKKA_00480	1.6.99.5	nuoC1	similar to AA sequence:UniProtKB:O68854		1	0	0	0	0	0
488	RM25_RS02350	RM25_0479	NADH-quinone oxidoreductase subunit D	507	gene	583641	585014	+	5708.6	0.451057	0.564758	0.798673	0.42448	0.533315	8675.41	0.273963	0.208007	1.31709	0.18781	0.246337	2741.79	1.04293	0.504586	2.06691	0.0387427	0.0841628	5158.11	-2.18193	0.480297	-4.54288	5.54896e-06	3.63303e-05	6460.4	-1.38053	0.251605	-5.4869	4.09046e-08	1.80507e-07	PROKKA_00481	1.6.99.5	nqo4	similar to AA sequence:UniProtKB:Q56220		1	0	0	0	0	0
489	RM25_RS02355	RM25_0480	NADH dehydrogenase subunit E	508	gene	585070	585801	+	2362.7	0.558692	0.571365	0.977819	0.328164	0.438482	3641.68	0.417445	0.207673	2.01011	0.04442	0.0719079	1083.73	1.06068	0.473701	2.23914	0.0251468	0.0611041	2043.23	-2.20176	0.464023	-4.74493	2.08577e-06	1.48975e-05	2759.5	-1.52252	0.217754	-6.99196	2.71078e-12	2.19328e-11	PROKKA_00482	1.6.99.5	nuoE	similar to AA sequence:UniProtKB:P65573		1	0	0	0	0	0
490	RM25_RS02360	RM25_0481	NADH-quinone oxidoreductase, F subunit	509	gene	585798	587138	+	4347.59	0.423487	0.556044	0.761607	0.446295	0.553932	6672.94	0.287368	0.203771	1.41025	0.158465	0.213065	2022.25	0.89132	0.450466	1.97866	0.0478543	0.0976044	3970.77	-2.13803	0.424928	-5.03152	4.86611e-07	3.90117e-06	4881.75	-1.49805	0.239367	-6.25836	3.89038e-10	2.28669e-09	PROKKA_00483	1.6.99.5	nqo1	similar to AA sequence:UniProtKB:Q56222		1	0	0	0	0	0
491	RM25_RS02365	RM25_0482	NADH dehydrogenase, G subunit	510	gene	587135	589546	+	6721.54	0.445525	0.540887	0.823693	0.410114	0.520538	10122.8	0.365588	0.228058	1.60305	0.108924	0.153183	3320.29	0.694787	0.506872	1.37073	0.170458	0.260897	6076.46	-1.85338	0.516514	-3.58824	0.000332912	0.00140998	7602.17	-1.48655	0.191493	-7.76293	8.29921e-15	9.78062e-14	PROKKA_00484	1.6.99.5	nqo3	similar to AA sequence:UniProtKB:P29915		1	0	0	0	0	0
492	RM25_RS02370	RM25_0483	NADH-quinone oxidoreductase subunit H	511	gene	589543	590913	+	6039.82	0.0799752	0.501501	0.159472	0.873297	0.913204	8369.04	0.0991129	0.192269	0.515492	0.606209	0.665813	3710.59	0.037456	0.64966	0.0576548	0.954024	0.971566	6261.03	-1.19234	0.635567	-1.87602	0.0606526	0.0993419	6080.43	-1.22052	0.238242	-5.12302	3.00673e-07	1.13754e-06	PROKKA_00485	1.6.99.5	nuoH	similar to AA sequence:UniProtKB:P42032		1	0	0	0	0	0
493	RM25_RS02375	RM25_0484	NADH-quinone oxidoreductase subunit I	512	gene	590914	591486	+	1991.98	-0.0516863	0.517744	-0.0998298	0.920479	0.947824	2722.67	-0.0177303	0.207429	-0.0854767	0.931882	0.94797	1261.3	-0.123578	0.701876	-0.176068	0.860241	0.898524	2160.73	-1.10697	0.684591	-1.61697	0.105884	0.155494	1916.05	-1.1822	0.268396	-4.40467	1.05943e-05	3.0981e-05	PROKKA_00486	1.6.99.5	nqo9	similar to AA sequence:UniProtKB:Q56224		1	0	0	0	0	0
494	RM25_RS02380	RM25_0485	NADH dehydrogenase subunit I J nuoJ	513	gene	591483	592352	+	2196.3	0.0427821	0.475098	0.0900491	0.928248	0.951253	2917.55	0.159616	0.183924	0.867835	0.385485	0.454294	1475.05	-0.186669	0.654397	-0.285253	0.77545	0.836493	2301.79	-0.861969	0.642434	-1.34172	0.179686	0.240891	2183.78	-1.17359	0.223994	-5.23937	1.61124e-07	6.34007e-07	PROKKA_00487	1.6.99.5	nuoJ	similar to AA sequence:UniProtKB:P0AFE0		1	0	0	0	0	0
495	RM25_RS02385	RM25_0486	NADH-quinone oxidoreductase subunit K	514	gene	592349	592648	+	651.769	0.0589956	0.480454	0.122791	0.902272	0.936028	872.599	0.157942	0.206809	0.763708	0.445041	0.513442	430.939	-0.136184	0.651541	-0.209019	0.834433	0.879159	679.7	-0.923396	0.633973	-1.45652	0.145248	0.201619	651.112	-1.18352	0.25991	-4.55357	5.27437e-06	1.61451e-05	PROKKA_00488	1.6.99.5		similar to AA sequence:UniProtKB:Q56226		1	0	0	0	0	0
496	RM25_RS02390	RM25_0487	NADH dehydrogenase subunit I L nuoL	515	gene	592659	594566	+	5465.96	0.0319286	0.566802	0.0563311	0.955078	0.971147	7913.45	0.0684661	0.198791	0.344413	0.730535	0.779833	3018.48	-0.0630138	0.716392	-0.08796	0.929908	0.952954	5766.3	-1.37236	0.712934	-1.92495	0.0542353	0.0906615	5416.81	-1.47193	0.208177	-7.07057	1.54294e-12	1.29883e-11	PROKKA_00489	1.6.99.5		similar to AA sequence:UniProtKB:Q56227		1	0	0	0	0	0
497	RM25_RS02395	RM25_0488	NADH dehydrogenase subunit M	516	gene	594581	596122	+	4672.95	0.225983	0.538372	0.419753	0.674666	0.754717	6718	0.212384	0.189131	1.12295	0.26146	0.326409	2627.91	0.261818	0.665648	0.393329	0.694077	0.770579	4595.13	-1.43	0.653665	-2.18766	0.0286945	0.0544988	4935.99	-1.34842	0.225347	-5.98373	2.18085e-09	1.15512e-08	PROKKA_00490	1.6.99.5	nuoM	similar to AA sequence:UniProtKB:P0AFE8		1	0	0	0	0	0
498	RM25_RS02400	RM25_0489	NADH-quinone oxidoreductase subunit N	517	gene	596126	597682	+	4359.66	0.235008	0.515926	0.455506	0.648745	0.733729	6290.58	0.272167	0.217728	1.25004	0.211287	0.272579	2428.75	0.140088	0.595276	0.235333	0.813951	0.866132	4272.93	-1.35398	0.601361	-2.25153	0.0243521	0.0478716	4620.99	-1.44924	0.185169	-7.82661	5.012e-15	6.19114e-14	PROKKA_00491	1.6.99.5	nuoN	similar to AA sequence:UniProtKB:P0AFF0		1	0	0	0	0	0
499	RM25_RS02405	RM25_0490	Putative POLYPRENYL-DIPHOSPHATE SYNTHASE GRCC1	518	gene	597696	598673	+	4967.92	0.697963	0.681232	1.02456	0.30557	0.414879	8116.45	0.595992	0.227555	2.61911	0.00881582	0.0177749	1819.39	1.18063	0.602685	1.95896	0.050118	0.101224	4057.59	-2.58418	0.603799	-4.27987	1.87006e-05	0.000107769	6029.92	-1.96712	0.218107	-9.01908	1.89674e-19	4.25773e-18	PROKKA_00492	2.5.1.30	hepT	similar to AA sequence:UniProtKB:P31114		1	0	0	0	0	0
500	RM25_RS02410	RM25_0491	Putative membrane protein	519	gene	598803	599258	-	552.399	0.621374	0.232138	2.67675	0.00743403	0.0386834	556.356	0.114585	0.167484	0.684157	0.493876	0.559916	548.442	1.17744	0.29002	4.05988	4.90986e-05	0.000404634	462.019	-0.724225	0.206491	-3.50731	0.000452668	0.00180226	653.641	0.379323	0.230519	1.64552	0.0998631	0.137728	PROKKA_00493		yhaH	similar to AA sequence:UniProtKB:P64590		1	0	0	0	0	0
501	RM25_RS12885	RM25_0492	Hypothetical protein	520	gene	599331	600536	-	1427.87	0.643108	0.205923	3.12305	0.00178987	0.0141088	1513.59	0.24806	0.16289	1.52287	0.127791	0.177283	1342.15	1.11962	0.22484	4.97962	6.37106e-07	9.32707e-06	1181.69	-0.770315	0.203101	-3.79276	0.000148981	0.000692602	1703.41	0.150288	0.145294	1.03437	0.300962	0.362663	PROKKA_00494		yhaI	similar to AA sequence:UniProtKB:P64592		1	0	0	0	0	0
502	RM25_RS02420	RM25_0493	Peptidase family M13	521	gene	600624	602597	-	2505.45	0.503386	0.132908	3.78747	0.000152187	0.00231423	2304.52	0.289665	0.106119	2.72963	0.00634048	0.0134514	2706.37	0.689321	0.208609	3.30437	0.000951892	0.00467419	2191.18	-0.0616321	0.123146	-0.500479	0.616738	0.6753	2872.84	0.384878	0.159074	2.41949	0.0155422	0.0261291	PROKKA_00495	3.4.24.-	pepO	similar to AA sequence:UniProtKB:Q07744		1	0	0	0	0	0
503	RM25_RS02425	RM25_0494	2-oxoglutarate ferredoxin oxidoreductase subunit beta	522	gene	602727	603806	-	894.514	0.148518	0.211918	0.700826	0.483411	0.582814	754.565	0.0528154	0.205334	0.257217	0.797011	0.838549	1034.46	0.216539	0.252837	0.856437	0.391756	0.497773	892.322	0.302771	0.277681	1.09035	0.275557	0.348999	921.05	0.522797	0.145597	3.59071	0.000329776	0.000765042	PROKKA_00496	1.2.-.-	korB	similar to AA sequence:UniProtKB:O53181		1	0	0	0	0	0
504	RM25_RS02430	RM25_0495	2-oxoacid:acceptor oxidoreductase, alpha subunit	523	gene	603803	605692	-	1030.81	-0.0621048	0.308765	-0.201139	0.84059	0.894919	729.332	-0.1656	0.212882	-0.777898	0.436629	0.504973	1332.3	-0.00713749	0.245691	-0.0290506	0.976824	0.98645	1104.39	0.726612	0.273855	2.65327	0.00797152	0.0194906	989.446	0.945691	0.176111	5.36987	7.87939e-08	3.28703e-07	PROKKA_00497	1.2.-.-	korA	similar to AA sequence:UniProtKB:O53182		1	0	0	0	0	0
505	RM25_RS02435	RM25_0496	Mannosyltransferase MptA	524	gene	605819	607453	+	1585.63	-0.125726	0.153261	-0.820339	0.412023	0.522129	1690.57	0.180957	0.130041	1.39154	0.164061	0.219213	1480.69	-0.476923	0.16902	-2.82169	0.00477712	0.017243	1748.77	0.0623379	0.180745	0.344894	0.730174	0.775584	1488.31	-0.542888	0.132168	-4.10754	3.99888e-05	0.000107595	PROKKA_00498					1	0	0	0	0	0
506	RM25_RS02440	RM25_0497	Hypothetical protein	525	gene	607620	608006	+	715.69	-0.427309	0.380355	-1.12345	0.261247	0.36887	461.86	0.195222	0.171768	1.13654	0.255729	0.320955	969.52	-0.734304	0.34608	-2.12178	0.0338565	0.0756396	862.032	1.43931	0.298768	4.81748	1.45385e-06	1.07759e-05	595.868	0.544952	0.23842	2.28568	0.0222729	0.036255	PROKKA_00499					1	0	0	0	0	0
507	RM25_RS02445	RM25_0498	Exodeoxyribonuclease III	526	gene	608065	609006	-	673.748	0.212095	0.152776	1.38828	0.165053	0.267374	749.074	0.246163	0.138657	1.77533	0.0758426	0.111866	598.422	0.17189	0.226948	0.757399	0.448811	0.552689	660.286	-0.348231	0.19783	-1.76025	0.0783649	0.121357	709.923	-0.361271	0.166623	-2.16819	0.0301441	0.0474297	PROKKA_00500	3.1.11.2	exoA	similar to AA sequence:UniProtKB:P37454		1	0	0	0	0	0
508	RM25_RS02450	RM25_0499	Hypothetical protein	527	gene	609085	609579	+	247.754	-0.649196	0.348012	-1.86544	0.0621201	0.142451	168.628	-0.726741	0.262348	-2.77014	0.00560325	0.0121387	326.88	-0.613331	0.311908	-1.96639	0.0492538	0.0999064	317.078	0.845784	0.2683	3.15238	0.00161946	0.00527947	189.471	1.02141	0.311262	3.28151	0.00103252	0.00217874	PROKKA_00501					1	0	0	0	0	0
510	RM25_RS02460	RM25_0501	Alkyl hydroperoxide reductase subunit C	531	gene	610090	610653	+	17749.9	-0.219811	0.44325	-0.495909	0.619959	0.707967	23883.8	-0.0179406	0.263494	-0.0680875	0.945716	0.956675	11616.1	-0.643893	0.501668	-1.28351	0.199315	0.296208	20334.1	-0.806788	0.494363	-1.63197	0.102685	0.152028	16076.2	-1.40362	0.286391	-4.90107	9.5318e-07	3.33825e-06	PROKKA_00503	1.11.1.15	ahpC	similar to AA sequence:UniProtKB:P80239		1	0	0	0	0	0
511	RM25_RS02465	RM25_0502	Alkyl hydroperoxide reductase, F subunit	532	gene	610877	612532	+	3097.54	1.00618	0.39242	2.56405	0.0103459	0.0482876	4355.15	1.0765	0.226344	4.75606	1.9741e-06	9.51525e-06	1839.92	0.844462	0.236554	3.56985	0.000357187	0.00214768	2190.31	-1.15383	0.272407	-4.23567	2.27867e-05	0.000129106	4056.32	-1.33336	0.180464	-7.38849	1.48504e-13	1.45238e-12	PROKKA_00504	1.6.99.3	ahpF	similar to AA sequence:UniProtKB:P26829		1	0	0	0	0	0
514	RM25_RS02480	RM25_0505	Hypothetical protein	539	gene	612931	613101	+	2577.16	0.736248	0.567757	1.29677	0.194712	0.298204	3804.08	0.39292	0.213748	1.83824	0.0660266	0.0991239	1350.24	1.88045	0.41737	4.50548	6.62245e-06	7.06295e-05	2072.85	-2.56084	0.417002	-6.14108	8.19622e-10	1.18518e-08	3155.17	-1.03975	0.213058	-4.88013	1.06015e-06	3.67515e-06	PROKKA_00507		rpmGA	similar to AA sequence:UniProtKB:P23375		1	0	0	0	0	0
515	RM25_RS02485	RM25_0506	UPF0336 protein	540	gene	613271	613705	+	641.639	0.176625	0.116185	1.52021	0.128459	0.2268	615.534	0.290308	0.149292	1.94456	0.051828	0.0814933	667.743	0.0744432	0.209818	0.354798	0.722741	0.794172	634.37	0.17335	0.171397	1.01139	0.311827	0.386423	666.959	0.00311742	0.155356	0.0200663	0.98399	0.986922	PROKKA_00508					1	0	0	0	0	0
516	RM25_RS02490	RM25_0507	MaoC domain protein dehydratase	541	gene	613702	614133	+	570.935	0.425615	0.162428	2.62034	0.0087843	0.0429389	646.147	0.509491	0.161776	3.14936	0.00163626	0.00411158	495.723	0.319834	0.194124	1.64757	0.09944	0.171959	514.919	-0.331879	0.168713	-1.96713	0.0491684	0.083796	641.262	-0.474286	0.147073	-3.22483	0.0012605	0.00259826	PROKKA_00509			protein motif:Pfam:PF01575.13		1	0	0	0	0	0
517	RM25_RS02495	RM25_0508	UDP-N-acetylmuramate dehydrogenase	542	gene	614203	615336	+	1081.73	0.699079	0.288204	2.42564	0.0152814	0.0612778	1326.92	0.412265	0.148961	2.76761	0.00564685	0.0122107	836.539	1.18835	0.208463	5.70053	1.19436e-08	2.53612e-07	877.461	-1.21623	0.167232	-7.27271	3.52344e-13	9.54568e-12	1310.74	-0.394455	0.156877	-2.51442	0.0119228	0.0205725	PROKKA_00510	1.3.1.98	murB	similar to AA sequence:UniProtKB:Q9HZM7		1	0	0	0	0	0
518	RM25_RS02500	RM25_0509	Hypothetical protein	543	gene	615358	616842	+	860.488	-0.120131	0.155972	-0.770211	0.441175	0.549023	870.801	-0.0253679	0.151283	-0.167684	0.866831	0.896499	850.174	-0.215175	0.292389	-0.735922	0.461778	0.565409	945.05	-0.00766402	0.206232	-0.037162	0.970356	0.976988	810.191	-0.133359	0.245293	-0.543673	0.586667	0.64676	PROKKA_00511					1	0	0	0	0	0
520	RM25_RS12230	RM25_0511	Preprotein translocase, SecE subunit	547	gene	617275	617862	+	2556.11	0.555133	0.524102	1.05921	0.289505	0.39881	3772.64	0.28295	0.237896	1.18938	0.234288	0.297531	1339.59	1.40068	0.341912	4.0966	4.19261e-05	0.000350424	2213.57	-2.26133	0.346845	-6.51971	7.04448e-11	1.32831e-09	2979.79	-1.10788	0.223796	-4.95039	7.40666e-07	2.64909e-06	PROKKA_00513			protein motif:CLUSTERS:PRK07597		1	0	0	0	0	0
521	RM25_RS02515	RM25_0512	Transcription antitermination protein nusG	548	gene	617882	618760	+	6436.81	0.607873	0.533239	1.13996	0.254301	0.362168	9292.67	0.255243	0.216929	1.17662	0.239347	0.303139	3580.95	1.65356	0.419618	3.94063	8.12668e-05	0.000616512	5458.8	-2.34447	0.375387	-6.24549	4.22475e-10	6.50832e-09	7605.01	-0.915991	0.272108	-3.36628	0.000761902	0.00166278	PROKKA_00514			similar to AA sequence:UniProtKB:P65589	Transcription termination/antitermination protein NusG	1	0	0	0	0	0
522	RM25_RS02520	RM25_0513	50S ribosomal protein L11	549	gene	618870	619298	+	4120.95	0.71751	0.384242	1.86734	0.0618542	0.142196	5145.31	0.396938	0.187075	2.12181	0.0338536	0.0568326	3096.59	1.29746	0.456809	2.84026	0.00450765	0.0165234	3329.3	-1.35964	0.430524	-3.15811	0.00158797	0.00519841	5012.19	-0.427334	0.242378	-1.76309	0.0778858	0.109795	PROKKA_00515		rplK	similar to AA sequence:UniProtKB:A0QS45		1	0	0	0	0	0
523	RM25_RS02525	RM25_0514	50S ribosomal protein L1	550	gene	619418	620128	+	4421.97	0.754873	0.497723	1.51665	0.129354	0.227868	6054.31	0.442789	0.219674	2.01566	0.0438351	0.0712547	2789.64	1.51208	0.535014	2.82624	0.00470978	0.0171047	3519.63	-1.8714	0.529767	-3.5325	0.000411654	0.00168136	5436.82	-0.771844	0.234067	-3.29753	0.000975383	0.00207489	PROKKA_00516		rplA	similar to AA sequence:UniProtKB:A0QS46		1	0	0	0	0	0
524	RM25_RS02530	RM25_0515	Octanoyltransferase	551	gene	620218	621168	+	846.597	-0.209234	0.321916	-0.649964	0.515715	0.612468	621.11	-0.509047	0.276323	-1.84222	0.0654428	0.0984109	1072.08	-0.0401281	0.269427	-0.148939	0.881602	0.914182	952.89	0.507192	0.35563	1.42618	0.153817	0.211274	769.631	1.03787	0.152707	6.79649	1.07199e-11	7.89589e-11	PROKKA_00517	2.3.1.181	lipB	similar to AA sequence:UniProtKB:Q10404		1	0	0	0	0	0
525	RM25_RS02535	RM25_0516	Lipoyl synthase	552	gene	621165	622115	+	1826.42	1.58016	0.302361	5.22607	1.7315e-07	9.49102e-06	1899.82	0.986379	0.161745	6.09836	1.07163e-09	9.11853e-09	1753.02	2.40772	0.280117	8.5954	8.2977e-18	8.88985e-16	974.549	-1.25307	0.204369	-6.1314	8.71106e-10	1.24436e-08	2674.32	0.208548	0.213876	0.975091	0.329515	0.39317	PROKKA_00518	2.8.1.8	lipA	similar to AA sequence:UniProtKB:A8I4L8		1	0	0	0	0	0
526	RM25_RS02540	RM25_0517	50S ribosomal protein L10	553	gene	622484	623131	+	13765.3	0.907204	0.705179	1.28649	0.198273	0.301114	20544.6	0.611458	0.222934	2.74278	0.00609223	0.0130185	6986.01	1.93695	0.844324	2.29408	0.0217858	0.054685	10261.7	-2.53385	0.83677	-3.02813	0.0024607	0.00751279	17586.1	-1.18296	0.264638	-4.4701	7.81841e-06	2.32971e-05	PROKKA_00519		rplJ	similar to AA sequence:UniProtKB:A0QS62		1	0	0	0	0	0
527	RM25_RS02545	RM25_0518	50S ribosomal protein L7/L12	554	gene	623148	623543	+	4629.84	0.804067	0.694512	1.15774	0.246969	0.355593	7014.14	0.52467	0.255999	2.04949	0.0404137	0.066519	2245.54	1.82071	0.787628	2.31164	0.0207974	0.0527659	3606.09	-2.57874	0.78806	-3.27226	0.00106693	0.00371454	5770.07	-1.25769	0.258062	-4.87358	1.09595e-06	3.78762e-06	PROKKA_00520		rplL	similar to AA sequence:UniProtKB:Q8NT28		1	0	0	0	0	0
528	RM25_RS02550	RM25_0519	Hypothetical protein	555	gene	623814	624440	+	496.337	-0.120585	0.129649	-0.93009	0.352325	0.465226	470.364	-0.129155	0.200229	-0.645036	0.518904	0.583798	522.311	-0.113445	0.191545	-0.59226	0.553677	0.650232	544.48	0.0863616	0.172614	0.500316	0.616852	0.6753	466.226	0.152271	0.198712	0.766287	0.443506	0.50893	PROKKA_00521					1	0	0	0	0	0
529	RM25_RS02555	RM25_0520	DNA-directed RNA polymerase, beta subunit	556	gene	624766	628242	+	10755.3	0.694004	0.479779	1.44651	0.148035	0.248517	15372.7	0.397065	0.195708	2.02887	0.0424715	0.0694693	6137.92	1.52638	0.272947	5.59222	2.24191e-08	4.47812e-07	8782.51	-2.12744	0.229259	-9.27962	1.70082e-20	1.38236e-18	13014.4	-0.956849	0.212218	-4.50881	6.51936e-06	1.96498e-05	PROKKA_00522	2.7.7.6	rpoB	similar to AA sequence:UniProtKB:Q9L0L0		1	0	0	0	0	0
530	RM25_RS02560	RM25_0521	DNA-directed RNA polymerase, beta' subunit	557	gene	628344	632234	+	9529.61	1.00435	0.510734	1.96649	0.049242	0.123341	13843.8	0.723885	0.197477	3.66566	0.000246701	0.0007753	5215.46	1.87181	0.275083	6.80455	1.01366e-11	4.5946e-10	6780.92	-2.28127	0.219488	-10.3936	2.65119e-25	4.97794e-23	12459.6	-1.09	0.225044	-4.84349	1.27575e-06	4.35789e-06	PROKKA_00523	2.7.7.6	rpoC	similar to AA sequence:UniProtKB:A0QS66		1	0	0	0	0	0
531	RM25_RS02565	RM25_0522	30S ribosomal protein S12	558	gene	632694	633065	+	3334.73	0.641994	0.606385	1.05872	0.289726	0.398881	4635.39	-0.00940902	0.181713	-0.0517795	0.958704	0.966909	2034.08	2.65208	0.405934	6.53328	6.43431e-11	2.36798e-09	2796.61	-3.11311	0.320985	-9.69861	3.05639e-22	3.43043e-20	3970.47	-0.417866	0.283373	-1.47461	0.140316	0.186557	PROKKA_00524		rpsL	similar to AA sequence:UniProtKB:P0A4A5		1	0	0	0	0	0
532	RM25_RS02570	RM25_0523	30S ribosomal protein S7	559	gene	633065	633535	+	2045.19	0.980215	0.568616	1.72386	0.0847329	0.173597	2647.19	0.253624	0.174207	1.45587	0.145428	0.198365	1443.19	2.92377	0.370382	7.89392	2.92832e-15	2.46502e-13	1476.28	-2.90292	0.295356	-9.82852	8.48525e-23	9.99987e-21	2651.24	-0.194721	0.255382	-0.762471	0.445779	0.510545	PROKKA_00525		rpsG	similar to AA sequence:UniProtKB:A0QS97		1	0	0	0	0	0
533	RM25_RS02575	RM25_0524	Translation elongation factor G	560	gene	633706	635805	+	11878.3	0.971489	0.586636	1.65603	0.0977152	0.1905	16961.1	0.49195	0.196112	2.50852	0.0121238	0.0233845	6795.57	2.57827	0.359352	7.17477	7.24288e-13	4.26786e-11	8605.52	-2.91026	0.31837	-9.14113	6.18024e-20	4.55214e-18	15398.1	-0.785483	0.236816	-3.31685	0.000910398	0.00195772	PROKKA_00526		fusA	similar to AA sequence:UniProtKB:P0A556		1	0	0	0	0	0
534	RM25_RS02580	RM25_0525	Translation elongation factor Tu	561	gene	636040	637230	+	33692.7	1.54657	0.547068	2.82701	0.00469851	0.0284688	39034.4	0.740302	0.226337	3.27079	0.00107247	0.00286406	28351	3.32786	0.46782	7.11355	1.13095e-12	6.19919e-11	18427	-2.55875	0.447657	-5.71588	1.09141e-08	1.20208e-07	49022.2	0.0593055	0.260079	0.228028	0.819624	0.854047	PROKKA_00527		tuf	similar to AA sequence:UniProtKB:A0QS98		1	0	0	0	0	0
535	RM25_RS11780	RM25_0526	Membrane protein, PF09852 family	562	gene	637424	638854	-	986.717	-0.350884	0.15209	-2.30708	0.0210505	0.0735054	924.184	-0.34533	0.137813	-2.50579	0.0122178	0.0235272	1049.25	-0.356118	0.276646	-1.28727	0.198	0.294439	1166.08	0.121259	0.21423	0.566023	0.571378	0.635283	851.828	0.175264	0.220255	0.795731	0.426189	0.491692	PROKKA_00528					1	0	0	0	0	0
536	RM25_RS02590	RM25_0527	Hypothetical protein	563	gene	638896	639585	+	511.201	-0.0150804	0.336245	-0.0448494	0.964227	0.977498	340.229	-0.259797	0.228384	-1.13754	0.255312	0.320602	682.174	0.103771	0.161794	0.641376	0.521279	0.62116	539.468	0.765621	0.193378	3.95919	7.52037e-05	0.000379561	498.166	1.18334	0.204115	5.79742	6.73448e-09	3.28637e-08	PROKKA_00529			protein motif:Pfam:PF00583.18		1	0	0	0	0	0
537	RM25_RS02595	RM25_0528	Glutamate--tRNA ligase	564	gene	639778	641172	+	2150.73	0.17342	0.179843	0.964289	0.334901	0.445213	2499.53	0.138947	0.122362	1.13555	0.256146	0.321246	1801.94	0.221892	0.185318	1.19736	0.231165	0.329617	2143.03	-0.57487	0.128042	-4.48971	7.13198e-06	4.54326e-05	2233.12	-0.445314	0.14065	-3.16613	0.00154483	0.00313353	PROKKA_00530	6.1.1.17	gltX	similar to AA sequence:UniProtKB:P27000		1	0	0	0	0	0
538	RM25_RS02600	RM25_0529	Aminotransferase, class IV	565	gene	641219	642091	+	1298.79	0.322836	0.191888	1.68241	0.0924886	0.183704	1490.97	0.419614	0.170216	2.46518	0.0136943	0.0260093	1106.61	0.195561	0.235226	0.831373	0.405763	0.511435	1222.47	-0.359346	0.234486	-1.53248	0.125403	0.179028	1414.28	-0.541437	0.160512	-3.37319	0.000743026	0.0016261	PROKKA_00531	2.6.1.42	ilvE_1	similar to AA sequence:UniProtKB:O86428		0	0	0	0	0	0
539	RM25_RS02605	RM25_0530	30S ribosomal protein S10	566	gene	642526	642837	+	3864.16	0.644345	0.633747	1.01672	0.309285	0.417973	5832.51	0.251299	0.217052	1.15778	0.246953	0.311433	1895.8	2.13298	0.496091	4.29957	1.71126e-05	0.000163961	3234.17	-2.97043	0.494864	-6.00252	1.9428e-09	2.5582e-08	4616.63	-1.05382	0.210325	-5.01043	5.43082e-07	1.99695e-06	PROKKA_00532		rpsJ	similar to AA sequence:UniProtKB:A0QSD0		1	0	0	0	0	0
540	RM25_RS02610	RM25_0531	50S ribosomal protein L3	567	gene	642849	643508	+	3325.11	0.685445	0.645852	1.0613	0.288552	0.397962	5081.08	0.305354	0.223539	1.366	0.17194	0.228445	1569.13	2.22417	0.461489	4.81956	1.43875e-06	1.9159e-05	2732.74	-3.08905	0.462364	-6.68099	2.3733e-11	4.9069e-10	4017.38	-1.1355	0.208515	-5.44569	5.16062e-08	2.23185e-07	PROKKA_00533		rplC	similar to AA sequence:UniProtKB:A0QSD1		1	0	0	0	0	0
541	RM25_RS02615	RM25_0532	50S ribosomal protein L4	568	gene	643505	644206	+	4782.18	0.770092	0.666464	1.15549	0.24789	0.35584	7103.4	0.277367	0.221617	1.25156	0.21073	0.27201	2460.96	2.72342	0.470177	5.79232	6.94206e-09	1.58859e-07	3791.14	-3.36038	0.452954	-7.41881	1.1818e-13	3.41917e-12	5902.93	-0.882102	0.245693	-3.59026	0.000330345	0.000765609	PROKKA_00534		rplD	similar to AA sequence:UniProtKB:A0QSD2		1	0	0	0	0	0
542	RM25_RS02620	RM25_0533	50S ribosomal protein L23	569	gene	644203	644514	+	2234.54	0.761234	0.588692	1.2931	0.195978	0.299559	3262.24	0.305577	0.204398	1.49501	0.134911	0.186174	1206.83	2.33982	0.323633	7.22987	4.83452e-13	2.92179e-11	1777.66	-2.93175	0.264445	-11.0864	1.46031e-28	4.30243e-26	2751.42	-0.857135	0.247989	-3.45635	0.000547552	0.00122446	PROKKA_00535		rplW	similar to AA sequence:UniProtKB:A0QSD3		1	0	0	0	0	0
543	RM25_RS02625	RM25_0534	50S ribosomal protein L2	570	gene	644553	645389	+	4894.55	0.827976	0.626332	1.32194	0.186187	0.291031	7074.31	0.299507	0.17417	1.71962	0.0855009	0.12394	2714.79	2.72989	0.393661	6.93462	4.07308e-12	2.00005e-10	3785.72	-3.21183	0.343212	-9.35815	8.11437e-21	7.08355e-19	6126.21	-0.744809	0.238807	-3.11887	0.00181546	0.00362937	PROKKA_00536		rplB	similar to AA sequence:UniProtKB:A0QSD4		1	0	0	0	0	0
544	RM25_RS02630	RM25_0535	30S ribosomal protein S19	571	gene	645407	645688	+	2535.01	0.910482	0.6233	1.46074	0.144086	0.244676	3604.24	0.36065	0.191304	1.88523	0.0593994	0.0907352	1465.79	2.81592	0.415398	6.77884	1.21145e-11	5.01906e-10	1890.65	-3.16982	0.374898	-8.45515	2.78722e-17	1.56416e-15	3238.59	-0.676123	0.248242	-2.72365	0.00645657	0.0116793	PROKKA_00537		rpsS	similar to AA sequence:UniProtKB:P0A5X5		1	0	0	0	0	0
545	RM25_RS02635	RM25_0536	50S ribosomal protein L22	572	gene	645714	646199	+	2121.47	0.928984	0.656061	1.416	0.156774	0.258404	3056.53	0.373205	0.202201	1.84571	0.0649344	0.0977333	1186.42	3.03452	0.412646	7.35381	1.92641e-13	1.26127e-11	1566.75	-3.42215	0.361023	-9.47902	2.56678e-21	2.41996e-19	2721.25	-0.725135	0.259969	-2.78931	0.00528202	0.00973395	PROKKA_00538		rplV	similar to AA sequence:UniProtKB:A0QSD6		1	0	0	0	0	0
546	RM25_RS02640	RM25_0537	30S ribosomal protein S3	573	gene	646202	647020	+	2401.48	1.01676	0.637907	1.5939	0.110958	0.205605	3503.09	0.533324	0.2228	2.39373	0.0166779	0.0307829	1299.86	2.86624	0.379494	7.55279	4.26022e-14	2.95334e-12	1702.34	-3.24226	0.377663	-8.58507	9.07816e-18	5.78303e-16	3148.82	-0.872731	0.214022	-4.07777	4.54691e-05	0.000121097	PROKKA_00539		rpsC	similar to AA sequence:UniProtKB:P23309		1	0	0	0	0	0
547	RM25_RS02645	RM25_0538	50S ribosomal protein L16	574	gene	647026	647445	+	1796.44	0.963903	0.621388	1.55121	0.120851	0.217606	2566.35	0.442762	0.212619	2.08242	0.0373041	0.0618325	1026.53	2.7925	0.411305	6.78938	1.12615e-11	5.0082e-10	1306.22	-3.12468	0.383208	-8.154	3.52092e-16	1.72892e-14	2324.43	-0.738389	0.2459	-3.00279	0.00267513	0.0052157	PROKKA_00540		rplP	similar to AA sequence:UniProtKB:A0QSD8		1	0	0	0	0	0
548	RM25_RS02650	RM25_0539	50S ribosomal protein L29	575	gene	647447	647695	+	1264.63	0.893858	0.731577	1.22182	0.221775	0.327726	1851.56	0.332167	0.229465	1.44757	0.147737	0.201165	677.712	3.23735	0.611731	5.29211	1.20913e-07	2.09554e-06	950.446	-3.70581	0.602189	-6.15389	7.56052e-10	1.10001e-08	1609.93	-0.768782	0.254035	-3.02629	0.00247575	0.00486684	PROKKA_00541		rpmC	similar to AA sequence:UniProtKB:P95057		1	0	0	0	0	0
549	RM25_RS02655	RM25_0540	30S ribosomal protein S17	576	gene	647692	647967	+	1857.77	0.858663	0.69178	1.24124	0.214518	0.319608	2692.87	0.286689	0.223637	1.28194	0.199864	0.259834	1022.67	3.09379	0.521244	5.9354	2.93123e-09	7.50969e-08	1416.44	-3.54921	0.487557	-7.27959	3.34831e-13	9.17672e-12	2342.75	-0.712128	0.281406	-2.53061	0.0113866	0.0196905	PROKKA_00542		rpsQ	similar to AA sequence:UniProtKB:A0QSE0		1	0	0	0	0	0
550	RM25_RS02660	RM25_0541	50S ribosomal protein L14	577	gene	648098	648469	+	5475.27	0.690354	0.659714	1.04644	0.295356	0.405684	7968.78	0.162913	0.225356	0.722913	0.469733	0.538241	2981.77	2.57031	0.562077	4.57287	4.81082e-06	5.43129e-05	4497.02	-3.17692	0.545563	-5.82321	5.77296e-09	6.67003e-08	6614.49	-0.740909	0.262117	-2.82663	0.004704	0.00875085	PROKKA_00543		rplN	similar to AA sequence:UniProtKB:A0QSF9		1	0	0	0	0	0
551	RM25_RS02665	RM25_0542	50S ribosomal protein L24	578	gene	648471	648842	+	1836.78	0.930172	0.619581	1.50129	0.13328	0.231838	2616.74	0.458606	0.213443	2.14861	0.0316651	0.0536461	1056.82	2.46739	0.566601	4.35472	1.33235e-05	0.000132504	1355.24	-2.81602	0.543236	-5.18379	2.17422e-07	1.88477e-06	2357.52	-0.777521	0.26632	-2.9195	0.00350592	0.0066587	PROKKA_00544		rplX	similar to AA sequence:UniProtKB:P60735		1	0	0	0	0	0
552	RM25_RS02670	RM25_0543	50S ribosomal protein L5	579	gene	648842	649504	+	4209.74	0.814318	0.595729	1.36693	0.171649	0.275409	6139.33	0.377796	0.208281	1.81388	0.0696965	0.104037	2280.15	2.31352	0.418809	5.52405	3.31277e-08	6.45306e-07	3267.96	-2.85842	0.365948	-7.811	5.67363e-15	2.22879e-13	5251.6	-0.889882	0.268872	-3.30969	0.000933993	0.00200129	PROKKA_00545		rplE	similar to AA sequence:UniProtKB:A0QSG1		1	0	0	0	0	0
553	RM25_RS02675	RM25_0544	30S ribosomal protein S14 type Z	580	gene	649513	649698	+	993.071	0.941943	0.616789	1.52717	0.126718	0.224791	1408.36	0.421624	0.211173	1.99658	0.0458711	0.0739522	577.779	2.68816	0.468925	5.7326	9.89035e-09	2.13867e-07	729.054	-3.0143	0.428067	-7.04167	1.89955e-12	4.81423e-11	1277.71	-0.70788	0.266024	-2.66096	0.0077918	0.0139025	PROKKA_00546		rpsZ	similar to AA sequence:UniProtKB:P54798		1	0	0	0	0	0
554	RM25_RS02680	RM25_0545	30S ribosomal protein S8	581	gene	649858	650265	+	5072.96	0.95751	0.732484	1.30721	0.191142	0.295091	7736.98	0.510732	0.2199	2.32256	0.0202027	0.0360195	2408.95	3.06239	0.579134	5.28787	1.23747e-07	2.12898e-06	3704.06	-3.68011	0.559127	-6.58189	4.64502e-11	9.0482e-10	6559.05	-1.09725	0.265922	-4.12621	3.68791e-05	0.000100258	PROKKA_00547		rpsH	similar to AA sequence:UniProtKB:A0QSG3		1	0	0	0	0	0
555	RM25_RS02685	RM25_0546	50S ribosomal protein L6	582	gene	650296	650838	+	3973.54	0.85028	0.683043	1.24484	0.21319	0.318233	6055.89	0.439471	0.221435	1.98465	0.0471837	0.0755003	1891.2	2.61926	0.519338	5.04346	4.57182e-07	6.95211e-06	3040.68	-3.33072	0.500225	-6.65844	2.76741e-11	5.59104e-10	5006.57	-1.11746	0.252108	-4.43245	9.31674e-06	2.73469e-05	PROKKA_00548		rplF	similar to AA sequence:UniProtKB:A0QSG4		1	0	0	0	0	0
556	RM25_RS02690	RM25_0547	50S ribosomal protein L18	583	gene	650841	651224	+	2478.58	1.02991	0.7724	1.33339	0.182404	0.287581	3786.93	0.581843	0.236549	2.45972	0.0139047	0.0263876	1170.23	3.23354	0.683689	4.72954	2.25027e-06	2.74813e-05	1749.33	-3.79956	0.673464	-5.64181	1.6827e-08	1.80504e-07	3258.14	-1.12055	0.264676	-4.23369	2.29889e-05	6.4429e-05	PROKKA_00549		rplR	similar to AA sequence:UniProtKB:P46899		1	0	0	0	0	0
557	RM25_RS02695	RM25_0548	30S ribosomal protein S5	584	gene	651247	651858	+	4526.13	1.06284	0.73846	1.43927	0.150075	0.250514	6839.66	0.628632	0.220393	2.85232	0.00434008	0.00962712	2212.6	3.01407	0.675132	4.46441	8.02914e-06	8.41097e-05	3145.04	-3.50916	0.668849	-5.24656	1.54965e-07	1.39943e-06	5998.42	-1.09242	0.240465	-4.54296	5.54701e-06	1.69137e-05	PROKKA_00550		rpsE	similar to AA sequence:UniProtKB:Q6A6P3		1	0	0	0	0	0
558	RM25_RS02700	RM25_0549	Hypothetical protein	585	gene	651858	652040	+	1889.6	1.04348	0.84813	1.23033	0.218574	0.324215	2973.89	0.664347	0.221946	2.99328	0.00275994	0.00651169	805.304	3.10954	0.894645	3.47573	0.000509473	0.00282548	1328.41	-3.82779	1.17691	-3.2524	0.00114435	0.00395488	2491.14	-1.35895	0.287172	-4.73218	2.2212e-06	7.28146e-06	PROKKA_00551		rpmD	similar to AA sequence:UniProtKB:P0AG51		1	0	0	0	0	0
559	RM25_RS02705	RM25_0550	50S ribosomal protein L15	586	gene	652042	652485	+	2077.03	0.995325	0.757909	1.31325	0.189098	0.293267	3245.46	0.625692	0.244159	2.56264	0.0103881	0.0205064	908.595	2.84411	0.677115	4.20034	2.66516e-05	0.000236157	1488.1	-3.56775	0.673177	-5.29988	1.15882e-07	1.06693e-06	2711.77	-1.31966	0.255745	-5.16006	2.46874e-07	9.49237e-07	PROKKA_00552		rplO	similar to AA sequence:UniProtKB:P19946		1	0	0	0	0	0
560	RM25_RS02710	RM25_0551	FMN reductase	587	gene	652842	653489	-	375.959	-0.220407	0.35568	-0.619678	0.53547	0.631331	250.66	-0.704808	0.237923	-2.96234	0.00305315	0.00711798	501.258	0.0120131	0.176113	0.0682128	0.945616	0.965692	425.942	0.614389	0.229404	2.67819	0.00740203	0.0184036	339.825	1.38928	0.198754	6.98997	2.7494e-12	2.21172e-11	PROKKA_00553	1.5.1.45		similar to AA sequence:UniProtKB:A4IT49		1	0	0	0	0	0
561	RM25_RS02715	RM25_0552	Putative luciferase-like monooxygenase, FMN-dependent, CE1758 family	588	gene	653600	654796	-	2076.03	-0.346992	0.496425	-0.698981	0.484564	0.583905	1008.84	-0.415026	0.12865	-3.22601	0.00125531	0.00328387	3143.22	-0.325247	0.343847	-0.945905	0.344197	0.450707	2440.4	1.54408	0.28825	5.35674	8.47388e-08	8.02126e-07	1781.7	1.67456	0.226705	7.38652	1.50722e-13	1.46798e-12	PROKKA_00554			protein motif:CLUSTERS:PRK10508		1	0	0	0	0	0
562	RM25_RS02720	RM25_0553	Putative extracellular solute-binding dependent transport lipoprotein	589	gene	655047	656765	-	2325.75	0.254118	0.207639	1.22384	0.221012	0.326804	2750.59	0.335641	0.132113	2.54056	0.0110674	0.021633	1900.91	0.136941	0.232542	0.588887	0.555937	0.652237	2244.65	-0.483895	0.15166	-3.19065	0.00141953	0.00472577	2477.8	-0.638569	0.169421	-3.76913	0.000163817	0.000402623	PROKKA_00555			similar to AA sequence:UniProtKB:A0R2I8		0	0	0	0	0	0
563	RM25_RS02725	RM25_0554	Oligopeptide/dipeptide ABC transporter, ATPase subunit	590	gene	656836	658935	-	1061.45	-1.56111	0.532001	-2.93441	0.00334182	0.0221878	659.619	-2.56596	0.337434	-7.60433	2.86389e-14	4.50012e-13	1463.28	-1.20879	0.387461	-3.11976	0.00180998	0.00794435	1662.55	0.786462	0.413696	1.90106	0.0572941	0.0949664	529.526	2.21748	0.342788	6.46897	9.86761e-11	6.42485e-10	PROKKA_00556	3.6.3.-	gsiA_1	similar to AA sequence:UniProtKB:P75796		1	0	0	0	0	0
564	RM25_RS02730	RM25_0555	Oligopeptide transport system permease protein OppC	591	gene	658932	659918	-	360.63	-1.50125	0.471239	-3.18574	0.00144382	0.012604	248.386	-2.37333	0.33689	-7.04482	1.85699e-12	2.3659e-11	472.875	-1.13494	0.382126	-2.97007	0.00297734	0.0119117	559.155	0.576219	0.364938	1.57895	0.114347	0.165754	185.338	1.88402	0.386854	4.8701	1.11542e-06	3.84925e-06	PROKKA_00557		oppC	similar to AA sequence:UniProtKB:P08006		1	0	0	0	0	0
565	RM25_RS02735	RM25_0556	Oligopeptide-transport membrane protein ABC transporter oppB	592	gene	659920	660903	-	541.695	-0.811548	0.173049	-4.68969	2.73615e-06	9.34653e-05	528.195	-0.672772	0.189375	-3.5526	0.000381447	0.00114531	555.195	-0.946566	0.299658	-3.15882	0.00158411	0.00709839	726.279	0.108874	0.248754	0.437679	0.661619	0.715338	386.649	-0.103325	0.25233	-0.409484	0.682185	0.732533	PROKKA_00558		dppB_1	similar to AA sequence:UniProtKB:P0AEF8		0	0	0	0	0	0
566	RM25_RS02835	RM25_0557	Transposase	593	gene	660972	662351	-	67.0885	-0.595749	0.258435	-2.30521	0.0211545	0.0736503	63.0684	-0.860987	0.331788	-2.595	0.0094592	0.0189425	71.1086	-0.382378	0.389895	-0.980719	0.326732	0.432401	85.1736	-0.0843178	0.366386	-0.230134	0.817988	0.853096	52.5058	0.464104	0.384366	1.20745	0.227258	0.283711	PROKKA_00559			protein motif:Pfam:PF03050.8		0	0	0	0	0	0
567	RM25_RS02745	RM25_0558	Protein translocase subunit SecY	594	gene	662780	664093	+	3202.44	0.51996	0.437322	1.18896	0.234455	0.341539	4364.74	0.153454	0.21321	0.719733	0.471689	0.538954	2040.14	1.38433	0.293035	4.72411	2.31123e-06	2.80803e-05	2808	-1.93025	0.240798	-8.01602	1.09224e-15	4.95658e-14	3692.01	-0.657261	0.236947	-2.77387	0.00553936	0.0101843	PROKKA_00560			protein motif:CLUSTERS:PRK09204		1	0	0	0	0	0
568	RM25_RS02750	RM25_0559	Adenylate kinase	595	gene	664105	664665	+	1070.9	0.792159	0.409448	1.9347	0.0530271	0.128983	1379.42	0.37741	0.231038	1.63354	0.102355	0.145069	762.38	1.65184	0.318528	5.18586	2.15021e-07	3.54408e-06	834.582	-1.7647	0.294231	-5.99768	2.00159e-09	2.60649e-08	1327.9	-0.447061	0.227211	-1.9676	0.0491138	0.0728058	PROKKA_00561	2.7.4.3	adk	similar to AA sequence:UniProtKB:A0QSH8		1	0	0	0	0	0
569	RM25_RS02755	RM25_0560	Methionine aminopeptidase Map	596	gene	664677	665507	+	1153.26	0.753357	0.459126	1.64085	0.100828	0.193702	1669.18	0.58038	0.181744	3.19339	0.00140612	0.0036087	637.35	1.23823	0.244667	5.06087	4.1734e-07	6.47152e-06	916.411	-1.87946	0.237229	-7.92256	2.32662e-15	9.62076e-14	1419.06	-1.17285	0.153909	-7.62044	2.52819e-14	2.79763e-13	PROKKA_00562	3.4.11.18	map_1	similar to AA sequence:UniProtKB:P19994		1	0	0	0	0	0
570	RM25_RS02760	RM25_0561	Hypothetical protein	597	gene	665533	665919	+	318.034	0.536478	0.168855	3.17715	0.00148731	0.0127776	348.22	0.753368	0.173833	4.33386	1.46515e-05	6.00584e-05	287.848	0.288033	0.249311	1.15532	0.24796	0.348504	274.625	-0.0591258	0.243961	-0.242358	0.808503	0.845824	368.844	-0.477843	0.174271	-2.74195	0.00610752	0.0111076	PROKKA_00563					1	0	0	0	0	0
571	RM25_RS02765	RM25_0562	Hypothetical protein	598	gene	665950	666234	-	1197.24	-0.305915	0.429945	-0.711522	0.476761	0.577158	1334.03	0.68285	0.21056	3.24302	0.00118268	0.0031181	1060.45	-1.70171	0.366857	-4.63863	3.5072e-06	4.07215e-05	1396.43	0.617458	0.390294	1.58203	0.113642	0.164936	1050.68	-1.73294	0.155372	-11.1535	6.88416e-29	3.86332e-27	PROKKA_00564			protein motif:CLUSTERS:PRK12863		1	0	0	0	0	0
572	RM25_RS02770	RM25_0563	Translation initiation factor IF-1	599	gene	666593	666814	+	6344.12	1.05373	0.542345	1.94292	0.0520256	0.127418	7739.93	0.33996	0.208218	1.63271	0.10253	0.14523	4948.31	2.58098	0.569266	4.53387	5.79131e-06	6.26268e-05	4419.97	-2.31645	0.547008	-4.23477	2.2879e-05	0.000129318	8363.06	-0.0475646	0.263067	-0.180808	0.856518	0.883894	PROKKA_00565		infA	similar to AA sequence:UniProtKB:P0A5H5		1	0	0	0	0	0
573	RM25_RS12235	RM25_0564	Hypothetical protein	600	gene	666907	667020	+	1617.38	0.983561	0.525507	1.87164	0.0612562	0.1416	2065.88	0.37484	0.223604	1.67636	0.0936678	0.134373	1168.88	2.39636	0.500588	4.78709	1.69214e-06	2.17943e-05	1165.76	-2.32012	0.500379	-4.63672	3.53983e-06	2.4254e-05	2101.71	-0.262635	0.230047	-1.14166	0.253596	0.311478	PROKKA_00566		rpmJ	similar to AA sequence:UniProtKB:P07841		0	0	0	0	0	0
574	RM25_RS02775	RM25_0565	30S ribosomal protein S13	601	gene	667273	667647	+	2682.39	1.04193	0.539036	1.93295	0.0532423	0.12924	3340.82	0.306659	0.215197	1.42502	0.154152	0.208344	2023.97	2.76262	0.430645	6.41508	1.40749e-10	4.67248e-09	1878.42	-2.57543	0.385934	-6.67324	2.50216e-11	5.12835e-10	3528.08	-0.0849872	0.273785	-0.310416	0.756244	0.799313	PROKKA_00567		rpsM	similar to AA sequence:UniProtKB:A0QSL5		1	0	0	0	0	0
575	RM25_RS02780	RM25_0566	30S ribosomal protein S11	602	gene	667693	668100	+	1931.66	0.916969	0.477454	1.92054	0.0547899	0.132045	2429.44	0.278687	0.200533	1.38973	0.164611	0.219574	1433.87	2.31711	0.356057	6.50768	7.63188e-11	2.64534e-09	1430.84	-2.2517	0.295373	-7.62327	2.47328e-14	8.09655e-13	2468.67	-0.174864	0.258059	-0.677613	0.498017	0.559231	PROKKA_00568		rpsK	similar to AA sequence:UniProtKB:P66357		1	0	0	0	0	0
576	RM25_RS02785	RM25_0567	30S ribosomal protein S4	603	gene	668131	668736	+	3389.57	0.870435	0.516245	1.68609	0.0917788	0.182889	4379.01	0.226581	0.197108	1.14953	0.250338	0.315196	2400.14	2.41572	0.393778	6.13474	8.52978e-10	2.42225e-08	2565.16	-2.47	0.323292	-7.64017	2.16943e-14	7.41066e-13	4281.08	-0.244002	0.270761	-0.901173	0.367496	0.432446	PROKKA_00569		rpsD	similar to AA sequence:UniProtKB:A0QSL7		1	0	0	0	0	0
577	RM25_RS02790	RM25_0568	DNA-directed RNA polymerase, alpha subunit	604	gene	668861	669880	+	5015.82	0.983005	0.563132	1.7456	0.0808801	0.168108	6948.48	0.460404	0.196032	2.34861	0.0188434	0.0340336	3083.16	2.56636	0.367386	6.98545	2.83949e-12	1.45493e-10	3608.14	-2.77201	0.292425	-9.47941	2.55725e-21	2.41996e-19	6515.95	-0.627762	0.264117	-2.37683	0.0174621	0.029005	PROKKA_00570	2.7.7.6	rpoA	similar to AA sequence:UniProtKB:P66701		1	0	0	0	0	0
578	RM25_RS02795	RM25_0569	50S ribosomal protein L17	605	gene	669924	670511	+	3996.23	1.11538	0.64298	1.7347	0.0827941	0.170582	5578.1	0.519451	0.214221	2.42484	0.0153152	0.0286038	2414.35	3.23808	0.390955	8.28248	1.20633e-16	1.18472e-14	2710	-3.36422	0.365231	-9.21123	3.22405e-20	2.53303e-18	5352.35	-0.605926	0.242379	-2.49991	0.0124225	0.0213566	PROKKA_00571		rplQ	similar to AA sequence:UniProtKB:A0QSL9		1	0	0	0	0	0
579	RM25_RS02800	RM25_0570	Glycosyltransferase, group 1 family	606	gene	670552	671793	+	657.022	-0.533748	0.361687	-1.47572	0.140019	0.240193	413.191	-0.458751	0.173432	-2.64513	0.00816586	0.0166785	900.854	-0.570349	0.255873	-2.22903	0.0258121	0.0621442	815.171	1.1079	0.223399	4.95927	7.07584e-07	5.52243e-06	527.009	1.05501	0.224292	4.70373	2.55446e-06	8.29321e-06	PROKKA_00572	2.4.1.57	pimC	similar to AA sequence:UniProtKB:P0CF99		1	0	0	0	0	0
580	RM25_RS02805	RM25_0571	Resuscitation-promoting factor RpfB	607	gene	671903	672988	-	22212.9	1.66887	0.520821	3.20431	0.00135386	0.0120873	29152.2	1.21497	0.191733	6.3368	2.34582e-10	2.18539e-09	15273.7	2.85799	0.469493	6.08739	1.14763e-09	3.14531e-08	11374.5	-2.29182	0.436965	-5.24485	1.56406e-07	1.40171e-06	33046.9	-0.62158	0.248755	-2.49876	0.0124628	0.021379	PROKKA_00573	3.-.-.-	rpf2	similar to AA sequence:UniProtKB:Q6M6N7		1	0	0	0	0	0
581	RM25_RS02810	RM25_0572	Superoxide dismutase	608	gene	673283	673993	-	27148.8	-0.63559	0.310028	-2.0501	0.0403542	0.109562	28144.2	-0.469542	0.256008	-1.83409	0.0666413	0.0999831	26153.5	-0.819016	0.489285	-1.6739	0.0941495	0.164256	35073.2	-0.0189884	0.487008	-0.03899	0.968898	0.975937	20806.1	-0.33381	0.274644	-1.21543	0.224204	0.280344	PROKKA_00574	1.15.1.1	sodA	similar to AA sequence:UniProtKB:P80293		1	0	0	0	0	0
582	RM25_RS02815	RM25_0573	ABC transporter domain-containing ATP-binding subunit	609	gene	674089	675129	+	675.75	-0.071742	0.124459	-0.57643	0.564324	0.658472	657.373	0.0442422	0.15168	0.29168	0.770531	0.81551	694.127	-0.179349	0.230911	-0.776702	0.437335	0.541385	729.112	0.126069	0.176306	0.715059	0.474572	0.546565	646.326	-0.0439483	0.186669	-0.235434	0.813872	0.848428	PROKKA_00575	3.6.3.-		similar to AA sequence:UniProtKB:O07190		1	0	0	0	0	0
583	RM25_RS02820	RM25_0574	Putative integral membrane transport protein	610	gene	675099	676691	+	852.228	-0.000990548	0.170442	-0.00581166	0.995363	0.998328	783.635	0.128147	0.133588	0.959265	0.337425	0.405771	920.821	-0.109694	0.291802	-0.375921	0.706975	0.780853	896.242	0.287886	0.213467	1.34862	0.177459	0.238537	836.733	0.112279	0.226232	0.496302	0.619681	0.676366	PROKKA_00576					1	0	0	0	0	0
584	RM25_RS02825	RM25_0575	Substrate-specific component CbrT of predicted cobalamin ECF transporter	611	gene	676706	677557	-	639.655	-0.489985	0.208403	-2.35113	0.0187163	0.069362	554.832	-0.588808	0.183491	-3.20892	0.00133235	0.00344713	724.478	-0.416704	0.294429	-1.41529	0.156982	0.2438	786.84	0.246767	0.232237	1.06256	0.287979	0.361816	522.513	0.484065	0.256548	1.88684	0.0591821	0.0860002	PROKKA_00577					1	0	0	0	0	0
585	RM25_RS02830	RM25_0576	Cobalt ABC transporter, ATP-binding protein	612	gene	677554	679170	-	1523.11	0.142956	0.185521	0.770564	0.440966	0.549023	1762.69	0.120042	0.142759	0.840868	0.400422	0.469783	1283.53	0.175536	0.214216	0.819436	0.412538	0.517759	1532.48	-0.549281	0.198178	-2.77166	0.00557715	0.0145106	1567.89	-0.437771	0.134503	-3.25472	0.00113505	0.00236753	PROKKA_00578	3.6.3.-	ykoD	similar to AA sequence:UniProtKB:O34362		1	0	0	0	0	0
586	RM25_RS02835	RM25_0577	Cobalt transport protein	613	gene	679167	680267	-	1003.66	0.306726	0.205194	1.49481	0.134963	0.233903	1136.12	0.0374707	0.164441	0.227867	0.819749	0.856923	871.201	0.666687	0.210805	3.16258	0.00156376	0.00704739	952.353	-0.797606	0.21547	-3.70171	0.00021415	0.000948782	1087.51	-0.114756	0.132689	-0.864847	0.387123	0.452155	PROKKA_00579		ecfT_1	similar to AA sequence:UniProtKB:Q03ZL4		1	0	0	0	0	0
587	RM25_RS02840	RM25_0578	Hypothetical protein	614	gene	680313	680855	-	1898.42	0.807898	0.387559	2.08458	0.0371076	0.103875	2272.37	0.225463	0.221856	1.01626	0.309506	0.376811	1524.46	1.84147	0.298497	6.16913	6.86677e-10	1.99815e-08	1471.5	-1.71142	0.308076	-5.55518	2.77319e-08	2.86684e-07	2364.46	-0.0527595	0.192865	-0.273557	0.784425	0.824661	PROKKA_00580					1	0	0	0	0	0
588	RM25_RS02845	RM25_0579	YbxB protein	615	gene	681147	681746	-	390.608	-0.1441	0.177574	-0.811496	0.417081	0.526545	420.188	0.0728083	0.166758	0.43661	0.662395	0.717163	361.029	-0.394288	0.274647	-1.43562	0.151111	0.236185	432.695	-0.0610414	0.191558	-0.318658	0.749986	0.79341	364.914	-0.465737	0.256864	-1.81316	0.0698065	0.0997779	PROKKA_00581	2.1.1.172	rsmC_1	similar to AA sequence:UniProtKB:P39406		1	0	0	0	0	0
589	RM25_RS02850	RM25_0580	TRNA pseudouridine synthase A	616	gene	681784	682659	-	322.218	-0.00206535	0.251914	-0.00819864	0.993459	0.996842	272.449	0.10119	0.184295	0.549064	0.582962	0.644787	371.986	-0.0788527	0.377237	-0.209027	0.834427	0.879159	338.334	0.47836	0.239972	1.9934	0.0462175	0.0798057	317.05	0.364067	0.34198	1.06459	0.287063	0.347692	PROKKA_00582	5.4.99.12	truA	similar to AA sequence:UniProtKB:P07649		1	0	0	0	0	0
590	RM25_RS02855	RM25_0581	TRNA (guanine-N(7)-)-methyltransferase	617	gene	682652	683506	-	582.075	0.204016	0.195725	1.04236	0.297244	0.407328	668.205	0.402133	0.14149	2.84213	0.00448128	0.00988986	495.945	-0.0572086	0.246039	-0.232518	0.816136	0.867673	571.97	-0.25158	0.189781	-1.32563	0.184961	0.24658	612.112	-0.648562	0.20578	-3.15173	0.00162305	0.00327248	PROKKA_00583	2.1.1.33	trmB	similar to AA sequence:UniProtKB:P44648		1	0	0	0	0	0
591	RM25_RS02860	RM25_0582	PF03733 domain protein	618	gene	683661	684056	+	335.425	0.602815	0.192905	3.12494	0.00177842	0.0141088	339.516	0.347444	0.212022	1.63871	0.101273	0.143882	331.334	0.872878	0.296932	2.93966	0.00328576	0.0129942	282.691	-0.405597	0.287017	-1.41315	0.157613	0.215883	395.187	0.159056	0.21456	0.741309	0.458506	0.523595	PROKKA_00584		yccF	similar to AA sequence:UniProtKB:P0AB12		1	0	0	0	0	0
592	RM25_RS02865	RM25_0583	Elongation factor G fusA2	619	gene	684188	686284	-	3211.24	-1.03965	0.430838	-2.41308	0.0158182	0.0628728	2128.38	0.429755	0.132091	3.25346	0.00114008	0.00301929	4294.1	-1.95455	0.3193	-6.12135	9.27848e-10	2.59083e-08	4530.25	1.86443	0.324754	5.74105	9.40908e-09	1.05105e-07	2060.59	-0.480946	0.104407	-4.60644	4.09618e-06	1.28558e-05	PROKKA_00585		fus	similar to AA sequence:UniProtKB:Q5XDW4		1	0	0	0	0	0
593	RM25_RS02870	RM25_0584	50S ribosomal protein L13	620	gene	686585	687028	+	7295.75	1.01503	0.613686	1.65399	0.0981289	0.190833	10699.9	0.625004	0.246805	2.53238	0.011329	0.0219774	3891.58	2.39749	0.48646	4.92843	8.28913e-07	1.19131e-05	5190.42	-2.81165	0.493055	-5.70251	1.18055e-08	1.28823e-07	9557.11	-1.00604	0.23862	-4.21609	2.48576e-05	6.92547e-05	PROKKA_00586		rplM	similar to AA sequence:UniProtKB:A0QSP8		1	0	0	0	0	0
594	RM25_RS02875	RM25_0585	30S ribosomal protein S9	621	gene	687025	687576	+	5665.11	1.0684	0.669669	1.59542	0.110619	0.205136	8258.2	0.574249	0.226413	2.53629	0.0112033	0.0218319	3072.03	3.00699	0.501664	5.99403	2.04699e-09	5.30194e-08	3926.3	-3.33569	0.496701	-6.71569	1.87177e-11	4.08496e-10	7513.13	-0.870505	0.234201	-3.71691	0.000201675	0.00048604	PROKKA_00587		rpsI	similar to AA sequence:UniProtKB:A0QSP9		1	0	0	0	0	0
595	RM25_RS02880	RM25_0586	Phosphoglucosamine mutase	622	gene	687728	689071	+	2443.93	0.565799	0.218405	2.59059	0.00958112	0.045438	2728.91	0.423388	0.175933	2.40653	0.0161048	0.029842	2158.95	0.750624	0.316687	2.37024	0.0177766	0.047131	2091.54	-0.585499	0.293297	-1.99627	0.0459048	0.0794402	2852.73	-0.222827	0.195855	-1.13772	0.255239	0.313007	PROKKA_00588	5.4.2.10	glmM	similar to AA sequence:UniProtKB:P99087		1	0	0	0	0	0
596	RM25_RS02885	RM25_0587	Pantothenate kinase	623	gene	689210	690292	-	710.952	0.314992	0.225693	1.39567	0.162814	0.265538	865.176	0.426332	0.12673	3.3641	0.000767936	0.00211699	556.727	0.144527	0.203457	0.710357	0.477483	0.579221	670.829	-0.54269	0.169503	-3.20165	0.00136644	0.00461407	773.608	-0.768538	0.142886	-5.3787	7.50264e-08	3.14657e-07	PROKKA_00589	2.7.1.33	coaA_2	similar to AA sequence:UniProtKB:P63810		1	0	0	0	0	0
597	RM25_RS02890	RM25_0588	Glutamine--fructose-6-phosphate transaminase (isomerizing)	624	gene	690441	692291	+	4022.09	1.18787	0.19968	5.94885	2.70026e-09	2.65188e-07	4041.2	0.842684	0.160889	5.23768	1.62608e-07	9.47731e-07	4002.98	1.57289	0.283617	5.54583	2.92555e-08	5.74628e-07	2602.7	-0.575746	0.241989	-2.37923	0.0173491	0.0365758	5465.25	0.193051	0.194677	0.991645	0.321371	0.385089	PROKKA_00590	2.6.1.16	glmS	similar to AA sequence:UniProtKB:P17169		1	0	0	0	0	0
598	RM25_RS02895	RM25_0589	Holo-[acyl-carrier-protein] synthase	625	gene	692332	692799	+	752.919	1.05794	0.20057	5.27464	1.3302e-07	7.8382e-06	825.246	1.03181	0.199489	5.17227	2.3127e-07	1.31667e-06	680.591	1.09165	0.307231	3.55318	0.000380607	0.00225967	518.396	-0.36944	0.326246	-1.1324	0.257468	0.328383	995.292	-0.271972	0.160291	-1.69674	0.0897453	0.125092	PROKKA_00591	2.7.8.7	acpS	similar to AA sequence:UniProtKB:O86785		0	0	0	0	0	0
599	RM25_RS02900	RM25_0590	YjeF protein	626	gene	692801	694219	+	642.647	0.815116	0.166851	4.8853	1.03271e-06	4.19671e-05	577.299	0.928553	0.158438	5.86068	4.60969e-09	3.56231e-08	707.994	0.727466	0.241664	3.01024	0.00261045	0.0107944	489.298	0.362821	0.201786	1.79805	0.0721699	0.11422	804.522	0.22064	0.186572	1.1826	0.236967	0.294119	PROKKA_00592		nnr	similar to AA sequence:UniProtKB:P31806		1	0	0	0	0	0
600	RM25_RS02905	RM25_0591	Mannosyltransferase pimB	627	gene	694248	695393	-	401.609	-0.818896	0.49302	-1.66098	0.0967178	0.189496	228.556	-1.44061	0.283697	-5.07799	3.81444e-07	2.04798e-06	574.663	-0.5962	0.3935	-1.51512	0.129742	0.211189	537.072	0.983932	0.270794	3.6335	0.000279599	0.00120478	286.498	1.89748	0.407049	4.66156	3.13826e-06	9.99579e-06	PROKKA_00593	2.4.1.-	mgtA_2	similar to AA sequence:UniProtKB:O06423		1	0	0	0	0	0
601	RM25_RS13145	RM25_0592	Hypothetical protein	628	gene	695671	698802	+	2437.91	0.0927298	0.124523	0.744679	0.456466	0.561236	2386.71	-0.0553598	0.13496	-0.410194	0.681664	0.735403	2489.12	0.234944	0.228841	1.02667	0.304577	0.408819	2489.88	-0.152757	0.197841	-0.772118	0.440044	0.515429	2467.51	0.195272	0.149141	1.30931	0.190429	0.244068	PROKKA_00594	3.6.4.13	deaD	similar to AA sequence:UniProtKB:P0A9P6		1	0	0	0	0	0
602	RM25_RS11790	RM25_0593	Hydrolase, P-loop family	629	gene	699033	700028	+	702.991	0.0262232	0.149883	0.174958	0.861113	0.907665	717.098	0.27245	0.127444	2.13779	0.0325335	0.0548508	688.884	-0.227311	0.257425	-0.883017	0.377227	0.482767	734.674	0.130217	0.161783	0.804887	0.420885	0.496013	696.981	-0.308833	0.230024	-1.34261	0.179397	0.231186	PROKKA_00595		tsaE	similar to AA sequence:UniProtKB:O05515		1	0	0	0	0	0
603	RM25_RS02925	RM25_0594	Universal bacterial protein YeaZ	630	gene	700025	700711	+	304.221	0.0101741	0.239315	0.0425136	0.966089	0.978544	255.908	0.176948	0.212744	0.831742	0.405554	0.474749	352.534	-0.112839	0.324348	-0.347896	0.727918	0.798373	318.11	0.546166	0.248258	2.19999	0.0278076	0.0530879	300.315	0.319304	0.297471	1.0734	0.283094	0.344299	PROKKA_00596		tsaB	similar to AA sequence:UniProtKB:Q7CQE0		1	0	0	0	0	0
604	RM25_RS02930	RM25_0595	Ribosomal-protein-alanine acetyltransferase	631	gene	700708	701229	+	170.001	-0.0673873	0.286571	-0.23515	0.814092	0.870772	127.868	0.168845	0.233883	0.72192	0.470344	0.538417	212.134	-0.210208	0.296976	-0.70783	0.479051	0.580284	182.323	0.860604	0.195241	4.4079	1.04376e-05	6.35694e-05	163.208	0.540948	0.319838	1.69132	0.0907761	0.126155	PROKKA_00597			protein motif:CLUSTERS:PRK09491		1	0	0	0	0	0
605	RM25_RS02935	RM25_0596	putative tRNA threonylcarbamoyladenosine biosynthesis protein Gcp	632	gene	701226	702299	+	497.632	0.0921056	0.160585	0.573563	0.566263	0.66008	482.295	0.351551	0.147231	2.38775	0.0169519	0.0311909	512.969	-0.147605	0.268968	-0.548783	0.583155	0.674433	506.681	0.287691	0.162136	1.77438	0.0759998	0.118341	504.562	-0.154254	0.243373	-0.633815	0.526202	0.586687	PROKKA_00598	2.3.1.-	tsaD	similar to AA sequence:UniProtKB:Q2FWL2		1	0	0	0	0	0
606	RM25_RS02940	RM25_0597	Cob(II)yrinic acid a, c-diamide reductase	633	gene	702373	704253	+	2423.02	-0.278862	0.20966	-1.33007	0.183496	0.288333	2850.9	-0.175871	0.178896	-0.983089	0.325564	0.393498	1995.14	-0.425771	0.183159	-2.3246	0.0200935	0.0514228	2813.17	-0.45557	0.223651	-2.03696	0.0416537	0.073267	2148.69	-0.658881	0.13915	-4.73505	2.19e-06	7.18919e-06	PROKKA_00599	1.14.99.40	bluB	similar to AA sequence:UniProtKB:Q92PC8		1	0	0	0	0	0
607	RM25_RS02945	RM25_0598	Bleomycin hydrolase	634	gene	704437	705885	+	1263.16	0.154991	0.0826928	1.8743	0.0608894	0.140979	1295.63	0.209058	0.145559	1.43624	0.150933	0.204707	1230.69	0.0988185	0.150585	0.65623	0.511676	0.612193	1263.38	-0.0749433	0.140711	-0.532604	0.594308	0.655797	1304.38	-0.135389	0.145136	-0.932844	0.350901	0.414573	PROKKA_00600	3.4.22.40	pepC_1	similar to AA sequence:UniProtKB:Q04723		1	0	0	0	0	0
608	RM25_RS02950	RM25_0599	Hydrolase, NUDIX family	635	gene	705940	706425	+	453.988	-0.227585	0.133411	-1.7059	0.0880274	0.178095	429.17	-0.245206	0.201449	-1.21721	0.223525	0.286175	478.805	-0.212653	0.201283	-1.05649	0.290745	0.394202	516.254	0.0795344	0.194704	0.408489	0.682915	0.73165	410.339	0.16903	0.206537	0.818404	0.413127	0.478731	PROKKA_00601	3.6.1.55	mutX	similar to AA sequence:UniProtKB:P41354		1	0	0	0	0	0
609	RM25_RS02955	RM25_0600	Tetracycline resistance determinant TetV	636	gene	706569	707795	+	695.928	-0.393869	0.199885	-1.97047	0.048784	0.122846	614.759	-0.655193	0.179968	-3.6406	0.000272	0.000845784	777.096	-0.194285	0.25827	-0.752254	0.451898	0.555621	833.471	0.0780601	0.189284	0.412397	0.680049	0.730239	590.35	0.598652	0.243318	2.46036	0.0138797	0.0235355	PROKKA_00602			protein motif:CLUSTERS:PRK08633		1	0	0	0	0	0
610	RM25_RS02960	RM25_0601	Putative SAM-dependent methyltransferase	637	gene	707820	709184	+	335.743	-0.258741	0.342154	-0.756212	0.449522	0.55633	239.272	-0.670818	0.20463	-3.2782	0.00104472	0.00279818	432.214	-0.0399897	0.346597	-0.115378	0.908145	0.936285	384.297	0.514263	0.214097	2.40201	0.016305	0.0350328	300.946	1.2093	0.337127	3.58706	0.000334428	0.000772791	PROKKA_00603			protein motif:Pfam:PF12847.1		0	0	0	0	0	0
611	RM25_RS02965	RM25_0602	ABC transporter, permease protein OpuCB	638	gene	709403	710044	+	614.593	-0.260616	0.11093	-2.34938	0.0188047	0.069555	621.031	-0.279728	0.152916	-1.82929	0.0673557	0.100991	608.156	-0.239559	0.221835	-1.0799	0.280187	0.383731	706.563	-0.112671	0.208554	-0.540247	0.589026	0.650579	548.576	-0.0168897	0.140578	-0.120145	0.904368	0.922769	PROKKA_00604		opuBB	similar to AA sequence:UniProtKB:Q45461		1	0	0	0	0	0
612	RM25_RS02970	RM25_0603	Osmoprotectant transport ATP-binding protein ABC transporter	639	gene	710041	711375	+	798.583	0.0142098	0.19261	0.073775	0.941189	0.960755	862.622	0.0913683	0.178916	0.510676	0.609578	0.668578	734.544	-0.0750604	0.317934	-0.236088	0.813364	0.865899	838.179	-0.210795	0.222483	-0.947467	0.343401	0.418725	789.087	-0.313718	0.275204	-1.13995	0.254308	0.31219	PROKKA_00605		opuBA_1	similar to AA sequence:UniProtKB:Q45460		1	0	0	0	0	0
613	RM25_RS02975	RM25_0604	ProWL	640	gene	711372	712109	+	356.752	-0.227705	0.156845	-1.45179	0.14656	0.247275	384.666	-0.179445	0.150237	-1.19442	0.232315	0.295343	328.838	-0.282262	0.277062	-1.01877	0.308313	0.412192	406.458	-0.242149	0.206374	-1.17335	0.240655	0.309282	323.054	-0.283024	0.237503	-1.19167	0.233393	0.289988	PROKKA_00606		opuCB_1	similar to AA sequence:UniProtKB:O34878		1	0	0	0	0	0
614	RM25_RS02980	RM25_0605	ProXL	641	gene	712113	713144	+	718.623	-0.0406582	0.243975	-0.166649	0.867646	0.910121	888.154	0.0119218	0.129562	0.0920161	0.926685	0.944314	549.093	-0.124531	0.21269	-0.585504	0.558209	0.653601	771.872	-0.68752	0.185384	-3.70862	0.000208392	0.000928508	695.149	-0.769611	0.128404	-5.99368	2.05149e-09	1.09397e-08	PROKKA_00607		osmF_1	similar to AA sequence:UniProtKB:P33362		1	0	0	0	0	0
615	RM25_RS02985	RM25_0606	10 kDa chaperonin	642	gene	713381	713677	+	4334.84	0.8669	0.747082	1.16038	0.245894	0.354792	7065.55	0.593009	0.205615	2.88408	0.0039256	0.00883728	1604.13	2.41656	0.582745	4.14686	3.37072e-05	0.000291018	3296.41	-3.52304	0.556789	-6.32743	2.49279e-10	4.16703e-09	5489.95	-1.66969	0.271801	-6.14305	8.09512e-10	4.57558e-09	PROKKA_00608		groS	similar to AA sequence:UniProtKB:Q8NSS1		1	0	0	0	0	0
616	RM25_RS02990	RM25_0607	60 kDa chaperonin 1	643	gene	713699	715291	+	22561.2	0.88466	0.775667	1.14051	0.254072	0.362159	37747.8	0.66984	0.209863	3.19179	0.00141392	0.0036224	7374.57	2.24733	0.619678	3.62661	0.00028717	0.00178591	17008.4	-3.55176	0.596706	-5.95228	2.64431e-09	3.35482e-08	28704.4	-1.94551	0.269703	-7.21352	5.4523e-13	4.88634e-12	PROKKA_00609		groL1_1	similar to AA sequence:UniProtKB:Q00767		1	0	0	0	0	0
617	RM25_RS02995	RM25_0608	Inosine-5'-monophosphate dehydrogenase	644	gene	715438	716958	+	6964.65	1.51027	0.321354	4.6997	2.6055e-06	9.03111e-05	6901.59	0.87039	0.202841	4.29099	1.77877e-05	7.16677e-05	7027.71	2.3109	0.37125	6.22465	4.82647e-10	1.49684e-08	3855.41	-1.10162	0.322249	-3.41855	0.000629553	0.00239718	10056.2	0.370838	0.256452	1.44603	0.148168	0.196308	PROKKA_00610	1.1.1.205	guaB_1	similar to AA sequence:UniProtKB:P65167		1	0	0	0	0	0
618	RM25_RS03000	RM25_0609	IMP dehydrogenase family protein	645	gene	717110	718213	+	1743.38	0.340643	0.225749	1.50895	0.131312	0.229943	2027.22	0.408018	0.184363	2.21312	0.0268891	0.0464305	1459.54	0.249105	0.2982	0.835362	0.403514	0.509417	1632.06	-0.438463	0.300077	-1.46117	0.143969	0.200434	1907.18	-0.559003	0.169551	-3.29695	0.000977401	0.00207731	PROKKA_00611	1.-.-.-		similar to AA sequence:UniProtKB:A0QSU4		1	0	0	0	0	0
619	RM25_RS03005	RM25_0610	Chorismate mutase	646	gene	718245	718574	+	585.712	0.262919	0.108398	2.42551	0.015287	0.0612778	582.273	0.30471	0.151055	2.01722	0.0436727	0.0710398	589.15	0.223112	0.219617	1.01591	0.309671	0.413537	563.362	-0.000603606	0.198481	-0.00304113	0.997574	0.99817	625.341	-0.0325124	0.168678	-0.192749	0.847156	0.87692	PROKKA_00612		tyrA_1	similar to AA sequence:UniProtKB:P07023		1	0	0	0	0	0
620	RM25_RS03010	RM25_0611	Transcription initiation factor	647	gene	718878	720194	+	1449.31	-0.178365	0.184515	-0.966667	0.333711	0.44441	1309.21	-0.265664	0.153694	-1.72853	0.0838935	0.12206	1589.4	-0.106649	0.298296	-0.357528	0.720696	0.792295	1625.67	0.151614	0.269217	0.563167	0.573321	0.637113	1328.72	0.349381	0.183004	1.90915	0.0562428	0.082185	PROKKA_00613					0	0	0	0	0	0
621	RM25_RS03015	RM25_0612	Hypothetical protein	648	gene	720219	721931	+	920.2	-0.260254	0.257	-1.01266	0.311221	0.420131	740.83	-0.766559	0.158578	-4.83395	1.33849e-06	6.64174e-06	1099.57	0.0670633	0.197524	0.33952	0.734218	0.802668	1057.16	0.140477	0.169577	0.8284	0.407444	0.483558	819.115	1.02605	0.158519	6.47276	9.62277e-11	6.30024e-10	PROKKA_00614					0	0	0	0	0	0
622	RM25_RS03020	RM25_0613	Hypothetical protein	649	gene	721944	723161	+	361.927	-0.0167752	0.408052	-0.0411104	0.967208	0.97873	231.211	-0.777124	0.230197	-3.37591	0.000735727	0.00204253	492.644	0.328797	0.310387	1.05931	0.289457	0.393682	382.057	0.516022	0.273863	1.88423	0.0595338	0.0979213	353.491	1.68468	0.265971	6.33407	2.3877e-10	1.43566e-09	PROKKA_00615					0	0	0	0	0	0
623	RM25_RS03025	RM25_0614	AmiC, N-acetylmuramoyl-L-alanine amidase	650	gene	723229	724068	+	347.428	-0.604889	0.320085	-1.88978	0.0587877	0.137599	255.61	-0.816426	0.230474	-3.54238	0.000396536	0.00118609	439.246	-0.488953	0.335261	-1.45842	0.144724	0.229397	440.611	0.586438	0.263413	2.22631	0.0259937	0.050219	270.983	0.979934	0.320295	3.05947	0.00221727	0.00438799	PROKKA_00616			protein motif:Pfam:PF01520.12		1	0	0	0	0	0
624	RM25_RS03030	RM25_0615	Serine acetyltransferase	651	gene	724103	724654	-	1827.88	0.683948	0.301362	2.26952	0.0232367	0.0780182	2258.61	0.690418	0.220371	3.13298	0.0017304	0.00432049	1397.16	0.675037	0.359785	1.87623	0.0606242	0.117028	1490.72	-0.732829	0.359384	-2.03913	0.0414374	0.0729954	2205.55	-0.714555	0.217177	-3.29019	0.0010012	0.00212214	PROKKA_00617	2.3.1.30	cysE	similar to AA sequence:UniProtKB:Q06750		1	0	0	0	0	0
625	RM25_RS03035	RM25_0616	Cysteine synthase	652	gene	724651	725577	-	511.732	-0.21817	0.383931	-0.568252	0.569864	0.661986	310.726	-0.489697	0.193731	-2.52772	0.0114806	0.0222166	712.737	-0.102954	0.190091	-0.541603	0.588092	0.677484	577.527	0.966633	0.198644	4.86615	1.13795e-06	8.59662e-06	463.808	1.4056	0.183362	7.66574	1.77798e-14	2.01476e-13	PROKKA_00618	2.5.1.47	cysK1_1	similar to AA sequence:UniProtKB:P0A534		1	0	0	0	0	0
626	RM25_RS13160	RM25_0617	Ribulokinase	653	gene	726024	726908	+	258.467	-1.55404	0.62973	-2.46778	0.0135954	0.0573243	142.139	-3.0309	0.417741	-7.25546	4.00301e-13	5.58289e-12	374.795	-1.16167	0.364123	-3.19032	0.00142113	0.00650015	404.857	0.961191	0.362488	2.65165	0.00800996	0.0195642	129.265	2.90263	0.464937	6.24306	4.29092e-10	2.49721e-09	PROKKA_00619	2.7.1.16	araB_1	similar to AA sequence:UniProtKB:P94524		0	0	0	0	0	0
627	RM25_RS13165	RM25_0618	Ribulokinase domain protein	654	gene	726905	727549	+	152.288	-1.77593	0.795945	-2.23122	0.0256666	0.082377	84.6957	-4.63746	0.551547	-8.4081	4.16693e-17	9.17894e-16	219.881	-1.23626	0.494502	-2.50001	0.012419	0.0360488	247.631	0.847708	0.397541	2.13238	0.0329759	0.0611038	68.0626	4.33207	0.683098	6.34181	2.27085e-10	1.37241e-09	PROKKA_00620	2.7.1.16	araB_2	similar to AA sequence:UniProtKB:Q9KBQ3		0	0	0	0	0	0
628	RM25_RS03045	RM25_0619	Putative L-ribulose-5-phosphate 4-epimerase	655	gene	727546	728193	+	245.439	-1.77877	0.8258	-2.15399	0.0312406	0.0928825	135.444	-4.934	0.543549	-9.07738	1.11216e-19	3.209e-18	355.434	-1.22673	0.432261	-2.83795	0.00454043	0.0165919	398.989	0.850559	0.449745	1.8912	0.0585971	0.0967311	109.351	4.63578	0.585346	7.91972	2.38054e-15	3.13459e-14	PROKKA_00621	5.1.3.4	araD	similar to AA sequence:UniProtKB:P94525		1	0	0	0	0	0
629	NA	RM25_0620	Hypothetical protein	656	gene	728153	728251	+	15.5182	-2.0744	0.899575	-2.30598	0.0211119	0.0736106	8.55345	-6.32696	1.47427	-4.2916	1.77389e-05	7.15933e-05	22.483	-1.49742	0.41579	-3.60138	0.000316531	0.00193783	26.4269	0.861412	0.410683	2.09751	0.0359485	0.0656317	5.76483	5.7752	1.66455	3.46952	0.000521386	0.00116816	PROKKA_00622					0	0	0	0	0	0
630	RM25_RS03050	RM25_0621	L-arabinose isomerase	657	gene	728321	729841	+	339.15	-1.5763	0.745814	-2.11353	0.0345557	0.0989646	183.635	-3.9511	0.441892	-8.94133	3.84517e-19	1.02989e-17	494.665	-1.07604	0.45952	-2.34167	0.0191979	0.0499442	533.594	0.8856	0.416036	2.12866	0.0332821	0.0615621	168.423	3.84331	0.527552	7.28518	3.21246e-13	2.9928e-12	PROKKA_00623	5.3.1.4	araA	similar to AA sequence:UniProtKB:Q9S467		1	0	0	0	0	0
631	RM25_RS03055	RM25_0622	Lactose operon repressor	658	gene	729868	730905	+	406.522	-0.745172	0.426794	-1.74598	0.0808153	0.168108	255.075	-1.25732	0.289797	-4.33863	1.43373e-05	5.8873e-05	557.969	-0.529645	0.3127	-1.69378	0.0903074	0.158965	533.553	0.806316	0.333168	2.42015	0.0155141	0.0336399	298.405	1.59921	0.277414	5.76472	8.17925e-09	3.95051e-08	PROKKA_00624		lacI	similar to AA sequence:UniProtKB:P03023		1	0	0	0	0	0
632	RM25_RS03060	RM25_0623	ABC transporter periplasmic-binding protein ytfQ	659	gene	731149	732129	+	286.49	-1.33061	0.402757	-3.30376	0.000953974	0.00971332	198.738	-1.80291	0.303308	-5.94417	2.77868e-09	2.22767e-08	374.243	-1.10863	0.360931	-3.0716	0.00212914	0.00910779	430.625	0.661817	0.294475	2.24745	0.0246114	0.0482873	160.438	1.42446	0.396143	3.59582	0.000323366	0.000752392	PROKKA_00625		ytfQ	similar to AA sequence:UniProtKB:P39325		0	0	0	0	0	0
633	RM25_RS13170	RM25_0624	ATP binding protein of ABC transporter	660	gene	732267	732620	+	107.215	-1.63635	0.584153	-2.80123	0.00509083	0.0300981	63.1473	-2.74455	0.535642	-5.12384	2.99368e-07	1.66418e-06	151.282	-1.29203	0.376148	-3.43491	0.000592756	0.00320308	170.043	0.901588	0.438573	2.05573	0.0398084	0.0704417	51.3205	2.41969	0.540634	4.47566	7.61765e-06	2.27853e-05	PROKKA_00626	3.6.3.17	araG	similar to AA sequence:UniProtKB:P0AAF3		0	0	0	0	0	0
634	RM25_RS13175	RM25_0625	YtfR	661	gene	732714	733799	+	466.899	-1.2906	0.393298	-3.28147	0.00103267	0.0101841	335.175	-1.70198	0.317941	-5.35315	8.64366e-08	5.36134e-07	598.623	-1.08289	0.377069	-2.87185	0.00408073	0.0153893	695.541	0.596627	0.368922	1.61722	0.105832	0.155494	266.611	1.28729	0.355337	3.62272	0.000291525	0.000683706	PROKKA_00627	3.6.3.17	rbsA	similar to AA sequence:UniProtKB:P04983		0	0	0	0	0	0
635	RM25_RS03070	RM25_0626	YtfT	662	gene	733796	734854	+	323.108	-1.17178	0.367239	-3.19078	0.00141891	0.0124326	237.087	-1.50921	0.292743	-5.1554	2.5309e-07	1.43397e-06	409.129	-0.993187	0.385371	-2.57722	0.00995979	0.0301738	470.324	0.566192	0.323506	1.75017	0.0800886	0.123459	195.625	1.15409	0.386001	2.98988	0.00279089	0.00540965	PROKKA_00628		ytfT	similar to AA sequence:UniProtKB:P39328		1	0	0	0	0	0
636	RM25_RS03075	RM25_0627	ABC transporter, permease protein YjfF	663	gene	734851	735879	+	318.515	-1.42296	0.479662	-2.9666	0.00301117	0.0208133	202.971	-2.01297	0.341787	-5.88954	3.87278e-09	3.05289e-08	434.058	-1.18573	0.438853	-2.70189	0.00689472	0.0232294	487.196	0.820408	0.356836	2.29912	0.0214982	0.04342	170.742	1.72349	0.460471	3.74289	0.000181916	0.000442037	PROKKA_00629		yjfF	similar to AA sequence:UniProtKB:P37772		1	0	0	0	0	0
637	RM25_RS03080	RM25_0628	GMP synthase (glutamine-hydrolyzing)	664	gene	736288	737727	+	3633.49	1.08735	0.341976	3.17961	0.00147474	0.0127325	4661.57	0.873976	0.199134	4.38888	1.13935e-05	4.7224e-05	2605.41	1.50284	0.260189	5.77596	7.65169e-09	1.71762e-07	2475.69	-1.32988	0.259493	-5.12492	2.97664e-07	2.49677e-06	4838.93	-0.661257	0.183918	-3.59539	0.000323901	0.000752894	PROKKA_00630	6.3.5.2	guaA_1	similar to AA sequence:UniProtKB:P0A5A1		1	0	0	0	0	0
638	NA	RM25_0629	Hypothetical protein	665	gene	737616	737879	-	87.8978	-0.815644	0.344035	-2.37082	0.0177488	0.0668272	67.0949	-0.988258	0.34152	-2.89371	0.00380723	0.00863681	108.701	-0.720659	0.421272	-1.71067	0.0871415	0.15478	118.092	0.531499	0.285109	1.8642	0.0622936	0.101539	62.6392	0.870104	0.501591	1.73469	0.0827958	0.116368	PROKKA_00631					0	0	0	0	0	0
639	RM25_RS03085	RM25_0630	YwqG	666	gene	737932	738819	+	1199.7	0.318099	0.181304	1.75451	0.0793435	0.166529	1303.69	0.0247307	0.145381	0.17011	0.864924	0.895312	1095.71	0.675671	0.221406	3.05173	0.00227529	0.00958535	1131.44	-0.675043	0.168957	-3.99535	6.45981e-05	0.000331716	1302.76	0.0232415	0.156195	0.148798	0.881713	0.902779	PROKKA_00632					1	0	0	0	0	0
640	RM25_RS03090	RM25_0631	NAD(P)H quinone oxidoreductase, PIG3 family	667	gene	738870	739814	-	820.155	-0.857046	0.379689	-2.25723	0.0239935	0.0793164	551.592	0.172115	0.156857	1.09727	0.272523	0.338606	1088.72	-1.45197	0.336363	-4.31667	1.58404e-05	0.000153189	1109.61	1.56503	0.338508	4.6233	3.77681e-06	2.5507e-05	571.392	-0.015103	0.157472	-0.0959093	0.923593	0.937205	PROKKA_00633	2.3.1.41	ppsC	similar to AA sequence:UniProtKB:P96202		1	0	0	0	0	0
641	RM25_RS03095	RM25_0632	putative stress-response transcriptional regulator protein PspC	668	gene	740111	740401	-	1546.55	1.39283	0.350337	3.97569	7.01768e-05	0.00127236	2051.25	1.65739	0.216285	7.66298	1.81669e-14	2.91288e-13	1041.85	0.928372	0.382189	2.42909	0.0151367	0.0414851	905.479	-0.511337	0.362326	-1.41126	0.158167	0.216492	2193.3	-1.20716	0.238521	-5.06101	4.17035e-07	1.55284e-06	PROKKA_00634			protein motif:Pfam:PF04024.6		1	0	0	0	0	0
642	RM25_RS03100	RM25_0633	Sensor histidine kinase	669	gene	740643	741986	+	988.439	0.208556	0.165883	1.25725	0.208664	0.313661	1087.66	0.528093	0.136482	3.86933	0.000109136	0.000368001	889.216	-0.171627	0.156104	-1.09944	0.271576	0.37433	968.53	0.0230821	0.159515	0.144702	0.884946	0.908457	1040.07	-0.624794	0.136474	-4.57813	4.69155e-06	1.45884e-05	PROKKA_00635	2.7.13.3	liaS	similar to AA sequence:UniProtKB:O32198		1	0	0	0	0	0
643	RM25_RS03105	RM25_0634	Two component transcriptional regulator, LuxR family	670	gene	741983	742681	+	839.993	0.319762	0.219424	1.45728	0.14504	0.245764	974.252	0.540325	0.164795	3.27877	0.00104259	0.00279566	705.734	0.024508	0.274544	0.0892682	0.928869	0.952303	791.956	-0.236363	0.275664	-0.857431	0.391207	0.466962	913.961	-0.709907	0.159027	-4.46408	8.04151e-06	2.38413e-05	PROKKA_00636		liaR_1	similar to AA sequence:UniProtKB:O32197		1	0	0	0	0	0
644	RM25_RS03110	RM25_0635	Hypothetical protein	671	gene	742918	743169	-	3024.14	0.734227	0.281362	2.60954	0.00906631	0.0436108	3243.06	0.678496	0.221243	3.06674	0.00216404	0.00528018	2805.23	0.799978	0.457533	1.74846	0.0803842	0.146036	2410.78	-0.331796	0.43566	-0.761593	0.446303	0.521277	3689.6	-0.182644	0.258263	-0.7072	0.479442	0.541728	PROKKA_00637			protein motif:CLUSTERS:PRK10457		1	0	0	0	0	0
645	RM25_RS03115	RM25_0636	Iron compound ABC transporter, iron compound-binding protein	672	gene	743459	744475	+	512.065	0.076517	0.240743	0.317836	0.750609	0.819447	444.231	0.284778	0.310064	0.918452	0.358382	0.427267	579.899	-0.0828793	0.212491	-0.390038	0.696509	0.772915	524.21	0.506714	0.298746	1.69614	0.0898602	0.136031	515.932	0.202263	0.273409	0.739783	0.459432	0.524397	PROKKA_00638		yclQ	similar to AA sequence:UniProtKB:P94421		1	0	0	0	0	0
646	RM25_RS03120	RM25_0637	Ferric anguibactin transport system permease protein fatD	673	gene	744472	745503	+	385.29	-0.33941	0.183851	-1.84612	0.0648755	0.146165	349.812	-0.31161	0.245921	-1.26712	0.205113	0.265487	420.769	-0.363356	0.240241	-1.51246	0.130416	0.21141	452.81	0.226864	0.216226	1.0492	0.294085	0.368114	333.741	0.233386	0.266435	0.875961	0.381051	0.446404	PROKKA_00639		feuB	similar to AA sequence:UniProtKB:P40410		1	0	0	0	0	0
647	RM25_RS03125	RM25_0638	ABC-type cobalamin/Fe3+-siderophores transport system, permease component	674	gene	745496	746779	+	453.887	-0.771523	0.372889	-2.06904	0.0385424	0.106699	323.363	-0.677211	0.390291	-1.73514	0.0827155	0.120644	584.412	-0.825429	0.323734	-2.54971	0.0107812	0.0322888	600.171	0.841677	0.362223	2.32364	0.0201447	0.0412519	329.802	0.762118	0.395761	1.9257	0.0541415	0.0793111	PROKKA_00640		feuC	similar to AA sequence:UniProtKB:P40411		1	0	0	0	0	0
648	RM25_RS03130	RM25_0639	Transposase InsI for insertion sequence element IS30C	675	gene	746776	747702	+	0.733185	0.509678	1.755	0.290415	0.771499	0.836826	0.292245	-1.51099	4.04773	-0.373292	0.708931	0.759523	1.17413	1.51367	1.70206	0.889321	0.37383	0.479912	0.663104	-0.151058	1.83485	-0.0823273	0.934386	0.948062	0.840007	2.99593	3.95255	0.757972	0.448468	0.513375	PROKKA_00641			protein motif:Pfam:PF00665.20		0	0	0	0	0	0
649	RM25_RS03135	RM25_0640	Putative iron-siderophore ABC transporter (ATP-binding protein)	676	gene	747720	748475	+	235.949	-1.42509	0.469441	-3.0357	0.00239974	0.0175658	157.6	-2.14001	0.370208	-5.78056	7.44542e-09	5.55344e-08	314.298	-1.12494	0.39313	-2.86149	0.00421653	0.0157502	361.188	0.67956	0.343102	1.98063	0.0476323	0.081829	126.129	1.76643	0.456668	3.86808	0.000109697	0.000276531	PROKKA_00642		yusV_2	similar to AA sequence:UniProtKB:O32188		1	0	0	0	0	0
650	RM25_RS03140	RM25_0641	Cardiolipin synthase 1	677	gene	748548	749801	-	1147.67	0.0566814	0.126057	0.449647	0.652965	0.737087	1261.19	0.025471	0.134552	0.189302	0.849856	0.882039	1034.16	0.0952955	0.166152	0.573544	0.566276	0.660749	1190.84	-0.382728	0.150581	-2.54168	0.011032	0.0255427	1146.68	-0.261407	0.120058	-2.17733	0.0294557	0.0465017	PROKKA_00643	2.7.8.-	cls	similar to AA sequence:UniProtKB:P63801		1	0	0	0	0	0
651	RM25_RS03145	RM25_0642	ATP-dependent DNA helicase PcrA	678	gene	749938	752427	+	2067.97	-0.0718017	0.178841	-0.401483	0.688064	0.766128	2278.44	0.17401	0.119094	1.46111	0.143984	0.196622	1857.51	-0.374854	0.246059	-1.52343	0.127651	0.208506	2236.79	-0.0933715	0.183497	-0.508845	0.610861	0.669674	1981.07	-0.581519	0.191068	-3.04351	0.00233835	0.00461599	PROKKA_00644	3.6.4.12	uvrD1_1	similar to AA sequence:UniProtKB:P0A5A3		1	0	0	0	0	0
652	RM25_RS03150	RM25_0643	Putative membrane protein	679	gene	752521	753999	+	1858.22	0.281193	0.30281	0.928614	0.353089	0.46579	2418.02	0.324568	0.185815	1.74673	0.0806843	0.1179	1298.41	0.202387	0.199964	1.01212	0.311482	0.41528	1779.13	-0.886984	0.240653	-3.68574	0.000228036	0.00100276	2000.07	-0.96046	0.102615	-9.35982	7.98708e-21	2.0137e-19	PROKKA_00645					1	0	0	0	0	0
653	RM25_RS03155	RM25_0644	Phosphoribosylglycinamide formyltransferase	680	gene	754010	754621	+	787.354	0.534282	0.189748	2.81575	0.00486638	0.0290381	919.426	0.580445	0.150816	3.84869	0.000118753	0.000396462	655.281	0.471776	0.206982	2.27931	0.0226485	0.0564297	680.566	-0.485535	0.191601	-2.53409	0.011274	0.0260008	912.902	-0.542724	0.127343	-4.26192	2.02675e-05	5.73475e-05	PROKKA_00646	2.1.2.2	purN	similar to AA sequence:UniProtKB:P71554		1	0	0	0	0	0
654	RM25_RS03160	RM25_0645	Bifunctional purine biosynthesis protein PurH	681	gene	754743	756296	+	1714.22	0.484504	0.253503	1.91124	0.0559741	0.132999	2137.87	0.515513	0.147236	3.50128	0.000463028	0.00135741	1290.56	0.433975	0.209412	2.07235	0.0382327	0.0834394	1516.71	-0.74543	0.19904	-3.74513	0.000180297	0.000825167	1959.87	-0.773167	0.129039	-5.99171	2.0764e-09	1.10476e-08	PROKKA_00647		purH	similar to AA sequence:UniProtKB:Q8NS21		1	0	0	0	0	0
655	RM25_RS03165	RM25_0646	Bifunctional protein FolD	682	gene	756370	757230	+	1181.91	0.626071	0.357511	1.75119	0.079913	0.167129	1630.29	0.711914	0.160571	4.43364	9.26552e-06	3.91377e-05	733.52	0.441575	0.179521	2.45974	0.0139039	0.0392422	988.024	-1.05135	0.203069	-5.17731	2.25107e-07	1.9435e-06	1407.25	-1.26949	0.104882	-12.104	1.00599e-33	7.1852e-32	PROKKA_00648		folD	similar to AA sequence:UniProtKB:A0QSY5		1	0	0	0	0	0
656	RM25_RS03170	RM25_0647	Hypothetical protein	683	gene	757236	757559	+	286.369	0.691569	0.300372	2.30237	0.0213141	0.0738079	363.613	1.00292	0.24061	4.16824	3.06964e-05	0.000117836	209.125	0.193714	0.24031	0.806102	0.420184	0.524883	231.508	-0.368107	0.288612	-1.27544	0.202153	0.266485	347.268	-1.12159	0.188286	-5.95684	2.5716e-09	1.35599e-08	PROKKA_00649					1	0	0	0	0	0
657	RM25_RS03175	RM25_0648	Malate dehydrogenase	684	gene	757741	758727	-	17788.5	-0.27521	0.375086	-0.733724	0.463117	0.566165	22412	-0.127392	0.207566	-0.613744	0.539384	0.605395	13165.1	-0.530493	0.495003	-1.0717	0.283856	0.388304	20716	-0.634657	0.473113	-1.34145	0.179774	0.240891	15765.3	-1.0084	0.255601	-3.94521	7.97308e-05	0.000207423	PROKKA_00650	1.1.1.37	mdh_1	similar to AA sequence:UniProtKB:P10584		1	0	0	0	0	0
658	RM25_RS03180	RM25_0649	Isocitrate dehydrogenase [NADP]	685	gene	758905	760122	+	4241.22	0.765689	0.273367	2.80096	0.0050951	0.0300981	4987.91	0.507876	0.166656	3.04745	0.00230791	0.00557923	3494.54	1.15746	0.315448	3.66925	0.000243267	0.00154134	3341.81	-0.982705	0.253146	-3.88197	0.000103615	0.000501478	5221.52	-0.296827	0.225933	-1.31378	0.188919	0.242396	PROKKA_00651	1.1.1.42	icd	similar to AA sequence:UniProtKB:P65097		1	0	0	0	0	0
659	RM25_RS12545	RM25_0650	Hypothetical protein	686	gene	760314	760625	-	197.843	0.0205096	0.189397	0.108289	0.913766	0.942972	220.518	0.242586	0.176537	1.37414	0.169398	0.225322	175.169	-0.249665	0.273004	-0.914512	0.360448	0.467057	207.154	-0.145452	0.19461	-0.747402	0.454821	0.528606	195.999	-0.577773	0.260346	-2.21925	0.0264696	0.0423262	PROKKA_00652					1	0	0	0	0	0
660	RM25_RS13180	RM25_0651	Hypothetical protein	687	gene	760703	760921	+	98.0326	-1.11913	0.401281	-2.78888	0.00528902	0.030857	66.7163	-1.52887	0.354348	-4.31459	1.59896e-05	6.50908e-05	129.349	-0.93226	0.367532	-2.53654	0.0111953	0.0332335	141.304	0.704032	0.27675	2.54393	0.0109613	0.0254857	60.741	1.37287	0.472563	2.90516	0.00367064	0.00693801	PROKKA_00653					0	0	0	0	0	0
661	NA	RM25_0652	Hypothetical protein	688	gene	761096	761344	+	101.113	-1.06608	0.547789	-1.94615	0.0516369	0.126779	59.8899	-1.97664	0.450202	-4.39057	1.13052e-05	4.69954e-05	142.336	-0.748904	0.468954	-1.59697	0.110273	0.185786	143.712	0.830228	0.374826	2.21497	0.0267621	0.0514505	64.4793	2.13368	0.567383	3.76057	0.000169527	0.000414912	PROKKA_00654					0	0	0	0	0	0
662	RM25_RS03200	RM25_0653	Putative hemolysin	689	gene	761583	763103	+	1252.35	0.317252	0.173429	1.82929	0.0673563	0.149773	1421.89	0.537462	0.145586	3.69171	0.000222752	0.000704784	1082.81	0.0352038	0.176189	0.199807	0.841631	0.885196	1177.2	-0.17522	0.156609	-1.11884	0.263209	0.3348	1363.09	-0.626582	0.137212	-4.56651	4.95913e-06	1.53193e-05	PROKKA_00655		tlyC	similar to AA sequence:UniProtKB:O05961		1	0	0	0	0	0
663	RM25_RS03205	RM25_0654	Hypothetical protein	690	gene	763184	764473	+	444.721	-0.316585	0.292044	-1.08403	0.278352	0.387751	349.956	-0.078682	0.191864	-0.410093	0.681738	0.735403	539.485	-0.474991	0.388962	-1.22118	0.222019	0.318991	517.157	0.738715	0.250116	2.95349	0.00314203	0.00917691	389.989	0.410014	0.352129	1.16438	0.244268	0.301751	PROKKA_00656			protein motif:Pfam:PF01636.17		1	0	0	0	0	0
664	RM25_RS03210	RM25_0655	Basic membrane protein	691	gene	764723	765667	+	549.723	-0.222952	0.116276	-1.91743	0.0551834	0.132317	524.693	-0.156855	0.154144	-1.01759	0.308873	0.376811	574.752	-0.284169	0.216003	-1.31558	0.188315	0.282533	625.702	0.124884	0.178405	0.699999	0.483928	0.554326	498.294	0.060297	0.213839	0.281974	0.777964	0.81933	PROKKA_00657			protein motif:Pfam:PF02608.8		1	0	0	0	0	0
665	RM25_RS03215	RM25_0656	Ribonuclease H	692	gene	765739	766770	+	678.052	0.192612	0.295734	0.651302	0.514851	0.611954	877.808	0.266892	0.191187	1.39598	0.162722	0.217794	478.296	0.0611398	0.176405	0.346587	0.728901	0.799079	672.859	-0.826357	0.23031	-3.58802	0.000333202	0.00140998	709.467	-0.98138	0.145654	-6.73775	1.6086e-11	1.15947e-10	PROKKA_00658	3.1.26.4	rnhA	similar to AA sequence:UniProtKB:P0A7Y4		1	0	0	0	0	0
666	RM25_RS03220	RM25_0657	Hypothetical protein	693	gene	766847	767362	+	549.285	-0.721934	0.421463	-1.71292	0.0867265	0.176421	323.452	-0.055344	0.172642	-0.320571	0.748535	0.795087	775.118	-1.02012	0.3863	-2.64074	0.00827261	0.0264566	718.081	1.60532	0.371232	4.32431	1.5301e-05	9.01614e-05	405.435	0.677314	0.207728	3.26058	0.00111184	0.00232117	PROKKA_00659					1	0	0	0	0	0
667	RM25_RS03225	RM25_0658	Enoyl-CoA hydratase echA9	694	gene	767438	768370	-	919.259	0.0467267	0.0992381	0.470854	0.637745	0.722634	870.076	0.0912984	0.144809	0.630477	0.528383	0.594178	968.442	0.00647324	0.169629	0.0381611	0.969559	0.982481	955.012	0.140448	0.182261	0.77059	0.44095	0.516047	914.766	0.10435	0.116011	0.899482	0.368396	0.433288	PROKKA_00660	4.2.1.17	fadB	similar to AA sequence:UniProtKB:P94549		1	0	0	0	0	0
668	RM25_RS03230	RM25_0659	Methionine--tRNA ligase	695	gene	768411	770357	+	2696.5	0.390742	0.218561	1.78779	0.0738097	0.159751	3186.17	0.254414	0.139715	1.82095	0.0686144	0.102747	2206.83	0.591413	0.225474	2.62298	0.00871653	0.02754	2476.63	-0.782829	0.189385	-4.13354	3.5722e-05	0.000193556	2995.85	-0.398505	0.14963	-2.66327	0.00773844	0.0138178	PROKKA_00661	6.1.1.10	metG	similar to AA sequence:UniProtKB:P00959		1	0	0	0	0	0
669	RM25_RS03235	RM25_0660	Silent information regulator protein Sir2	696	gene	770585	771508	+	670.943	0.0521163	0.137359	0.379416	0.704379	0.780546	664.899	0.156085	0.134625	1.15941	0.24629	0.310763	676.988	-0.0478906	0.269602	-0.177635	0.85901	0.897865	694.029	0.0660151	0.202119	0.326615	0.743959	0.788804	671.073	-0.0758977	0.213939	-0.354763	0.722767	0.76945	PROKKA_00662	3.5.1.-	cobB_2	similar to AA sequence:UniProtKB:Q9WYW0		1	0	0	0	0	0
670	RM25_RS03240	RM25_0661	PF04239 family protein	697	gene	771527	772171	-	235.26	-0.714001	0.395788	-1.804	0.0712312	0.155744	156.389	-1.01542	0.320757	-3.16569	0.00154718	0.00391698	314.132	-0.574951	0.350384	-1.64092	0.100815	0.173953	306.402	0.777463	0.332268	2.33987	0.0192905	0.039798	175.159	1.28387	0.354602	3.62058	0.000293942	0.00068869	PROKKA_00663					1	0	0	0	0	0
671	RM25_RS03245	RM25_0662	Putative membrane protein	698	gene	772168	772623	-	216.242	-1.18198	0.348552	-3.39111	0.000696104	0.00785388	156.751	-1.55925	0.29446	-5.29527	1.18839e-07	7.07272e-07	275.733	-0.990166	0.291926	-3.39185	0.000694237	0.00362017	315.574	0.579406	0.293987	1.97085	0.0487405	0.0833077	129.869	1.21455	0.321083	3.78268	0.00015515	0.000383322	PROKKA_00664					0	0	0	0	0	0
672	RM25_RS03250	RM25_0663	Transcriptional regulator, MerR family	699	gene	772796	773161	-	298.692	-1.08634	0.422533	-2.57103	0.0101398	0.0476086	200.822	-1.64527	0.333726	-4.93	8.22307e-07	4.21343e-06	396.562	-0.836209	0.330348	-2.5313	0.011364	0.0334963	426.474	0.6726	0.346583	1.94066	0.0522995	0.08805	187.979	1.54887	0.347248	4.46042	8.18011e-06	2.42217e-05	PROKKA_00665		adhR	similar to AA sequence:UniProtKB:O06008		1	0	0	0	0	0
673	RM25_RS03255	RM25_0664	Carboxymuconolactone decarboxylase	700	gene	773274	773681	+	120.443	-1.38296	0.598859	-2.30933	0.0209252	0.0735054	68.834	-2.66338	0.467	-5.70316	1.17604e-08	8.47686e-08	172.053	-1.00195	0.415975	-2.40868	0.0160102	0.0434247	183.083	0.870231	0.383297	2.27038	0.0231843	0.0460832	65.7868	2.61294	0.543439	4.80816	1.52327e-06	5.08549e-06	PROKKA_00666			protein motif:Pfam:PF02627.1		1	0	0	0	0	0
674	RM25_RS12700	RM25_0665	Hypothetical protein	701	gene	773678	773848	+	59.0097	-1.25554	0.379993	-3.30411	0.000952788	0.00971332	41.6361	-1.56518	0.442944	-3.5336	0.000409945	0.00122	76.3833	-1.1127	0.340876	-3.26425	0.00109756	0.00524735	87.5787	0.669949	0.339444	1.97366	0.0484199	0.0829402	34.0593	1.1909	0.486971	2.44552	0.0144644	0.0244392	PROKKA_00667		cobB_3	protein motif:HAMAP:MF_01968		0	0	0	0	0	0
675	RM25_RS03260	RM25_0666	Transposase IS204/IS1001/IS1096/IS1165 family protein	702	gene	774099	775175	-	45.4728	-1.79058	0.698729	-2.56263	0.0103884	0.0483902	22.1493	-3.22808	0.753554	-4.28381	1.83719e-05	7.37694e-05	68.7962	-1.47967	0.401061	-3.6894	0.000224783	0.00145154	73.8582	1.26171	0.433538	2.91026	0.00361131	0.0102101	19.9703	3.08049	0.78371	3.93065	8.47169e-05	0.000218466	PROKKA_00668			protein motif:Pfam:PF01610.11		0	0	0	0	0	0
676	RM25_RS03270	RM25_0667	Putative insertion element ISCmi2 transposase	703	gene	776332	777375	-	110.946	-1.28892	0.60806	-2.11973	0.0340287	0.0978117	67.1269	-2.84176	0.519218	-5.47316	4.42074e-08	2.86255e-07	154.764	-0.818255	0.353817	-2.31265	0.0207418	0.0526816	165.241	0.668785	0.459087	1.45677	0.145179	0.201619	63.1972	2.76737	0.452373	6.11744	9.50889e-10	5.3363e-09	PROKKA_00669			protein motif:CLUSTERS:PRK09409		0	0	0	0	0	0
677	RM25_RS11795	RM25_0668	Puromycin N-acetyltransferase	704	gene	777524	778144	-	262.349	-0.102912	0.183574	-0.5606	0.575071	0.667705	232.268	-0.0145509	0.209129	-0.0695786	0.944529	0.955885	292.43	-0.172032	0.259273	-0.663519	0.506998	0.606905	285.557	0.352895	0.201712	1.7495	0.0802042	0.123556	248.412	0.251589	0.256526	0.980754	0.326714	0.390896	PROKKA_00670			protein motif:Pfam:PF00583.18		1	0	0	0	0	0
678	NA	RM25_0669	Hypothetical protein	705	gene	778465	778671	+	193.726	-0.0323567	0.223599	-0.144709	0.884941	0.922107	216.869	0.133319	0.223472	0.596583	0.550786	0.61643	170.582	-0.238387	0.324491	-0.734648	0.462554	0.565771	207.257	-0.220905	0.250662	-0.881283	0.378165	0.455227	187.499	-0.55472	0.298485	-1.85845	0.0631053	0.091251	PROKKA_00671					0	0	0	0	0	0
679	RM25_RS03280	RM25_0670	Transposase IS204/IS1001/IS1096/IS1165 family protein	706	gene	778651	779727	-	91.0621	-1.68166	0.789923	-2.1289	0.0332629	0.0966715	51.0831	-4.5165	0.689936	-6.54626	5.89941e-11	6.00932e-10	131.041	-1.13282	0.421337	-2.68864	0.00717435	0.0238841	145.572	0.802975	0.49606	1.61871	0.10551	0.15543	42.584	4.26304	0.682552	6.24574	4.21795e-10	2.46082e-09	PROKKA_00672			protein motif:Pfam:PF01610.11		0	0	0	0	0	0
680	RM25_RS03285	RM25_0671	Chlorophyll synthesis pathway protein BchC	707	gene	780442	781485	-	1683.51	-0.0236314	0.24445	-0.0966716	0.922987	0.948749	1956.08	0.422643	0.121333	3.48332	0.00049523	0.00143574	1410.94	-0.646262	0.170864	-3.78232	0.000155374	0.00106955	1794.15	-0.0142759	0.180099	-0.0792667	0.936821	0.949714	1638.41	-1.03428	0.105096	-9.84132	7.47268e-23	2.28742e-21	PROKKA_00673	1.1.1.1	adhT	similar to AA sequence:UniProtKB:P12311		1	0	0	0	0	0
681	RM25_RS03290	RM25_0672	Putative membrane protein (DUF2207) (Precursor)	708	gene	781623	783410	-	1694.31	-0.137953	0.0910462	-1.5152	0.129722	0.228346	1708.79	0.0347515	0.12357	0.281229	0.778535	0.822504	1679.82	-0.312554	0.153703	-2.03349	0.0420027	0.088949	1872.43	0.081705	0.119189	0.68551	0.493022	0.561108	1583.23	-0.211875	0.141823	-1.49394	0.135192	0.180537	PROKKA_00674					1	0	0	0	0	0
682	RM25_RS03295	RM25_0673	Pyruvate-flavodoxin oxidoreductase	709	gene	783722	787441	+	5213.44	0.596902	0.222291	2.68523	0.00724795	0.0383897	6335.14	0.679648	0.157088	4.32654	1.51469e-05	6.18739e-05	4091.75	0.471172	0.166238	2.83432	0.00459234	0.0167039	4398.84	-0.563064	0.177303	-3.17572	0.00149465	0.00493403	6152.03	-0.725627	0.126901	-5.71807	1.07742e-08	5.09938e-08	PROKKA_00675	1.2.7.-	nifJ_2	similar to AA sequence:UniProtKB:Q06879		1	0	0	0	0	0
683	RM25_RS03300	RM25_0674	Dihydroorotate oxidase	710	gene	787445	788452	+	1289.6	0.630471	0.288253	2.18722	0.0287267	0.0870758	1662.71	0.713924	0.182301	3.91619	8.99581e-05	0.000309614	916.487	0.484749	0.191481	2.53158	0.0113551	0.0334963	1073.73	-0.774687	0.225383	-3.4372	0.000587766	0.00224897	1536.2	-0.961632	0.122869	-7.82648	5.017e-15	6.19114e-14	PROKKA_00676	1.3.1.1	preA_2	similar to AA sequence:UniProtKB:P25889		1	0	0	0	0	0
684	RM25_RS03305	RM25_0675	Hypothetical protein	711	gene	788480	789022	-	265.572	-0.6993	0.239016	-2.92574	0.00343639	0.0226879	232.463	-0.513396	0.219582	-2.33806	0.0193841	0.0347703	298.681	-0.849813	0.367793	-2.31057	0.0208566	0.052859	345.246	0.429839	0.235648	1.82407	0.0681411	0.10963	199.252	0.156508	0.364	0.429968	0.667219	0.719412	PROKKA_00677					1	0	0	0	0	0
685	RM25_RS03310	RM25_0676	Bifunctional acetyl-/propionyl-coenzyme A carboxylase subunit alpha accA3	712	gene	789075	790856	-	3695.84	0.413715	0.261647	1.5812	0.113833	0.208635	4523.74	0.336392	0.173316	1.94091	0.0522688	0.0820224	2867.94	0.53768	0.273284	1.96748	0.0491283	0.0997376	3366.94	-0.826602	0.256197	-3.22643	0.00125345	0.00428173	4133.12	-0.587023	0.177033	-3.31589	0.000913502	0.00196095	PROKKA_00678	6.4.1.7	cfiB	similar to AA sequence:UniProtKB:D3DJ42		1	0	0	0	0	0
686	RM25_RS03315	RM25_0677	DNA-formamidopyrimidine glycosylase	713	gene	791012	791827	-	430.623	-0.0870647	0.156383	-0.556742	0.577704	0.670352	402.562	0.143395	0.183818	0.780092	0.435337	0.503725	458.684	-0.289318	0.229348	-1.26148	0.207136	0.303809	467.878	0.331793	0.213305	1.55549	0.11983	0.172219	410.566	-0.0361497	0.227108	-0.159174	0.873532	0.897521	PROKKA_00679	3.2.2.-	nei1	similar to AA sequence:UniProtKB:P64158		1	0	0	0	0	0
687	NA	RM25_0678	Hypothetical protein	714	gene	791978	792193	-	1217.07	0.438066	0.428275	1.02286	0.306373	0.415729	800.898	0.145578	0.245475	0.593044	0.553152	0.618197	1633.23	0.58459	0.521066	1.12191	0.2619	0.363331	1091.42	0.731734	0.439207	1.66603	0.0957066	0.143317	1360.71	1.19603	0.364999	3.27682	0.00104984	0.00221133	PROKKA_00680					1	0	0	0	0	0
688	RM25_RS12555	RM25_0679	Hypothetical protein	715	gene	792474	792953	+	381.797	-0.595387	0.246171	-2.41859	0.0155807	0.0622435	293.878	-0.482448	0.219775	-2.19519	0.0281501	0.0482895	469.716	-0.668786	0.194064	-3.44622	0.000568489	0.00310762	483.155	0.684129	0.206506	3.31288	0.000923413	0.00329272	298.209	0.558022	0.224389	2.48685	0.012888	0.0219963	PROKKA_00681					1	0	0	0	0	0
689	RM25_RS03325	RM25_0680	MutT/NUDIX family protein	716	gene	793044	793544	-	328.893	0.090109	0.14258	0.631991	0.527393	0.623403	324.236	0.355917	0.202219	1.76006	0.0783977	0.114915	333.551	-0.161584	0.186326	-0.867211	0.385826	0.491298	336.279	0.244409	0.176404	1.38551	0.165897	0.224853	332.945	-0.215515	0.227091	-0.949027	0.342607	0.406608	PROKKA_00682			protein motif:CLUSTERS:PRK09438		0	0	0	0	0	0
690	RM25_RS03330	RM25_0681	Septum formation protein Maf	717	gene	793548	794276	-	662.655	0.101234	0.1695	0.597252	0.550339	0.645027	726.362	0.415061	0.139415	2.97717	0.00290927	0.00680949	598.949	-0.272207	0.186333	-1.46087	0.144052	0.228486	674.393	0.0171072	0.176724	0.0968017	0.922884	0.938816	673.109	-0.619996	0.130455	-4.75258	2.0084e-06	6.61332e-06	PROKKA_00683		yceF	similar to AA sequence:UniProtKB:P0A729		1	0	0	0	0	0
691	RM25_RS03335	RM25_0682	Hypothetical protein	718	gene	794327	794581	-	287.784	0.533874	0.317398	1.68204	0.0925618	0.183704	367.06	0.366398	0.243877	1.50239	0.132997	0.183964	208.507	0.837582	0.237665	3.52421	0.000424749	0.00245789	249.488	-1.15795	0.281522	-4.11318	3.9025e-05	0.000207634	333.77	-0.631847	0.178688	-3.53603	0.000406185	0.000921441	PROKKA_00684					1	0	0	0	0	0
692	RM25_RS03340	RM25_0683	Propionyl-CoA carboxylase subunit beta 5 accD5	719	gene	794587	796161	-	3379.08	0.325524	0.214115	1.52033	0.128429	0.2268	3988.74	0.27067	0.157015	1.72385	0.0847356	0.123057	2769.42	0.405644	0.233947	1.73391	0.0829336	0.149103	3181.45	-0.657708	0.204826	-3.21106	0.00132247	0.00449791	3679.86	-0.480509	0.164476	-2.92146	0.00348393	0.00662228	PROKKA_00685	6.4.1.3	accD5	similar to AA sequence:UniProtKB:P96885		1	0	0	0	0	0
693	RM25_RS03345	RM25_0684	hypothetical protein	720	gene	796293	797639	+	919.758	-0.432308	0.206859	-2.08987	0.0366293	0.102658	803.962	-0.205656	0.158469	-1.29777	0.194366	0.253386	1035.55	-0.61266	0.308649	-1.98498	0.047147	0.0968882	1111	0.474634	0.20912	2.26967	0.0232273	0.0460832	769.683	0.132385	0.271492	0.487619	0.62582	0.681949	PROKKA_00686		yjjP	similar to AA sequence:UniProtKB:P0ADD5		1	0	0	0	0	0
694	RM25_RS03350	RM25_0685	Putative exporter of polyketide antibiotics	721	gene	797747	799219	-	453.231	-1.40221	0.629639	-2.22701	0.0259467	0.082825	238.279	-2.81827	0.322102	-8.74962	2.14081e-18	5.31145e-17	668.182	-1.03539	0.437908	-2.36439	0.0180597	0.0476138	689.678	1.03392	0.333868	3.09681	0.00195617	0.00616402	245.737	2.89464	0.450117	6.43086	1.26881e-10	8.12657e-10	PROKKA_00687			protein motif:Pfam:PF12730.1		0	0	0	0	0	0
695	RM25_RS03355	RM25_0686	Transposase IS204/IS1001/IS1096/IS1165 family protein	722	gene	799583	800659	+	11.5469	1.01136	1.30491	0.775047	0.438312	0.546903	1.38363	-3.67995	2.40039	-1.53306	0.12526	0.174285	21.7102	1.28336	0.779707	1.64596	0.0997728	0.172408	7.86518	2.19135	0.820857	2.66959	0.00759438	0.0188025	15.3611	7.18952	1.60647	4.47534	7.62905e-06	2.27904e-05	PROKKA_00688			protein motif:Pfam:PF01610.11		0	0	0	0	0	0
696	RM25_RS12560	RM25_0687	Hypothetical protein	723	gene	800625	800834	-	36.2658	-0.811241	0.414445	-1.95742	0.0502987	0.125197	23.8258	-1.02873	0.584677	-1.75949	0.0784948	0.114986	48.7058	-0.722628	0.272736	-2.64955	0.00805981	0.0260881	48.5183	0.846338	0.355006	2.38401	0.0171251	0.0362332	25.7679	1.21982	0.533899	2.28474	0.0223283	0.0362978	PROKKA_00689					1	0	0	0	0	0
697	RM25_RS03360	RM25_0688	Tetronasin-transport ATP-binding protein ABC transporter	724	gene	800831	801775	-	451.234	-0.994148	0.46167	-2.15337	0.0312892	0.0928825	248.702	-1.29544	0.256202	-5.05635	4.27367e-07	2.27897e-06	653.767	-0.886719	0.293983	-3.01623	0.00255941	0.0106206	631.018	1.1983	0.293899	4.07723	4.55745e-05	0.000239775	296.331	1.66941	0.286927	5.81824	5.94702e-09	2.92023e-08	PROKKA_00690	3.6.3.-	drrA_2	similar to AA sequence:UniProtKB:P32010		1	0	0	0	0	0
698	RM25_RS03365	RM25_0689	Putative membrane protein	725	gene	801880	802398	+	177.594	-0.651536	0.284065	-2.29362	0.0218126	0.0751374	138.805	-0.742608	0.329862	-2.25127	0.0243684	0.0424197	216.383	-0.597562	0.252705	-2.36466	0.0180464	0.0476138	228.579	0.520467	0.318521	1.63401	0.102257	0.151489	135.591	0.723355	0.301231	2.40133	0.0163354	0.0273845	PROKKA_00691					1	0	0	0	0	0
699	RM25_RS03370	RM25_0690	Transcription regulator	726	gene	802513	803091	+	420.291	-0.347984	0.127735	-2.72425	0.00644468	0.0351794	457.686	-0.357403	0.177557	-2.01289	0.0441261	0.0715797	382.896	-0.334622	0.168579	-1.98496	0.0471492	0.0968882	498.602	-0.325007	0.182715	-1.77877	0.0752774	0.117503	362.8	-0.248573	0.180668	-1.37585	0.168867	0.220817	PROKKA_00692			protein motif:Pfam:PF01047.16		1	0	0	0	0	0
700	RM25_RS11800	RM25_0691	Transcriptional regulator, TetR family	727	gene	803105	803710	-	621.065	0.299357	0.337625	0.886655	0.375265	0.486523	404.987	0.180461	0.156574	1.15256	0.24909	0.313793	837.142	0.356117	0.229738	1.5501	0.121118	0.200052	585.376	0.894934	0.196959	4.54376	5.52594e-06	3.62803e-05	669.36	1.1128	0.173138	6.42722	1.29956e-10	8.30099e-10	PROKKA_00693			protein motif:CLUSTERS:PRK10668		1	0	0	0	0	0
701	RM25_RS03380	RM25_0692	Biotin-[acetyl-CoA-carboxylase] ligase	728	gene	803860	804651	+	737.22	0.198338	0.194386	1.02033	0.307572	0.416636	842.644	0.290289	0.223459	1.29907	0.193919	0.252943	631.795	0.0776661	0.181768	0.427281	0.669174	0.749285	727.563	-0.360776	0.192701	-1.87221	0.0611777	0.0999972	772.326	-0.524533	0.227566	-2.30497	0.0211685	0.0346727	PROKKA_00694	6.3.4.15	birA	similar to AA sequence:UniProtKB:P0CI75		1	0	0	0	0	0
702	RM25_RS03385	RM25_0693	Putative membrane protein	729	gene	804685	805188	+	584.383	-0.0185393	0.21012	-0.0882322	0.929692	0.952318	624.571	0.415967	0.213333	1.94985	0.051194	0.0806041	544.194	-0.513714	0.191357	-2.68458	0.00726209	0.0240404	619.897	0.206214	0.235928	0.874055	0.382088	0.458779	569.327	-0.680392	0.167827	-4.05413	5.03206e-05	0.000132966	PROKKA_00695			protein motif:Pfam:PF03703.8		1	0	0	0	0	0
703	RM25_RS03390	RM25_0694	Transcriptional regulator, TetR family	730	gene	805270	805854	+	1057.62	0.646935	0.475798	1.35968	0.17393	0.277558	1556.18	0.742556	0.223095	3.32844	0.000873354	0.00237701	559.062	0.39255	0.406222	0.966342	0.333873	0.43914	878.892	-1.31749	0.424945	-3.10038	0.00193274	0.00611472	1266.03	-1.63161	0.177425	-9.19603	3.71412e-20	8.75417e-19	PROKKA_00696			protein motif:Pfam:PF00440.17		1	0	0	0	0	0
704	RM25_RS03395	RM25_0695	Putative insertion element ISCmi2 transposase	731	gene	805963	807006	+	71.4944	0.0887803	0.285477	0.31099	0.755808	0.823216	62.6939	-0.50195	0.403629	-1.24359	0.21365	0.274726	80.2949	0.536438	0.240452	2.23096	0.0256837	0.0619045	73.6283	-0.224594	0.276725	-0.811615	0.417013	0.492681	71.8357	0.865611	0.391435	2.21138	0.0270096	0.0430437	PROKKA_00697			protein motif:CLUSTERS:PRK09409		0	0	0	0	0	0
705	RM25_RS03400	RM25_0696	Peptidase family S51	732	gene	807003	807719	-	922.174	0.0835563	0.187349	0.445992	0.655603	0.738119	927.655	0.321042	0.170478	1.88319	0.0596751	0.0910383	916.694	-0.153266	0.313689	-0.488593	0.62513	0.711116	947.476	0.174267	0.321333	0.542326	0.587594	0.649605	928.937	-0.259822	0.152074	-1.70853	0.0875383	0.122377	PROKKA_00698			protein motif:Pfam:PF03575.1		1	0	0	0	0	0
706	RM25_RS03405	RM25_0697	Phosphoribosylaminoimidazole carboxylase, ATPase subunit	733	gene	807797	808969	+	1991.49	0.522035	0.289728	1.80181	0.0715758	0.156063	2525.11	0.710871	0.179714	3.95556	7.6355e-05	0.000267413	1457.87	0.206234	0.274465	0.751404	0.45241	0.555887	1735.83	-0.553797	0.278564	-1.98804	0.0468074	0.0806469	2300.62	-1.01915	0.164951	-6.17848	6.47237e-10	3.72082e-09	PROKKA_00699	6.3.4.18	purK	similar to AA sequence:UniProtKB:O66608		1	0	0	0	0	0
707	RM25_RS03410	RM25_0698	N5-carboxyaminoimidazole ribonucleotide mutase	734	gene	808962	809522	+	566.301	0.320581	0.164061	1.95404	0.0506969	0.12544	636.001	0.515578	0.172236	2.99343	0.00275856	0.00651169	496.601	0.0800371	0.166018	0.482098	0.629736	0.7136	532.628	-0.174472	0.186714	-0.934432	0.350081	0.425769	617.133	-0.557603	0.159795	-3.4895	0.00048393	0.00108942	PROKKA_00700	5.4.99.18	purE	similar to AA sequence:UniProtKB:P96880		1	0	0	0	0	0
708	RM25_RS03415	RM25_0699	Cell envelope-related transcriptional regulator	735	gene	809560	810918	-	1204.77	0.103732	0.163637	0.633916	0.526136	0.622541	1357.92	0.200239	0.1664	1.20336	0.228837	0.292183	1051.63	-0.0185092	0.179912	-0.102879	0.918059	0.943272	1230.24	-0.312115	0.214347	-1.45612	0.14536	0.201656	1223.24	-0.48436	0.118891	-4.07399	4.6214e-05	0.000122803	PROKKA_00701		msrR	similar to AA sequence:UniProtKB:Q99Q02		1	0	0	0	0	0
709	RM25_RS03420	RM25_0700	Mannose-1-phosphate guanylyltransferase	736	gene	811044	812123	+	1707.37	0.341785	0.38308	0.892202	0.372285	0.484258	2365.69	0.483554	0.207135	2.33448	0.0195704	0.0350382	1049.06	0.0299561	0.260934	0.114803	0.908601	0.936285	1600.94	-0.977779	0.305536	-3.20021	0.0013733	0.00462409	1872.17	-1.39117	0.125168	-11.1145	1.0665e-28	5.84594e-27	PROKKA_00702	2.7.7.13	rfbM	similar to AA sequence:UniProtKB:P26404		1	0	0	0	0	0
710	RM25_RS03425	RM25_0701	Putative membrane protein	737	gene	812120	813187	+	1009.31	0.323553	0.24639	1.31317	0.189124	0.293267	1214.65	0.350386	0.21552	1.62577	0.103998	0.146868	803.979	0.285735	0.253903	1.12537	0.260433	0.361721	949.578	-0.611281	0.303553	-2.01375	0.0440353	0.0769393	1100.84	-0.62924	0.131661	-4.77924	1.75958e-06	5.85781e-06	PROKKA_00703					0	0	0	0	0	0
711	RM25_RS03430	RM25_0702	Transcription factor WhiB	738	gene	813520	813780	+	1236.19	0.708325	0.263701	2.6861	0.00722924	0.0383769	1426.19	0.387667	0.216057	1.79428	0.0727687	0.107736	1046.2	1.17827	0.24633	4.78332	1.72422e-06	2.20869e-05	999.529	-1.00235	0.291189	-3.44228	0.000576827	0.00221342	1501.47	-0.167492	0.160551	-1.04323	0.296841	0.358246	PROKKA_00704		whiB	similar to AA sequence:UniProtKB:Q7AKN0		1	0	0	0	0	0
712	RM25_RS03435	RM25_0703	Hypothetical protein	739	gene	813977	817216	+	1796.83	0.158695	0.1938	0.81886	0.412866	0.522624	1928.54	0.432343	0.165847	2.60688	0.00913717	0.0183914	1665.13	-0.15306	0.28853	-0.530482	0.595778	0.684133	1787.84	0.0365138	0.22445	0.162681	0.870769	0.8986	1862.86	-0.490659	0.229231	-2.14046	0.0323176	0.050279	PROKKA_00705					1	0	0	0	0	0
713	RM25_RS03440	RM25_0704	Hypothetical protein	740	gene	817213	818565	+	489.397	0.0722494	0.176281	0.409853	0.681914	0.760658	479.868	0.192785	0.171841	1.12188	0.261912	0.326629	498.927	-0.0406746	0.317796	-0.12799	0.898157	0.928897	502.317	0.117533	0.203085	0.578739	0.562765	0.627751	493.221	-0.0544739	0.286413	-0.190193	0.849158	0.878606	PROKKA_00706					1	0	0	0	0	0
714	RM25_RS03445	RM25_0705	Hypothetical protein	741	gene	818670	819110	-	147.167	0.136906	0.248635	0.55063	0.581888	0.67396	115.618	0.363756	0.248814	1.46196	0.143752	0.196419	178.716	-0.00597821	0.228243	-0.0261923	0.979104	0.987483	147.644	0.760619	0.231129	3.29089	0.000998726	0.00352395	151.211	0.448573	0.258856	1.73291	0.0831124	0.116744	PROKKA_00707			protein motif:Pfam:PF06262.5		1	0	0	0	0	0
715	RM25_RS13190	RM25_0706	Hypothetical protein	742	gene	819177	819677	+	770.862	0.707035	0.115803	6.10549	1.02488e-09	1.20782e-07	796.195	0.735882	0.163401	4.50353	6.68352e-06	2.89578e-05	745.528	0.676957	0.211309	3.20363	0.00135705	0.00624718	618.999	-0.114799	0.186691	-0.614915	0.538611	0.605103	935.385	-0.129865	0.158576	-0.81895	0.412815	0.478606	PROKKA_00708					1	0	0	0	0	0
716	RM25_RS03455	RM25_0707	Eukaryotic phosphomannomutase	743	gene	819793	820608	+	1999.74	0.652112	0.230151	2.83341	0.00460549	0.0281221	2308.45	0.602357	0.177914	3.38567	0.000710046	0.00197589	1691.03	0.721669	0.316592	2.27949	0.0226378	0.0564297	1650.37	-0.577681	0.235219	-2.45593	0.014052	0.0310408	2388.48	-0.422182	0.244927	-1.72371	0.084761	0.118565	PROKKA_00709			protein motif:Pfam:PF03332.7		1	0	0	0	0	0
717	RM25_RS03460	RM25_0708	Hypothetical protein	744	gene	820669	820869	+	1358.59	0.899045	0.279363	3.2182	0.00129	0.011785	1606.63	0.68838	0.195404	3.52286	0.000426909	0.0012641	1110.54	1.22346	0.325541	3.75824	0.000171113	0.00116564	1009.69	-0.939951	0.317462	-2.96083	0.00306809	0.00898321	1731.02	-0.36481	0.203425	-1.79333	0.0729196	0.103599	PROKKA_00710			protein motif:CLUSTERS:PRK11827		1	0	0	0	0	0
718	RM25_RS03465	RM25_0709	Phospho-glucose isomerase C-terminal domain protein	745	gene	820877	821893	+	1301.59	1.08535	0.219673	4.94077	7.78152e-07	3.33473e-05	1502.35	0.975736	0.22162	4.40274	1.0689e-05	4.48052e-05	1100.82	1.24086	0.201131	6.16942	6.8542e-10	1.99815e-08	883.191	-0.682349	0.26462	-2.5786	0.00992009	0.023594	1733.05	-0.375427	0.13385	-2.80483	0.00503434	0.00932857	PROKKA_00711			protein motif:Pfam:PF10432.3	Bacterial phospho-glucose isomerase C-terminal region	1	0	0	0	0	0
719	RM25_RS03470	RM25_0710	Cation diffusion facilitator family transporter	746	gene	822005	823045	+	1323.88	0.549076	0.222394	2.46894	0.0135515	0.0573243	1583.4	0.491328	0.135808	3.61782	0.000297099	0.000915374	1064.36	0.636956	0.233209	2.73127	0.00630908	0.0216456	1139.63	-0.72147	0.174233	-4.14083	3.46059e-05	0.000188374	1539.91	-0.527826	0.158619	-3.32764	0.000875846	0.00189045	PROKKA_00712			protein motif:CLUSTERS:PRK09509		1	0	0	0	0	0
720	RM25_RS03475	RM25_0711	Hypothetical protein	747	gene	823201	823464	-	273.919	0.753323	0.201823	3.7326	0.000189515	0.0027918	272.862	0.786351	0.240955	3.26347	0.00110056	0.00292779	274.977	0.721075	0.335623	2.14847	0.0316763	0.0723489	216.145	-0.0145578	0.246547	-0.0590468	0.952915	0.963544	335.606	-0.0356604	0.315706	-0.112955	0.910067	0.926578	PROKKA_00713					1	0	0	0	0	0
721	RM25_RS03480	RM25_0712	Multidrug resistance efflux protein	748	gene	823523	825034	+	1214.83	0.639178	0.309913	2.06245	0.0391652	0.10757	1579.47	0.96205	0.151212	6.36226	1.9881e-10	1.86691e-09	850.179	0.0767745	0.237864	0.322767	0.746872	0.813859	1004.44	-0.434772	0.213521	-2.0362	0.04173	0.0733464	1453.17	-1.2613	0.165479	-7.62209	2.49594e-14	2.78822e-13	PROKKA_00714		bmr3_1	similar to AA sequence:UniProtKB:P96712	Putative antibiotic resistance	1	0	0	0	0	0
722	RM25_RS03485	RM25_0713	Hypothetical protein	749	gene	825208	826260	+	1137.7	0.533076	0.221341	2.4084	0.0160228	0.0630481	1330.72	0.514731	0.179549	2.86679	0.00414655	0.00928149	944.687	0.560934	0.27451	2.0434	0.041013	0.0875612	985.832	-0.57311	0.255029	-2.24723	0.0246251	0.0482873	1317.19	-0.488945	0.187063	-2.61379	0.0089544	0.0158331	PROKKA_00715			protein motif:Pfam:PF06271.6		1	0	0	0	0	0
723	RM25_RS03490	RM25_0714	4-alpha-glucanotransferase malQ	750	gene	826391	828580	+	1883.17	0.356304	0.250386	1.42302	0.154731	0.25575	2336.88	0.541762	0.136548	3.96756	7.26108e-05	0.000256203	1429.47	0.0602975	0.197219	0.305739	0.759803	0.824519	1748.71	-0.504995	0.174213	-2.89873	0.0037468	0.0105259	2075.31	-0.930723	0.143258	-6.49682	8.20347e-11	5.43134e-10	PROKKA_00716	2.4.1.25	malQ_1	similar to AA sequence:UniProtKB:Q59266		1	0	0	0	0	0
724	RM25_RS03495	RM25_0715	O-succinylbenzoate synthase	751	gene	828577	829575	+	563.494	0.365526	0.191078	1.91297	0.0557518	0.1328	591.522	0.691518	0.149631	4.62149	3.81001e-06	1.74373e-05	535.465	0.0192097	0.298487	0.0643569	0.948686	0.967988	517.816	0.172933	0.204872	0.844102	0.398612	0.474031	623.888	-0.438483	0.249509	-1.75738	0.0788528	0.111025	PROKKA_00717	5.1.1.-		similar to AA sequence:UniProtKB:Q97MK4		1	0	0	0	0	0
725	RM25_RS03500	RM25_0716	2-succinyl-5-enolpyruvyl-6-hydroxy-3-cyclohexene-1-carboxylate synthase	752	gene	829700	831355	+	609.543	0.128082	0.202449	0.632662	0.526954	0.623197	546.072	0.279346	0.14572	1.917	0.0552373	0.0855979	673.013	0.00562294	0.327888	0.017149	0.986318	0.992157	612.639	0.384747	0.173201	2.22139	0.0263246	0.0507019	626.459	0.174496	0.300974	0.579772	0.562068	0.62314	PROKKA_00718	2.2.1.9	menD	similar to AA sequence:UniProtKB:Q99V50		1	0	0	0	0	0
726	RM25_RS03505	RM25_0717	Excinuclease ABC, A subunit	753	gene	831463	834033	+	1001.39	-1.02337	0.435784	-2.34835	0.0188569	0.069555	641.068	-1.51248	0.287467	-5.26142	1.42943e-07	8.38104e-07	1361.72	-0.813529	0.36421	-2.23368	0.0255039	0.0617704	1410.37	0.800714	0.340443	2.35198	0.018674	0.0388135	650.474	1.57291	0.339939	4.62703	3.7095e-06	1.17202e-05	PROKKA_00719		uvrA_1	similar to AA sequence:UniProtKB:P63383		0	0	0	0	0	0
727	RM25_RS03510	RM25_0718	Hypothetical protein	754	gene	834204	834680	+	219.15	-0.563808	0.255329	-2.20816	0.0272329	0.0850172	172.683	-0.263784	0.289228	-0.912026	0.361755	0.429983	265.618	-0.767566	0.19727	-3.89094	9.98587e-05	0.000742482	274.431	0.768572	0.289245	2.65717	0.00788005	0.0193673	173.452	0.314974	0.212084	1.48514	0.137508	0.183318	PROKKA_00720					0	0	0	0	0	0
728	RM25_RS03515	RM25_0719	Isochorismate synthase	755	gene	834796	836019	-	1231.85	0.21771	0.244562	0.890202	0.373358	0.484674	1517.19	0.41079	0.162011	2.53558	0.0112262	0.0218319	946.524	-0.0871356	0.146309	-0.595558	0.55147	0.648287	1206.56	-0.477244	0.160678	-2.97018	0.00297621	0.00874836	1299.52	-0.92378	0.145297	-6.35788	2.04563e-10	1.24588e-09	PROKKA_00721	5.4.4.2	entC	similar to AA sequence:UniProtKB:P0AEJ2		1	0	0	0	0	0
729	RM25_RS03520	RM25_0720	O-succinylbenzoic acid--CoA ligase	756	gene	836130	837362	-	718.183	0.263186	0.163772	1.60703	0.108048	0.202118	723.218	0.530378	0.16806	3.15588	0.00160014	0.00403372	713.148	-7.30342e-05	0.259533	-0.000281406	0.999775	0.999775	686.569	0.211737	0.176493	1.19969	0.230259	0.298034	770.04	-0.261139	0.234728	-1.11252	0.265916	0.325461	PROKKA_00722	6.2.1.26	menE	similar to AA sequence:UniProtKB:P63526		1	0	0	0	0	0
730	RM25_RS03525	RM25_0721	Naphthoate synthase	757	gene	837435	838520	-	1308.27	0.12885	0.0869992	1.48105	0.138594	0.238346	1254.64	0.169753	0.138982	1.2214	0.221934	0.28491	1361.9	0.091608	0.156061	0.587002	0.557202	0.653071	1318.13	0.101211	0.13734	0.736936	0.461162	0.533869	1338.77	0.0721116	0.126352	0.57072	0.568189	0.629038	PROKKA_00723	4.1.3.36	menB	similar to AA sequence:UniProtKB:A0QRD3		1	0	0	0	0	0
731	RM25_RS03530	RM25_0722	Nicotinate phosphoribosyltransferase	758	gene	838602	839957	-	801.85	-0.326651	0.205701	-1.58799	0.112288	0.206881	671.934	0.0575496	0.135886	0.423514	0.67192	0.725809	931.766	-0.608902	0.212364	-2.86726	0.00414042	0.0155398	938.193	0.71739	0.184192	3.8948	9.82805e-05	0.000479601	698.188	0.102662	0.175216	0.585914	0.557933	0.619429	PROKKA_00724	6.3.4.21	pncB1	similar to AA sequence:UniProtKB:Q10641		1	0	0	0	0	0
732	RM25_RS03535	RM25_0723	ATP-dependent Clp protease adapter protein ClpS	759	gene	840084	840377	+	735.379	0.836352	0.229627	3.64221	0.000270305	0.00364062	646.931	1.01128	0.171306	5.90333	3.56246e-09	2.82718e-08	823.827	0.7042	0.345012	2.04109	0.0412422	0.0879708	558.03	0.48907	0.301462	1.62233	0.104733	0.154575	920.963	0.222869	0.237541	0.938231	0.348126	0.411914	PROKKA_00725			protein motif:CLUSTERS:PRK00033		1	0	0	0	0	0
733	RM25_RS11805	RM25_0724	Hypothetical protein	760	gene	840374	840982	+	489.576	-0.0464598	0.199322	-0.233089	0.815692	0.871526	420.064	0.0876319	0.231854	0.377961	0.705459	0.756147	559.089	-0.148989	0.20647	-0.721602	0.470539	0.572862	523.427	0.46156	0.252036	1.83133	0.0670513	0.108321	471.915	0.28145	0.189975	1.48151	0.13847	0.184497	PROKKA_00726					1	0	0	0	0	0
734	RM25_RS03545	RM25_0725	Glutamate racemase	761	gene	841070	841888	+	758.953	0.140468	0.139945	1.00374	0.315506	0.424941	838.909	0.294938	0.12605	2.33986	0.0192911	0.0346828	678.998	-0.0465036	0.178639	-0.260321	0.794616	0.85212	762.751	-0.188355	0.139682	-1.34846	0.177511	0.238537	780.535	-0.477293	0.137375	-3.47439	0.000512016	0.00114826	PROKKA_00727	5.1.1.3	murI	similar to AA sequence:UniProtKB:O31332		1	0	0	0	0	0
735	RM25_RS03550	RM25_0726	TRNA nucleotidyltransferase	762	gene	842042	842803	+	1166.04	0.929937	0.175799	5.28979	1.2246e-07	7.59573e-06	1215.93	0.725082	0.164898	4.39716	1.09676e-05	4.57535e-05	1116.14	1.16418	0.274929	4.23447	2.29095e-05	0.000210929	851.495	-0.468904	0.213987	-2.19127	0.0284322	0.0540763	1494.57	0.0107102	0.21186	0.0505531	0.959682	0.967481	PROKKA_00728	2.7.7.56	rph	similar to AA sequence:UniProtKB:P50597		1	0	0	0	0	0
736	RM25_RS03545	RM25_0727	Non-canonical purine NTP pyrophosphatase	763	gene	842800	843606	+	1065.65	0.785836	0.178436	4.40402	1.06264e-05	0.000309215	1059.14	0.426375	0.132769	3.21141	0.00132088	0.00342498	1072.16	1.16487	0.260902	4.46478	8.01507e-06	8.41097e-05	829.906	-0.514103	0.167815	-3.0635	0.00218761	0.00680237	1317.72	0.271735	0.201352	1.34955	0.177161	0.22893	PROKKA_00729	3.6.1.19	rdgB	similar to AA sequence:UniProtKB:P52061		1	0	0	0	0	0
737	RM25_RS03560	RM25_0728	Thymidylate synthase	764	gene	843608	844420	+	1265.94	0.60854	0.166234	3.66075	0.00025148	0.00342623	1358.22	0.386789	0.13666	2.8303	0.0046505	0.010187	1173.66	0.874466	0.237352	3.68426	0.000229366	0.00146906	1061.86	-0.568367	0.171741	-3.30944	0.000934816	0.00332834	1495.73	-0.032728	0.163649	-0.199988	0.84149	0.872204	PROKKA_00730	2.1.1.45	thyA	similar to AA sequence:UniProtKB:P67042		1	0	0	0	0	0
738	RM25_RS03565	RM25_0729	Dihydrofolate reductase	765	gene	844535	845137	+	1990.07	1.47853	0.376274	3.92939	8.51616e-05	0.00148686	1937.63	0.590664	0.172947	3.41529	0.000637144	0.00180066	2042.5	2.66754	0.322991	8.25887	1.4706e-16	1.38648e-14	1118.61	-1.53585	0.219448	-6.99871	2.58332e-12	6.34259e-11	2857.33	0.582106	0.24345	2.39107	0.0167995	0.0280427	PROKKA_00731	1.5.1.3	folA	similar to AA sequence:UniProtKB:P04174		1	0	0	0	0	0
739	RM25_RS03570	RM25_0730	DNA polymerase IV	766	gene	845141	846592	+	985.844	0.382858	0.135029	2.83538	0.00457713	0.0280216	1002.56	0.560227	0.121978	4.59286	4.3722e-06	1.97042e-05	969.126	0.205199	0.253175	0.810503	0.417651	0.522785	901.074	0.0882924	0.198561	0.44466	0.656565	0.710852	1096.04	-0.205371	0.183628	-1.11841	0.263392	0.322669	PROKKA_00732	2.7.7.7	dinB_1	similar to AA sequence:UniProtKB:Q47155		1	0	0	0	0	0
740	RM25_RS03575	RM25_0731	LAO/AO transport system ATPase	767	gene	846796	847809	-	4392.18	0.628511	0.521314	1.20563	0.227961	0.335396	6038.89	0.294312	0.230381	1.2775	0.201425	0.261557	2745.48	1.44536	0.585042	2.47052	0.0134918	0.0384226	3686.93	-1.92574	0.580475	-3.31752	0.000908197	0.00324336	5219.59	-0.745481	0.236871	-3.14721	0.00164838	0.00332071	PROKKA_00733	3.6.-.-		similar to AA sequence:UniProtKB:P63577		1	0	0	0	0	0
741	RM25_RS03580	RM25_0732	Methylmalonyl-CoA mutase	768	gene	847802	849988	-	10450.1	0.423296	0.366339	1.15548	0.247895	0.35584	12484.2	0.021651	0.181893	0.119032	0.90525	0.928088	8415.92	1.0567	0.475413	2.2227	0.026236	0.0629716	9517.29	-1.22963	0.450782	-2.72778	0.00637615	0.0162121	11703.5	-0.1628	0.231861	-0.702146	0.482588	0.544761	PROKKA_00734	5.4.99.2	mutB	similar to AA sequence:UniProtKB:P11653		1	0	0	0	0	0
742	RM25_RS03585	RM25_0733	Methylmalonyl-CoA mutase, small subunit	769	gene	849985	851901	-	7074.02	0.342064	0.309379	1.10565	0.268879	0.376783	7931.95	0.137628	0.183304	0.750818	0.452762	0.521075	6216.1	0.608611	0.484318	1.25663	0.208886	0.305425	6633.41	-0.664437	0.4578	-1.45137	0.146677	0.203005	7729.27	-0.163931	0.239249	-0.68519	0.493224	0.554907	PROKKA_00735	5.4.99.2	mutA	similar to AA sequence:UniProtKB:P11652		1	0	0	0	0	0
743	NA	RM25_0734	Hypothetical protein	770	gene	851898	852161	-	905.034	0.3651	0.277958	1.31351	0.189011	0.293267	875.482	0.53118	0.251517	2.1119	0.0346946	0.058079	934.586	0.213292	0.442295	0.48224	0.629635	0.7136	836.615	0.22668	0.444256	0.510246	0.609879	0.668909	995.873	-0.0603111	0.24802	-0.24317	0.807874	0.843668	PROKKA_00736					1	0	0	0	0	0
744	RM25_RS03590	RM25_0735	Precorrin-2 C20-methyltransferase CbiL	771	gene	852736	853509	+	1279.81	0.468495	0.278483	1.68231	0.0925085	0.183704	1606.3	0.402211	0.202817	1.98312	0.0473541	0.0756703	953.31	0.583241	0.213969	2.72582	0.00641417	0.0218649	1139.87	-0.915405	0.258996	-3.53443	0.000408653	0.00167222	1457.4	-0.684705	0.141657	-4.83354	1.34126e-06	4.56615e-06	PROKKA_00737	2.1.1.130	cobI	similar to AA sequence:UniProtKB:P21639		1	0	0	0	0	0
745	RM25_RS03595	RM25_0736	Tetrapyrrole methylase, precorrin-3 methylase, CbiF	772	gene	853539	854498	+	1288.95	0.164178	0.280013	0.586322	0.557659	0.651985	1639.06	0.0765352	0.161501	0.473898	0.635572	0.693193	938.85	0.319056	0.203101	1.57092	0.116201	0.193832	1291.25	-0.995258	0.216816	-4.59034	4.42519e-06	2.94638e-05	1335.99	-0.6982	0.110586	-6.31366	2.72513e-10	1.62611e-09	PROKKA_00738	2.1.1.271	cbiF	similar to AA sequence:UniProtKB:P0A2G9		1	0	0	0	0	0
746	RM25_RS03600	RM25_0737	Bifunctional cbiH protein and precorrin-3B C17-methyltransferase	773	gene	854495	857140	+	2829.74	0.201332	0.24543	0.820322	0.412032	0.522129	3446.42	0.136796	0.186956	0.731701	0.464351	0.532332	2213.06	0.302681	0.219363	1.37982	0.167642	0.257158	2787.55	-0.787279	0.228677	-3.44275	0.000575825	0.00221342	2969.89	-0.568656	0.155466	-3.65775	0.000254439	0.000602725	PROKKA_00739	2.1.1.-	cbiH	similar to AA sequence:UniProtKB:Q05590		0	0	0	0	0	0
747	RM25_RS03605	RM25_0738	Sirohydrochlorin cobaltochelatase	774	gene	857133	858374	+	1116.97	0.266855	0.235224	1.13447	0.256598	0.364338	1330.65	0.185464	0.208928	0.887695	0.374705	0.443586	903.278	0.388799	0.229212	1.69624	0.0898411	0.158571	1073.74	-0.727685	0.27062	-2.68896	0.00716756	0.0179532	1196.58	-0.473155	0.137752	-3.43483	0.000592929	0.00131471	PROKKA_00740	4.99.1.3	cbiX	similar to AA sequence:UniProtKB:O87690		1	0	0	0	0	0
748	RM25_RS03610	RM25_0739	Putative cobalt-precorrin-6A synthase	775	gene	858406	859698	-	751.609	-0.0473473	0.137667	-0.343926	0.730902	0.804265	709.712	0.0865161	0.147398	0.586955	0.557234	0.621875	793.507	-0.166657	0.239414	-0.696104	0.486364	0.586673	803.621	0.22386	0.19379	1.15517	0.248022	0.317193	725.881	0.0279082	0.187168	0.149107	0.881469	0.902779	PROKKA_00741			protein motif:CLUSTERS:PRK00075		1	0	0	0	0	0
749	RM25_RS03615	RM25_0740	Precorrin-8X methylmutase	776	gene	859695	860348	-	574.971	0.614309	0.120698	5.08962	3.58779e-07	1.79924e-05	547.736	0.487568	0.162548	2.99952	0.00270402	0.00641829	602.207	0.730312	0.208694	3.49944	0.000466231	0.00266079	480.144	-0.0698301	0.173745	-0.401912	0.687749	0.735826	680.23	0.221105	0.166338	1.32926	0.183764	0.236296	PROKKA_00742	5.4.1.2	cobH	similar to AA sequence:UniProtKB:P21638		1	0	0	0	0	0
750	RM25_RS03620	RM25_0741	Precorrin-6Y C5, 15-methyltransferase, CbiT subunit	777	gene	860445	861035	-	632.36	0.00268316	0.16576	0.016187	0.987085	0.99256	552.683	0.21692	0.160571	1.35093	0.176719	0.233741	712.037	-0.164608	0.17821	-0.923674	0.355656	0.462628	664.898	0.495155	0.180387	2.74495	0.00605193	0.0155048	619.814	0.163102	0.140531	1.16061	0.245799	0.303483	PROKKA_00743	2.1.1.132	cobL	similar to AA sequence:UniProtKB:P21921		1	0	0	0	0	0
751	RM25_RS03625	RM25_0742	Precorrin-6x reductase CbiJ/CobK	778	gene	861108	861875	-	263.035	-0.537139	0.33195	-1.61813	0.105634	0.199663	193.326	-0.618	0.242419	-2.54931	0.0107937	0.0212006	332.745	-0.49478	0.390216	-1.26797	0.20481	0.3019	326.557	0.667351	0.287783	2.31893	0.0203986	0.0415194	211.227	0.85819	0.367001	2.33839	0.0193671	0.0318995	PROKKA_00744	1.3.1.54	cobK	similar to AA sequence:UniProtKB:P21920		1	0	0	0	0	0
752	RM25_RS03630	RM25_0743	Putative L-ribulose-5-phosphate 4-epimerase	779	gene	861856	862548	-	572.367	-0.333451	0.127538	-2.61453	0.00893514	0.0432446	594.284	-0.259041	0.146792	-1.76469	0.0776166	0.113917	550.449	-0.412355	0.241821	-1.7052	0.0881563	0.155994	673.099	-0.10565	0.20316	-0.520032	0.603041	0.663261	497.638	-0.200215	0.187196	-1.06955	0.284823	0.346045	PROKKA_00745	5.1.3.4	ulaF	similar to AA sequence:UniProtKB:P39306		1	0	0	0	0	0
754	RM25_RS03640	RM25_0744	Bacterioferritin comigratory protein bcp	783	gene	862781	863269	-	641.009	0.214923	0.129864	1.65499	0.0979269	0.190598	592.642	0.400458	0.141155	2.83702	0.00455373	0.0100216	689.376	0.0589718	0.185609	0.31772	0.750697	0.815765	624.938	0.342315	0.161247	2.12292	0.0337604	0.0623615	674.639	0.0504363	0.144358	0.349384	0.726801	0.773046	PROKKA_00747	1.11.1.15	bcp	similar to AA sequence:UniProtKB:O53226		1	0	0	0	0	0
755	RM25_RS12705	RM25_0745	Hypothetical protein	784	gene	863443	863742	+	2070.11	0.120743	0.278596	0.433398	0.664726	0.746787	2244.3	0.216837	0.22071	0.98245	0.325878	0.393498	1895.91	0.008232	0.449389	0.0183182	0.985385	0.991934	2103.02	-0.180138	0.424234	-0.42462	0.671114	0.723281	2108.58	-0.3608	0.264113	-1.36608	0.171914	0.224006	PROKKA_00748					1	0	0	0	0	0
756	RM25_RS03650	RM25_0746	10 kDa chaperonin	785	gene	863769	864218	+	1231.03	0.483126	0.402257	1.20104	0.229736	0.33729	1666.92	0.365498	0.227322	1.60784	0.10787	0.152063	795.148	0.738626	0.395435	1.86789	0.0617781	0.118769	1093.84	-1.33687	0.410914	-3.25341	0.0011403	0.00394667	1406.62	-0.928957	0.194718	-4.77078	1.8351e-06	6.07489e-06	PROKKA_00749		groS5	similar to AA sequence:UniProtKB:P35474		1	0	0	0	0	0
758	RM25_RS03660	RM25_0748	Cobyric acid synthase cobQ2	789	gene	864480	865253	-	731.525	0.407017	0.161653	2.51784	0.0118078	0.0519236	822.496	0.300557	0.150786	1.99326	0.0462325	0.074433	640.553	0.545707	0.182994	2.98211	0.00286269	0.0115934	666.43	-0.560289	0.147158	-3.80739	0.000140441	0.00065809	816.74	-0.26645	0.14955	-1.78168	0.0748021	0.105955	PROKKA_00751		cobQ_1	similar to AA sequence:UniProtKB:P29932		1	0	0	0	0	0
759	RM25_RS03665	RM25_0749	Mur ligase middle domain protein	790	gene	865247	866569	-	1227.61	0.32339	0.0995089	3.24986	0.00115463	0.011018	1154.05	0.347468	0.15227	2.28192	0.0224942	0.0395958	1301.16	0.301957	0.141357	2.13613	0.0326685	0.0738961	1148.95	0.142383	0.144171	0.987598	0.323349	0.398606	1337.23	0.145454	0.119638	1.21578	0.224067	0.280322	PROKKA_00752			protein motif:CLUSTERS:PRK00139		1	0	0	0	0	0
760	RM25_RS03670	RM25_0750	Protein tyrosine/serine phosphatase	791	gene	866673	867488	-	419.441	-1.05659	0.548029	-1.92799	0.0538567	0.130463	233.198	-2.07301	0.334698	-6.19366	5.87844e-10	5.18932e-09	605.684	-0.734287	0.361296	-2.03237	0.0421163	0.0891095	593.379	0.938671	0.357323	2.62695	0.00861531	0.0209128	268.089	2.34511	0.359524	6.5228	6.90055e-11	4.60754e-10	PROKKA_00753	3.1.3.48	iphP	similar to AA sequence:UniProtKB:Q05918		1	0	0	0	0	0
761	RM25_RS03675	RM25_0751	Daunorubicin resistance protein	792	gene	867559	869892	-	1332.51	-0.461476	0.349723	-1.31955	0.186986	0.291293	910.719	-0.931352	0.205436	-4.53353	5.80047e-06	2.55546e-05	1754.3	-0.229803	0.209966	-1.09448	0.273745	0.376659	1621.78	0.598358	0.260555	2.29647	0.0216489	0.0435997	1097.99	1.3579	0.132573	10.2426	1.27697e-24	4.51092e-23	PROKKA_00754		uvrA_2	similar to AA sequence:UniProtKB:Q9WYV0		1	0	0	0	0	0
762	RM25_RS03680	RM25_0752	putative GTP pyrophosphokinase	793	gene	869967	870473	+	200.593	-0.838978	0.424953	-1.97429	0.0483493	0.122012	119.119	-0.884613	0.317047	-2.79017	0.00526811	0.0114865	282.067	-0.823422	0.330745	-2.4896	0.0127888	0.036895	269.378	1.15755	0.276829	4.18147	2.89629e-05	0.000160625	141.5	1.28213	0.376583	3.40464	0.000662525	0.00146352	PROKKA_00755		relA_1	similar to AA sequence:UniProtKB:Q54089		1	0	0	0	0	0
764	RM25_RS03690	RM25_0753	Oligoribonuclease	797	gene	871199	871879	-	4006.25	0.67488	0.397798	1.69654	0.0897837	0.180563	5553.44	0.792543	0.19664	4.03042	5.56767e-05	0.000202813	2459.07	0.417392	0.369788	1.12873	0.25901	0.360382	3283.61	-0.998997	0.316069	-3.1607	0.00157392	0.00515958	4825.35	-1.34332	0.257316	-5.22049	1.78446e-07	6.96352e-07	PROKKA_00757	3.1.-.-	orn	similar to AA sequence:UniProtKB:P57666		1	0	0	0	0	0
765	RM25_RS03695	RM25_0754	High-affinity glucose transporter	798	gene	871891	873342	-	758.521	-0.312121	0.170418	-1.83151	0.0670248	0.149458	790.888	-0.13245	0.149567	-0.885557	0.375856	0.444503	726.154	-0.510217	0.293652	-1.73749	0.0823005	0.148255	887.23	-0.0195381	0.178912	-0.109205	0.91304	0.93109	665.471	-0.334078	0.270671	-1.23425	0.217108	0.273211						0	0	0	0	0	0
767	RM25_RS03705	RM25_0756	Membrane protein-like protein	802	gene	873396	874898	+	1146.53	-0.207747	0.0755205	-2.75086	0.00594382	0.0333562	1110.1	-0.16032	0.126739	-1.26496	0.205887	0.266057	1182.95	-0.251684	0.157305	-1.59997	0.109604	0.184923	1296.95	0.0715397	0.13589	0.526451	0.598575	0.659579	1043.63	0.0368877	0.140202	0.263104	0.792471	0.831636	PROKKA_00759					1	0	0	0	0	0
768	RM25_RS03710	RM25_0757	ATP/GTP-binding family protein	803	gene	874968	876815	+	847.357	0.0357943	0.203707	0.175715	0.860518	0.907665	760.794	0.206603	0.169955	1.21563	0.224126	0.286789	933.92	-0.101697	0.318003	-0.3198	0.74912	0.814802	878.162	0.394462	0.220577	1.78832	0.073725	0.116079	843.731	0.147126	0.267911	0.54916	0.582896	0.643205	PROKKA_00760			protein motif:Pfam:PF00350.17		1	0	0	0	0	0
769	RM25_RS03715	RM25_0758	ATP/GTP-binding family protein	804	gene	876812	878455	+	908.4	0.285282	0.175316	1.62725	0.103684	0.197083	1029.41	0.412423	0.161309	2.55673	0.0105661	0.0208404	787.388	0.123428	0.217654	0.567083	0.570658	0.663235	864.397	-0.287029	0.2008	-1.42943	0.152882	0.210241	979.539	-0.521294	0.159655	-3.26514	0.00109412	0.00228823	PROKKA_00761			protein motif:CLUSTERS:PRK00089		0	0	0	0	0	0
770	RM25_RS11810	RM25_0759	Hypothetical protein	805	gene	878452	879114	+	970.249	0.59531	0.364103	1.635	0.102048	0.195234	1278.19	0.383233	0.18455	2.07658	0.0378408	0.06259	662.308	1.02927	0.311067	3.30885	0.000936814	0.00461939	822.221	-1.4039	0.311234	-4.51076	6.45947e-06	4.15983e-05	1144.12	-0.714224	0.152055	-4.69713	2.63842e-06	8.53052e-06	PROKKA_00762					1	0	0	0	0	0
771	RM25_RS03725	RM25_0760	Putative insertion element ISCmi2 transposase	806	gene	879132	880175	-	56.6445	-0.0614408	0.240956	-0.254987	0.798733	0.859249	51.1471	-0.616993	0.33311	-1.85222	0.0639944	0.0964416	62.1419	0.365973	0.281604	1.2996	0.193738	0.289563	61.3611	-0.254201	0.234265	-1.0851	0.277877	0.351186	53.966	0.780217	0.365995	2.13177	0.0330258	0.0511445	PROKKA_00763			protein motif:CLUSTERS:PRK09409		0	0	0	0	0	0
772	RM25_RS03730	RM25_0761	Hypothetical protein	807	gene	880429	880929	+	225.322	-1.16756	0.639444	-1.8259	0.0678654	0.150478	108.921	-2.46204	0.379771	-6.48295	8.99456e-11	8.79676e-10	341.723	-0.848872	0.428608	-1.98053	0.0476438	0.0974796	326.21	1.18511	0.32464	3.65054	0.000261694	0.00113594	136.947	2.87017	0.487948	5.88212	4.05049e-09	2.01839e-08	PROKKA_00764		ssb1	similar to AA sequence:UniProtKB:Q9KYI9		1	0	0	0	0	0
773	RM25_RS03735	RM25_0762	ATP-binding cassette protein, ChvD family	808	gene	881125	882813	+	3312.86	0.808084	0.441689	1.82953	0.0673202	0.149773	4373.31	0.359881	0.203718	1.76656	0.0773013	0.113591	2252.42	1.83535	0.297292	6.17354	6.67768e-10	1.99815e-08	2574.53	-2.016	0.254555	-7.91969	2.38103e-15	9.67599e-14	4126.09	-0.498878	0.230938	-2.16023	0.030755	0.0483264	PROKKA_00765			similar to AA sequence:UniProtKB:O53204		1	0	0	0	0	0
774	RM25_RS03740	RM25_0763	Dihydroxyacetone kinase, DhaK subunit	809	gene	882985	883980	+	1499.79	-0.656867	0.430263	-1.52666	0.126845	0.224791	934.907	0.55466	0.138806	3.99595	6.44362e-05	0.000230465	2064.67	-1.26018	0.338967	-3.71772	0.000201032	0.00132131	1924.02	1.89466	0.324279	5.8427	5.13615e-09	5.99511e-08	1138.82	0.114961	0.1625	0.70745	0.479287	0.541728	PROKKA_00766	2.7.-.-	dhaK_1	similar to AA sequence:UniProtKB:P76015		1	0	0	0	0	0
775	RM25_RS03745	RM25_0764	Dihydroxyacetone kinase, L subunit	810	gene	883980	884609	+	1019.33	-0.431411	0.337098	-1.27978	0.200623	0.303669	747.686	0.461618	0.144016	3.20533	0.0013491	0.00347902	1290.97	-0.976198	0.275845	-3.53894	0.000401735	0.00236132	1229.04	1.39157	0.274437	5.07064	3.96478e-07	3.25609e-06	850.308	-0.00433227	0.145967	-0.0296798	0.976322	0.981737	PROKKA_00767	2.7.-.-	dhaL	similar to AA sequence:UniProtKB:P76014		1	0	0	0	0	0
776	RM25_RS03750	RM25_0765	Dihydroxyacetone kinase subunit M	811	gene	884622	886142	+	1064.34	-0.388962	0.241723	-1.60913	0.107589	0.201419	830.761	0.00865849	0.140283	0.0617216	0.950785	0.960977	1297.92	-0.650013	0.20377	-3.18994	0.00142303	0.00650015	1268.4	0.877048	0.158951	5.51773	3.4341e-08	3.45904e-07	904.495	0.273364	0.193055	1.416	0.156777	0.206322	PROKKA_00768		dhaM	similar to AA sequence:UniProtKB:P37349		1	0	0	0	0	0
777	RM25_RS03755	RM25_0766	UTP--hexose-1-phosphate uridylyltransferase	812	gene	886129	887499	-	1270.07	0.108506	0.061453	1.76568	0.0774497	0.164837	1252.26	0.0969077	0.12336	0.785568	0.432121	0.500495	1287.88	0.120536	0.148897	0.809524	0.418214	0.522934	1290.18	-0.0309961	0.117005	-0.264911	0.791078	0.830174	1291.27	0.0423839	0.117428	0.360935	0.718148	0.76557	PROKKA_00769					1	0	0	0	0	0
778	RM25_RS03760	RM25_0767	Peptidyl-dipeptidase Dcp	813	gene	887556	889592	+	2046.38	0.313546	0.120124	2.61019	0.00904907	0.0436108	1856.51	0.321549	0.124924	2.57396	0.0100542	0.0199684	2236.25	0.30702	0.16799	1.82761	0.0676081	0.127789	1922.71	0.219244	0.12048	1.81975	0.0687966	0.110357	2219.8	0.250751	0.121811	2.05852	0.03954	0.0601263	PROKKA_00770	3.4.15.5	dcp	similar to AA sequence:UniProtKB:P24171		1	0	0	0	0	0
779	RM25_RS03765	RM25_0768	FAD linked oxidase domain protein	814	gene	889713	892541	-	2510.25	0.23115	0.227423	1.01639	0.309446	0.417973	3037.07	0.406747	0.13635	2.98311	0.00285333	0.00669852	1983.43	-0.0335955	0.194782	-0.172477	0.863062	0.90018	2443.78	-0.44277	0.186896	-2.36907	0.017833	0.0373954	2660.31	-0.826758	0.120922	-6.83713	8.07937e-12	6.08405e-11	PROKKA_00771	1.-.-.-		similar to AA sequence:UniProtKB:Q50685		1	0	0	0	0	0
780	RM25_RS03770	RM25_0769	Transcriptional regulator, MarR family	815	gene	892547	893005	-	838.974	0.0214565	0.256226	0.0837407	0.933263	0.954451	638.402	0.0363942	0.14827	0.24546	0.8061	0.846633	1039.55	0.0110863	0.254238	0.0436061	0.965218	0.979767	877.227	0.657418	0.23189	2.83504	0.004582	0.0122864	826.26	0.676944	0.172848	3.91641	8.98772e-05	0.000230512	PROKKA_00772		mprA_1	similar to AA sequence:UniProtKB:P0ACR9		1	0	0	0	0	0
781	RM25_RS03775	RM25_0770	Long-chain-fatty-acid--CoA ligase	816	gene	893171	895060	+	4643.73	0.17699	0.238998	0.740548	0.458967	0.56343	5286.8	0.256702	0.188995	1.35825	0.174384	0.231172	4000.66	0.0725415	0.353433	0.205248	0.837378	0.881116	4622.27	-0.353941	0.330251	-1.07174	0.283839	0.357376	4821	-0.505822	0.214976	-2.35293	0.0186263	0.0308086	PROKKA_00773	6.2.1.3		similar to AA sequence:UniProtKB:O53521		1	0	0	0	0	0
782	RM25_RS03780	RM25_0771	Acyl-CoA thioester hydrolase, YbgC/YbaW family	817	gene	895066	895947	+	899.997	0.237544	0.199246	1.19221	0.233178	0.340521	1057.75	0.291427	0.16383	1.77883	0.075267	0.111225	742.241	0.163567	0.200719	0.814903	0.415128	0.520179	875.525	-0.502356	0.210374	-2.38792	0.0169442	0.035915	954.684	-0.579401	0.138381	-4.18699	2.82683e-05	7.80191e-05	PROKKA_00774			protein motif:Pfam:PF03061.16		1	0	0	0	0	0
783	RM25_RS03785	RM25_0772	Phosphomethylpyrimidine kinase	818	gene	896094	896915	-	1321.15	1.33298	0.158081	8.43229	3.38967e-17	2.66315e-14	1399.26	1.3063	0.159434	8.19335	2.54057e-16	4.86839e-15	1243.04	1.3637	0.274045	4.97618	6.48526e-07	9.40914e-06	795.923	-0.273143	0.205247	-1.3308	0.183255	0.244582	1848.83	-0.171944	0.214535	-0.801474	0.422857	0.488806	PROKKA_00775	2.7.1.35	pdxK	similar to AA sequence:UniProtKB:P39610		0	0	0	0	0	0
784	RM25_RS03790	RM25_0773	Phosphogluconate dehydrogenase (decarboxylating)	819	gene	897045	898502	-	2683.47	0.489509	0.177188	2.76265	0.00573348	0.0324072	2676.77	0.59316	0.149909	3.95679	7.59635e-05	0.000266437	2690.17	0.388379	0.325181	1.19435	0.232342	0.330695	2361.44	0.0734235	0.267576	0.274402	0.783775	0.824714	3063.09	-0.095036	0.219897	-0.432184	0.665608	0.718332	PROKKA_00776	1.1.1.44	gnd	similar to AA sequence:UniProtKB:P00350		1	0	0	0	0	0
785	RM25_RS03795	RM25_0774	Aminopeptidase N	820	gene	898715	901318	-	5149.72	0.311968	0.242707	1.28537	0.198663	0.301512	5964.33	0.0711692	0.15251	0.466652	0.640749	0.696929	4335.11	0.651661	0.304091	2.14298	0.0321145	0.072993	4880.04	-0.839748	0.265129	-3.16733	0.00153848	0.00505745	5580.19	-0.22106	0.188251	-1.17428	0.240281	0.297918	PROKKA_00777	3.4.11.2	pepN	similar to AA sequence:UniProtKB:Q11010		1	0	0	0	0	0
786	RM25_RS03800	RM25_0775	DSBA oxidoreductase	821	gene	901661	902275	+	2081.02	0.87718	0.393568	2.22879	0.0258282	0.082601	1360.65	0.905644	0.163138	5.5514	2.83392e-08	1.90335e-07	2801.38	0.864492	0.445128	1.94212	0.0521225	0.103848	1546	1.01731	0.395745	2.57063	0.0101515	0.0239991	2626.05	1.00928	0.259698	3.88635	0.000101762	0.000257906	PROKKA_00778					0	0	0	0	0	0
787	RM25_RS03805	RM25_0776	Hypothetical protein	822	gene	902500	903294	+	2197.51	0.789344	0.239438	3.29665	0.000978461	0.00977217	2461.85	0.650747	0.186253	3.49389	0.000476031	0.00138862	1933.17	0.97204	0.35115	2.76816	0.00563737	0.0197141	1709.89	-0.603536	0.306758	-1.96747	0.0491295	0.0837904	2721.43	-0.249587	0.235358	-1.06045	0.288938	0.349603	PROKKA_00779					1	0	0	0	0	0
788	RM25_RS03810	RM25_0777	DNA ligase	823	gene	903371	905665	+	1969	-0.0862996	0.128841	-0.669814	0.502976	0.600097	1997.02	0.215212	0.10993	1.95773	0.050262	0.0792424	1940.99	-0.397057	0.172788	-2.29794	0.0215651	0.0543043	2136.39	0.194335	0.143261	1.35651	0.174938	0.23576	1874.6	-0.362749	0.126224	-2.87385	0.00405504	0.00759152	PROKKA_00780	6.5.1.2	ligA	similar to AA sequence:UniProtKB:A0QUW7		1	0	0	0	0	0
789	RM25_RS03815	RM25_0778	Hypothetical protein	824	gene	905662	907185	-	644.153	-0.537392	0.3051	-1.76136	0.0781775	0.165486	491.531	-0.59966	0.171178	-3.50314	0.00045981	0.00134965	796.775	-0.501486	0.393802	-1.27345	0.202859	0.30003	800.728	0.592238	0.231475	2.55854	0.0105113	0.0246594	517.758	0.759599	0.355725	2.13536	0.032732	0.0507562	PROKKA_00781					1	0	0	0	0	0
790	NA	RM25_0779	Hypothetical protein	825	gene	907420	907611	-	96.1439	-1.61934	0.769319	-2.10491	0.0352995	0.100242	46.1406	-3.79379	0.626888	-6.05178	1.43251e-09	1.19732e-08	146.147	-1.21356	0.477679	-2.54054	0.0110682	0.0329808	152.122	1.16867	0.423784	2.7577	0.00582096	0.0149945	46.5455	3.82649	0.713543	5.36267	8.20018e-08	3.40879e-07	PROKKA_00782					1	0	0	0	0	0
791	RM25_RS03825	RM25_0780	Multidrug-transport integral membrane protein Mmr-like protein	826	gene	907739	908053	+	375.21	0.442093	0.41062	1.07665	0.281638	0.390482	530.101	0.401891	0.232072	1.73175	0.0833175	0.121447	220.319	0.548382	0.250924	2.18545	0.0288558	0.0674429	339.16	-1.40858	0.282454	-4.98691	6.13517e-07	4.83632e-06	423.595	-1.21977	0.195171	-6.24976	4.11096e-10	2.40435e-09	PROKKA_00783		sugE	similar to AA sequence:UniProtKB:P69937		1	0	0	0	0	0
794	RM25_RS03840	RM25_0782	Trigger factor	833	gene	908788	910371	+	10671.3	0.77076	0.538829	1.43044	0.152592	0.25346	15405.6	0.422911	0.204599	2.06702	0.0387323	0.0638405	5936.96	1.82849	0.418401	4.37018	1.24146e-05	0.000123988	8448.24	-2.38499	0.400875	-5.94946	2.6903e-09	3.39093e-08	13173.4	-0.947001	0.229767	-4.12158	3.76283e-05	0.000101709	PROKKA_00786	5.2.1.8	tig	similar to AA sequence:UniProtKB:A0R199		1	0	0	0	0	0
795	RM25_RS03845	RM25_0783	Hypothetical protein	834	gene	910596	911789	+	1661.58	0.69735	0.215427	3.23706	0.00120769	0.0113141	1892.31	0.490507	0.185407	2.64556	0.00815548	0.016674	1430.85	0.982583	0.226611	4.33599	1.45103e-05	0.000143701	1343.03	-0.767305	0.206808	-3.71023	0.000207073	0.000924376	2011.45	-0.232034	0.169807	-1.36646	0.171794	0.224006	PROKKA_00787		tqsA_1	similar to AA sequence:UniProtKB:P0AFS5		1	0	0	0	0	0
796	RM25_RS03850	RM25_0784	Pheromone autoinducer 2 transporter	835	gene	912022	913254	+	987.227	-0.189402	0.0713146	-2.65587	0.00791038	0.0400963	991.955	-0.159649	0.132715	-1.20295	0.228997	0.292228	982.5	-0.217736	0.160681	-1.35508	0.175392	0.266709	1109.37	-0.0452688	0.14041	-0.322406	0.747145	0.79147	904.495	-0.051577	0.114072	-0.452142	0.651166	0.70621	PROKKA_00788		tqsA_2	similar to AA sequence:UniProtKB:P0AFS5		1	0	0	0	0	0
797	RM25_RS03855	RM25_0785	ATP-dependent Clp protease proteolytic subunit 2	836	gene	913341	913976	+	2447.98	1.10973	0.336208	3.30073	0.000964326	0.00971332	3269.52	1.33949	0.139903	9.57446	1.02394e-21	4.07858e-20	1626.43	0.685013	0.332343	2.06116	0.0392878	0.0847997	1646.42	-0.624065	0.26099	-2.39114	0.016796	0.0356329	3276.55	-1.24282	0.226665	-5.48305	4.18051e-08	1.83491e-07	PROKKA_00789	3.4.21.92	clpP2_1	similar to AA sequence:UniProtKB:Q8NN01		1	0	0	0	0	0
798	RM25_RS03860	RM25_0786	ATP-dependent Clp protease proteolytic subunit 1	837	gene	914000	914689	+	2338.95	1.27763	0.378435	3.3761	0.000735212	0.00825187	3217.37	1.29455	0.169594	7.63327	2.2887e-14	3.64491e-13	1460.52	1.24283	0.323264	3.84463	0.000120734	0.000864952	1454.24	-1.15387	0.278473	-4.14356	3.41963e-05	0.000186576	3244.38	-1.17107	0.217254	-5.39036	7.03181e-08	2.97558e-07	PROKKA_00790	3.4.21.92	clpP2_2	similar to AA sequence:UniProtKB:Q9ZH58		1	0	0	0	0	0
799	RM25_RS03865	RM25_0787	ATP-dependent Clp protease ATP-binding subunit ClpX	838	gene	914811	916088	+	2352.19	1.07123	0.190994	5.6087	2.03856e-08	1.60163e-06	2615.26	0.955207	0.137846	6.92952	4.22257e-12	5.15679e-11	2089.12	1.22222	0.276902	4.4139	1.01526e-05	0.000103192	1609.95	-0.561691	0.204498	-2.74668	0.00602014	0.0154401	3116.46	-0.255114	0.202066	-1.26253	0.206758	0.261302							0	0	0	0	0
801	RM25_RS03870	RM25_0788	Hypothetical protein	839	gene	916200	916544	-	149.107	-0.396518	0.25863	-1.53314	0.12524	0.222786	123.016	-0.526391	0.277453	-1.89723	0.0577982	0.0886913	175.199	-0.310904	0.318583	-0.975896	0.329116	0.435068	178.337	0.362139	0.205998	1.75797	0.0787522	0.121797	126.446	0.63598	0.377967	1.68263	0.0924459	0.128174	PROKKA_00792					0	0	0	0	0	0
802	RM25_RS03875	RM25_0789	Threonine synthase	840	gene	916633	918075	+	1733.7	0.276363	0.136402	2.0261	0.042755	0.113102	1864.08	0.419953	0.131748	3.18754	0.00143486	0.00365865	1603.33	0.112767	0.218869	0.515226	0.606395	0.694834	1657.55	-0.105868	0.170418	-0.621225	0.534451	0.601003	1859.35	-0.370333	0.157385	-2.35303	0.018621	0.0308086	PROKKA_00793	4.2.3.1	thrC	similar to AA sequence:UniProtKB:P23669		1	0	0	0	0	0
803	RM25_RS03880	RM25_0790	6-phosphofructokinase 2	841	gene	918154	919275	+	1725.12	0.45691	0.175728	2.6001	0.00931964	0.0443765	1960.8	0.385861	0.152477	2.53061	0.0113863	0.0220523	1489.43	0.551775	0.206867	2.66729	0.00764659	0.0249972	1538.64	-0.552768	0.189344	-2.91938	0.0035073	0.00999602	1955.05	-0.338189	0.122685	-2.75655	0.00584139	0.0106896	PROKKA_00794	2.7.1.11	pfkA	similar to AA sequence:UniProtKB:Q8NR14		1	0	0	0	0	0
804	RM25_RS03885	RM25_0791	Hydrolase	842	gene	919402	920109	+	606.186	0.457213	0.22123	2.06668	0.0387641	0.106987	721.799	0.331	0.177278	1.86713	0.0618834	0.0936194	490.572	0.647189	0.17648	3.66721	0.000245215	0.00154538	542.948	-0.804249	0.209454	-3.83975	0.000123161	0.000586445	687.241	-0.434891	0.130159	-3.34123	0.000834071	0.00180524	PROKKA_00795	3.8.1.2	hdl IVa	similar to AA sequence:UniProtKB:Q51645		1	0	0	0	0	0
805	RM25_RS03890	RM25_0792	Valine--tRNA ligase	843	gene	920216	922834	-	4868.6	0.367576	0.277582	1.32421	0.185433	0.290796	6158.07	0.290429	0.149867	1.93792	0.0526334	0.0824846	3579.12	0.502179	0.223392	2.24797	0.0245779	0.060277	4519.76	-0.96019	0.185232	-5.18372	2.17504e-07	1.88477e-06	5371.85	-0.705658	0.163981	-4.30328	1.68287e-05	4.80208e-05	PROKKA_00796	6.1.1.9	valS	similar to AA sequence:UniProtKB:P96142		1	0	0	0	0	0
806	RM25_RS03895	RM25_0793	DSBA-like thioredoxin domain protein	844	gene	922933	923727	-	946.326	0.182517	0.310501	0.587814	0.556657	0.65146	664.593	-0.277366	0.143863	-1.92799	0.0538565	0.0840509	1228.06	0.432911	0.223685	1.93536	0.0529461	0.105045	933.949	0.462853	0.167375	2.76537	0.0056859	0.0146869	982.318	1.21695	0.175697	6.92637	4.31776e-12	3.34768e-11	PROKKA_00797			protein motif:Pfam:PF01323.14		0	0	0	0	0	0
807	RM25_RS03900	RM25_0794	DSBA-like thioredoxin domain protein	845	gene	923991	924785	-	1503.9	0.751911	0.352519	2.13296	0.0329278	0.0959343	1876.7	0.340732	0.176748	1.92778	0.0538825	0.0840509	1131.11	1.51941	0.246504	6.16385	7.09972e-10	2.04074e-08	1194.28	-1.56343	0.233211	-6.70392	2.02903e-11	4.34765e-10	1847.67	-0.334693	0.158741	-2.10842	0.034995	0.0538401	PROKKA_00798					1	0	0	0	0	0
808	RM25_RS03905	RM25_0795	Putative type IV conjugative transfer system protein TraL	846	gene	924821	925432	-	857.923	0.382186	0.263431	1.4508	0.146834	0.247383	1054.23	0.169631	0.149452	1.13501	0.25637	0.321246	661.612	0.730843	0.202474	3.60958	0.000306699	0.00188744	792.028	-1.05904	0.199566	-5.30672	1.11615e-07	1.03167e-06	951.485	-0.4435	0.116892	-3.7941	0.000148182	0.000366876	PROKKA_00799			protein motif:Pfam:PF07681.6		1	0	0	0	0	0
809	RM25_RS03910	RM25_0796	Folylpolyglutamate synthase folC	847	gene	925547	927052	+	1760.55	0.62302	0.421099	1.47951	0.139005	0.2388	2557.21	0.793752	0.178658	4.44286	8.87723e-06	3.76699e-05	963.893	0.188856	0.16692	1.13141	0.257881	0.359235	1472.36	-1.11244	0.203099	-5.47732	4.31827e-08	4.29458e-07	2095.18	-1.66858	0.116219	-14.3572	9.6056e-47	1.8867e-44	PROKKA_00800	6.3.2.17	fgs	similar to AA sequence:UniProtKB:P15925		1	0	0	0	0	0
810	RM25_RS03915	RM25_0797	Nucleoside diphosphate kinase	848	gene	927163	927639	+	1152.66	0.760136	0.145248	5.23335	1.66463e-07	9.34172e-06	1204.41	0.608007	0.128697	4.72434	2.3086e-06	1.09926e-05	1100.91	0.931722	0.251851	3.6995	0.000216026	0.00140655	906.348	-0.396378	0.155546	-2.5483	0.0108248	0.0252615	1417.24	-0.0250731	0.19317	-0.129798	0.896726	0.916558	PROKKA_00801	2.7.4.6	ndkA	similar to AA sequence:UniProtKB:P84284		0	0	0	0	0	0
811	RM25_RS03920	RM25_0798	Hypothetical protein	849	gene	927846	928976	+	1480.28	0.576598	0.195289	2.95254	0.00315168	0.0215319	1600.22	0.261446	0.136794	1.91123	0.0559746	0.0864562	1360.34	0.966208	0.246802	3.91491	9.04361e-05	0.000676692	1259.9	-0.720798	0.172512	-4.17825	2.93762e-05	0.000162534	1732.89	0.0303274	0.175096	0.173204	0.862491	0.888502	PROKKA_00802			protein motif:Pfam:PF02517.10		0	0	0	0	0	0
812	RM25_RS03925	RM25_0799	Radical SAM domain protein	850	gene	929053	930996	+	2002.71	0.864686	0.293035	2.9508	0.00316955	0.0215914	2496.47	0.64678	0.163572	3.9541	7.68219e-05	0.000268649	1508.95	1.24948	0.196271	6.36608	1.93918e-10	6.34811e-09	1508.55	-1.18258	0.198036	-5.97153	2.35034e-09	3.01074e-08	2533.51	-0.530767	0.116021	-4.57476	4.7676e-06	1.47858e-05	PROKKA_00803			protein motif:Pfam:PF04055.15		1	0	0	0	0	0
813	RM25_RS03930	RM25_0800	Calcium/proton antiporter	851	gene	931060	932160	-	964.469	-0.2205	0.154538	-1.42684	0.153626	0.25466	1062.02	-0.147285	0.144505	-1.01924	0.308089	0.376252	866.919	-0.308849	0.231142	-1.33618	0.181489	0.274211	1095.96	-0.280767	0.192353	-1.45964	0.144388	0.200899	874.586	-0.384308	0.171502	-2.24084	0.0250367	0.0401712	PROKKA_00804		chaA	similar to AA sequence:UniProtKB:P31801		1	0	0	0	0	0
814	RM25_RS03935	RM25_0801	Integral membrane protein TerC	852	gene	932157	933413	-	2022.92	0.117528	0.205681	0.571408	0.567723	0.660802	2394.63	0.0113213	0.140816	0.0803979	0.935921	0.950028	1651.21	0.272809	0.189279	1.44131	0.149499	0.234599	2058.97	-0.733003	0.154016	-4.75926	1.94301e-06	1.40481e-05	2061.47	-0.424548	0.139519	-3.04294	0.00234282	0.00462095	PROKKA_00805		alx_1	similar to AA sequence:UniProtKB:P42601		1	0	0	0	0	0
815	RM25_RS03940	RM25_0802	Transcriptional regulator, MarR family	853	gene	933628	934083	+	293.183	-0.327788	0.234961	-1.39508	0.162993	0.265538	240.843	-0.48731	0.213584	-2.28159	0.0225136	0.0396005	345.523	-0.220523	0.276433	-0.797744	0.425019	0.529555	343.382	0.342244	0.195154	1.75371	0.0794794	0.122761	255.415	0.67057	0.287504	2.33238	0.0196807	0.0323708	PROKKA_00806			protein motif:Pfam:PF12802.1		1	0	0	0	0	0
816	RM25_RS03945	RM25_0803	Radical SAM domain protein	854	gene	934147	934899	+	579.839	-0.0318121	0.132521	-0.240054	0.810289	0.868465	573.477	-0.135747	0.165306	-0.82119	0.411538	0.480196	586.201	0.0693471	0.24458	0.283535	0.776766	0.837146	619.01	-0.135236	0.223328	-0.605549	0.544814	0.610327	562.193	0.129093	0.177196	0.728535	0.466286	0.529912	PROKKA_00807					1	0	0	0	0	0
817	RM25_RS03950	RM25_0804	Hypothetical protein	855	gene	935153	937939	+	4320.97	0.837274	0.398085	2.10326	0.0354434	0.10053	5721.72	0.50807	0.189847	2.67621	0.00744603	0.0154048	2920.23	1.56203	0.249202	6.26813	3.65416e-10	1.15373e-08	3302.15	-1.73619	0.241871	-7.17818	7.06456e-13	1.87092e-11	5426.4	-0.636469	0.157104	-4.05126	5.0942e-05	0.000134307	PROKKA_00808	3.1.26.-	rng	similar to AA sequence:UniProtKB:P0A9J0		1	0	0	0	0	0
818	RM25_RS03955	RM25_0805	50S ribosomal protein L21	856	gene	938136	938483	+	9354.1	0.894594	0.486124	1.84026	0.0657304	0.147269	12618	0.579575	0.248989	2.32772	0.0199271	0.035555	6090.24	1.63339	0.51349	3.18096	0.00146787	0.00666621	6996.31	-1.81458	0.524705	-3.45829	0.000543612	0.00211086	11905.2	-0.732042	0.224357	-3.26284	0.00110301	0.00230479	PROKKA_00809		rplU	similar to AA sequence:UniProtKB:A0R151		1	0	0	0	0	0
819	RM25_RS03960	RM25_0806	50S ribosomal protein L27	857	gene	938497	938760	+	3834.45	0.919938	0.518202	1.77525	0.0758568	0.162837	4979.73	0.411496	0.222485	1.84954	0.0643796	0.0969602	2689.18	2.08056	0.556352	3.73965	0.000184276	0.00123436	2837.67	-2.10128	0.529808	-3.96612	7.3052e-05	0.000370287	4903.93	-0.405452	0.28089	-1.44346	0.148892	0.196935	PROKKA_00810		rpmA	similar to AA sequence:UniProtKB:A0R150		1	0	0	0	0	0
820	RM25_RS03965	RM25_0807	GTPase obg	858	gene	938909	940510	+	2747.43	0.818441	0.223204	3.66678	0.000245623	0.00338558	3184.46	0.696346	0.179241	3.88496	0.000102346	0.000348094	2310.4	0.992433	0.258596	3.83778	0.000124152	0.000884071	2109.67	-0.705109	0.247807	-2.8454	0.00443553	0.0119754	3431.75	-0.371117	0.172564	-2.15061	0.0315071	0.0493109	PROKKA_00811		obg	similar to AA sequence:UniProtKB:P95722		1	0	0	0	0	0
821	RM25_RS03970	RM25_0808	Glutamate 5-kinase	859	gene	940503	941672	+	1323.4	0.727066	0.253136	2.87223	0.00407582	0.0258117	1624.75	0.623147	0.174132	3.57859	0.00034545	0.00105197	1022.04	0.896877	0.186643	4.8053	1.54518e-06	2.03463e-05	1057.79	-0.900106	0.202505	-4.44486	8.79497e-06	5.46959e-05	1616.85	-0.577448	0.125011	-4.61917	3.85281e-06	1.21405e-05	PROKKA_00812	2.7.2.11	proB	similar to AA sequence:UniProtKB:A0R148		1	0	0	0	0	0
822	RM25_RS03975	RM25_0809	Hypothetical protein	860	gene	941705	942331	+	416.894	0.0924295	0.168353	0.549023	0.58299	0.674574	471.579	0.235689	0.155786	1.5129	0.130305	0.180452	362.21	-0.0903507	0.202936	-0.445218	0.656162	0.736464	426.384	-0.276263	0.177673	-1.5549	0.11997	0.172315	422.132	-0.548115	0.163003	-3.36261	0.000772081	0.00168344	PROKKA_00813					1	0	0	0	0	0
823	RM25_RS03980	RM25_0810	Gamma-glutamyl phosphate reductase	861	gene	942384	943625	+	2350.78	0.759304	0.188619	4.0256	5.68307e-05	0.00108902	2678.41	0.849606	0.166065	5.1161	3.11914e-07	1.71371e-06	2023.14	0.643026	0.253308	2.53851	0.0111326	0.0330889	1848.84	-0.327976	0.244636	-1.34067	0.180029	0.241095	2893.73	-0.495495	0.157097	-3.15406	0.00161014	0.00324923	PROKKA_00814	1.2.1.41	proA	similar to AA sequence:UniProtKB:Q9WYC9		1	0	0	0	0	0
824	RM25_RS03985	RM25_0811	putative nicotinate-nucleotide adenylyltransferase	862	gene	943699	944469	+	1311.12	0.621566	0.259831	2.3922	0.0167478	0.0647126	1571.6	0.900748	0.155368	5.7975	6.73109e-09	5.0526e-08	1050.64	0.226004	0.326814	0.691536	0.489229	0.589224	1094.39	-0.229691	0.304557	-0.754181	0.450741	0.525159	1556.51	-0.868542	0.183916	-4.7225	2.3296e-06	7.60507e-06	PROKKA_00815	2.7.7.18	nadD	similar to AA sequence:UniProtKB:P54455		1	0	0	0	0	0
825	RM25_RS03990	RM25_0812	Ribosome-associated protein, iojap family	863	gene	944466	944849	+	590.151	0.834928	0.380268	2.19563	0.0281183	0.0867213	801.551	0.919204	0.201997	4.55058	5.34985e-06	2.37469e-05	378.751	0.668515	0.380301	1.75786	0.0787716	0.143592	451.041	-0.974112	0.359808	-2.70731	0.00678307	0.0170444	741.011	-1.1881	0.230071	-5.16406	2.41654e-07	9.33734e-07	PROKKA_00816		rsfS	similar to AA sequence:UniProtKB:Q9KD89		1	0	0	0	0	0
826	RM25_RS03995	RM25_0813	Phosphoglycerate mutase	864	gene	944849	945457	+	670.578	0.432022	0.229838	1.87968	0.0601521	0.139408	812.521	0.649592	0.178509	3.63898	0.000273716	0.000849775	528.635	0.108926	0.154654	0.704319	0.481234	0.581676	603.845	-0.372097	0.155199	-2.39755	0.0165053	0.0352063	755.388	-0.863859	0.165782	-5.2108	1.88026e-07	7.31318e-07	PROKKA_00817	3.1.3.-	gpgP_1	similar to AA sequence:UniProtKB:P71724		1	0	0	0	0	0
827	RM25_RS04000	RM25_0814	Hypothetical protein	865	gene	945517	945954	+	245.532	-0.506388	0.179021	-2.82864	0.00467456	0.0283968	217.466	-0.414959	0.209166	-1.98388	0.0472696	0.0755864	273.597	-0.582022	0.258435	-2.2521	0.0243159	0.0598252	303.913	0.33228	0.221732	1.49856	0.133987	0.189106	199.297	0.229786	0.268749	0.855021	0.392539	0.457801	PROKKA_00818					0	0	0	0	0	0
828	RM25_RS04005	RM25_0815	NADPH-dependent glutamate synthase beta chain and oxidoreductase	866	gene	946069	946989	+	408.746	-0.920094	0.417771	-2.20239	0.0276378	0.0861671	257.755	-1.39488	0.291507	-4.78507	1.70926e-06	8.3238e-06	559.738	-0.71977	0.262706	-2.73984	0.00614699	0.021151	561.656	0.83259	0.302377	2.75349	0.00589644	0.0151558	277.659	1.57186	0.280874	5.59632	2.18944e-08	9.96238e-08	PROKKA_00819			protein motif:Pfam:PF01370.15		1	0	0	0	0	0
829	NA	RM25_0816	Hypothetical protein	867	gene	946989	947099	+	22.4049	-1.42932	0.346043	-4.13047	3.62015e-05	0.000768712	19.0028	-1.6398	0.618827	-2.64986	0.00805255	0.0165042	25.8069	-1.30383	0.391148	-3.33334	0.000858098	0.00432166	34.535	0.273618	0.366777	0.746006	0.455664	0.529324	11.8438	0.677284	0.7404	0.914754	0.360321	0.424638	PROKKA_00820					0	0	0	0	0	0
831	RM25_RS04015	RM25_0817	Hypothetical protein	871	gene	947292	948032	-	313.877	-0.80806	0.258175	-3.12989	0.00174873	0.0139249	248.896	-0.866621	0.208231	-4.16183	3.15709e-05	0.0001208	378.859	-0.773489	0.305084	-2.53533	0.0112342	0.0333035	419.96	0.507418	0.229502	2.21096	0.0270389	0.0518557	224.1	0.663613	0.297532	2.2304	0.0257212	0.0411574	PROKKA_00822					1	0	0	0	0	0
832	RM25_RS04020	RM25_0818	Hypothetical protein	872	gene	948201	949259	+	262.378	-1.29452	0.787663	-1.6435	0.10028	0.193263	129.671	-3.9809	0.468666	-8.49411	1.99453e-17	4.43501e-16	395.085	-0.799125	0.450864	-1.77243	0.0763228	0.139777	391.104	0.967519	0.406617	2.37944	0.0173392	0.0365758	150.038	4.22677	0.540408	7.82144	5.22233e-15	6.41096e-14	PROKKA_00823					1	0	0	0	0	0
833	RM25_RS04025	RM25_0819	Leucine--tRNA ligase	873	gene	949576	952104	+	4604.68	0.473258	0.382125	1.23849	0.215534	0.320706	6365.95	0.360844	0.182321	1.97917	0.0477972	0.0761773	2843.41	0.73136	0.210478	3.47476	0.000511303	0.00282897	4106.67	-1.44029	0.221555	-6.50081	7.98884e-11	1.45967e-09	5246.55	-1.02531	0.144434	-7.09878	1.25864e-12	1.08256e-11	PROKKA_00824	6.1.1.4	leuS	similar to AA sequence:UniProtKB:Q9JXT2		1	0	0	0	0	0
834	RM25_RS04030	RM25_0820	Dihydroorotase	874	gene	952161	953453	+	1746.56	0.432737	0.286536	1.51024	0.130983	0.229602	2242.54	0.408343	0.171134	2.3861	0.0170279	0.031282	1250.58	0.477413	0.182496	2.61602	0.00889623	0.0278835	1579.55	-0.945072	0.207717	-4.5498	5.36957e-06	3.54512e-05	1968.04	-0.821415	0.129166	-6.3594	2.02548e-10	1.23681e-09	PROKKA_00825	3.5.2.3	pyrC	similar to AA sequence:UniProtKB:Q81WF0		1	0	0	0	0	0
835	RM25_RS04035	RM25_0821	Malic enzyme, NAD binding domain protein	875	gene	953471	955225	+	2621.26	0.324101	0.290654	1.11508	0.264818	0.372419	3372.38	0.492877	0.144525	3.41031	0.000648892	0.00182729	1870.14	0.0258231	0.219889	0.117437	0.906514	0.936285	2469.86	-0.651256	0.192283	-3.38697	0.000706682	0.0026397	2856.72	-1.07627	0.154184	-6.98041	2.9431e-12	2.35149e-11	PROKKA_00826	1.1.1.38	maeA	similar to AA sequence:UniProtKB:P45868		1	0	0	0	0	0
836	RM25_RS11815	RM25_0822	Putative competence protein ComEA	876	gene	955410	956321	+	171.565	-0.93398	0.596581	-1.56556	0.117453	0.213115	88.227	-1.72189	0.443583	-3.88178	0.000103694	0.000351664	254.904	-0.698041	0.504661	-1.38319	0.166607	0.25616	236.095	1.14338	0.390833	2.9255	0.00343902	0.00987245	116.561	2.2505	0.572551	3.93065	8.47155e-05	0.000218466	PROKKA_00827		comEA	similar to AA sequence:UniProtKB:P39694		1	0	0	0	0	0
837	RM25_RS04045	RM25_0823	DNA internalization competence protein ComEC/Rec2-like protein	877	gene	956305	958761	+	748.541	-1.44418	0.764646	-1.88869	0.0589329	0.137666	376.017	-3.82048	0.414013	-9.22792	2.75949e-20	9.29161e-19	1121.07	-0.978889	0.483297	-2.02544	0.042822	0.089927	1148.71	1.00889	0.434663	2.32109	0.020282	0.0414252	397.922	3.93183	0.497061	7.91016	2.57064e-15	3.34751e-14	PROKKA_00828			protein motif:CLUSTERS:PRK11539		0	0	0	0	0	0
838	RM25_RS04050	RM25_0824	DNA polymerase III, delta subunit	878	gene	958844	959842	+	738.966	0.100302	0.167107	0.600226	0.548356	0.643342	792.14	0.443907	0.153398	2.89382	0.00380583	0.00863681	685.792	-0.290496	0.180863	-1.60617	0.108237	0.183009	753.048	0.104194	0.162101	0.642774	0.520371	0.587974	750.53	-0.572268	0.177059	-3.23208	0.00122893	0.00253863	PROKKA_00829			protein motif:CLUSTERS:PRK07914		1	0	0	0	0	0
839	RM25_RS04055	RM25_0825	Hypothetical protein	879	gene	959856	960518	-	380.304	-0.695876	0.316359	-2.19964	0.0278322	0.0863163	275.108	-0.734716	0.238169	-3.08485	0.00203654	0.00499493	485.5	-0.677678	0.315844	-2.14561	0.0319039	0.0727248	493.791	0.73105	0.236677	3.08881	0.0020096	0.00630711	285.371	0.853123	0.324823	2.62642	0.00862879	0.0152803	PROKKA_00830					1	0	0	0	0	0
840	RM25_RS04060	RM25_0826	30S ribosomal protein S20	880	gene	960652	960912	-	7711.33	0.725836	0.596505	1.21682	0.223675	0.329913	11754.5	0.408244	0.217196	1.87961	0.0601611	0.0914837	3668.2	1.9365	0.351832	5.50404	3.71177e-08	7.17102e-07	6245.29	-2.78687	0.36124	-7.71472	1.21252e-14	4.33018e-13	9418.05	-1.22011	0.205904	-5.92562	3.11123e-09	1.60463e-08	PROKKA_00831		rpsT	similar to AA sequence:UniProtKB:A0R102		1	0	0	0	0	0
841	RM25_RS04065	RM25_0827	Transposase IS204/IS1001/IS1096/IS1165 family protein	881	gene	961457	962533	+	32.7073	-2.06812	1.05451	-1.96121	0.0498541	0.12474	16.6386	-7.28633	1.44868	-5.02963	4.91424e-07	2.60289e-06	48.7759	-1.52382	0.370133	-4.11696	3.83896e-05	0.000323158	55.3462	1.04027	0.519541	2.00229	0.0452539	0.078497	12.3385	6.87291	1.46948	4.67711	2.90953e-06	9.33029e-06	PROKKA_00832			protein motif:Pfam:PF01610.11		0	0	0	0	0	0
842	RM25_RS04070	RM25_0828	Putative membrane protein	882	gene	962614	963234	+	16173.6	0.909611	0.275325	3.30377	0.000953932	0.00971332	15810.3	0.780605	0.193139	4.04168	5.30688e-05	0.000193927	16536.9	1.03644	0.469352	2.20824	0.0272274	0.0648232	11916.4	-0.148886	0.429216	-0.346879	0.728682	0.774529	20604.5	0.134308	0.265472	0.505923	0.612911	0.671787	PROKKA_00833					1	0	0	0	0	0
843	RM25_RS04075	RM25_0829	Elongation factor 4	883	gene	963535	965364	+	1739.7	-0.0280205	0.268073	-0.104525	0.916752	0.944812	2201.44	0.0404188	0.146973	0.275008	0.78331	0.826808	1277.95	-0.144837	0.18594	-0.778945	0.436012	0.540885	1861.34	-0.753328	0.183509	-4.10513	4.04086e-05	0.000214029	1689.85	-0.887166	0.104487	-8.49065	2.05484e-17	3.39307e-16	PROKKA_00834	3.6.5.-	lepA	similar to AA sequence:UniProtKB:Q2FXY7		1	0	0	0	0	0
844	RM25_RS04080	RM25_0830	Coproporphyrinogen dehydrogenase	884	gene	965367	966566	+	571.7	-0.367552	0.19331	-1.90136	0.0572553	0.135086	552	-0.111726	0.139883	-0.798713	0.424457	0.492345	591.399	-0.611198	0.335853	-1.81984	0.068784	0.129039	678.279	0.253771	0.192646	1.31729	0.187742	0.249864	491.165	-0.180593	0.304282	-0.593505	0.552843	0.614357	PROKKA_00835	1.3.99.22	hemN	similar to AA sequence:UniProtKB:P54304		1	0	0	0	0	0
845	RM25_RS04085	RM25_0831	PF11296 family protein	885	gene	966661	967542	+	912.336	0.51608	0.296324	1.74161	0.0815769	0.168664	1181.25	0.564314	0.17501	3.22446	0.00126209	0.00329794	643.426	0.430045	0.219115	1.96265	0.0496874	0.100699	797.138	-0.857215	0.192209	-4.45981	8.20329e-06	5.14233e-05	1052.15	-0.945391	0.175824	-5.37692	7.57693e-08	3.17208e-07	PROKKA_00836					1	0	0	0	0	0
846	RM25_RS04090	RM25_0832	Inositol monophosphatase	886	gene	967620	968396	+	436.304	0.261363	0.138699	1.88439	0.059512	0.13852	459.817	0.370858	0.182913	2.02751	0.0426108	0.0696006	412.791	0.143249	0.227412	0.62991	0.528753	0.626897	419.216	-0.09337	0.168025	-0.55569	0.578423	0.641272	467.345	-0.261538	0.235707	-1.10959	0.267175	0.326794	PROKKA_00837	3.1.3.25	suhB	similar to AA sequence:UniProtKB:O33832		1	0	0	0	0	0
847	RM25_RS04095	RM25_0833	Heat-inducible transcription repressor hrcA	887	gene	968654	969664	+	1106.34	0.530917	0.211667	2.50827	0.0121326	0.0528585	1262.15	0.30567	0.145404	2.10222	0.0355343	0.0591904	950.521	0.841882	0.243732	3.45413	0.00055207	0.00303317	961.718	-0.789315	0.203983	-3.86951	0.000109055	0.000524577	1279.11	-0.208066	0.169392	-1.22831	0.219332	0.275567	PROKKA_00838		hrcA	similar to AA sequence:UniProtKB:A0R0T9		1	0	0	0	0	0
848	RM25_RS04100	RM25_0834	Chaperone protein DnaJ	888	gene	969677	970885	+	1260.29	0.585733	0.231546	2.52966	0.0114174	0.0511525	1497.35	0.420483	0.175613	2.39437	0.0166488	0.0307534	1023.22	0.835027	0.194383	4.29578	1.74081e-05	0.000166117	1068.83	-0.859851	0.202851	-4.23883	2.24685e-05	0.000127919	1481.84	-0.396898	0.130385	-3.04404	0.00233427	0.0046118	PROKKA_00839		dnaJ_2	similar to AA sequence:UniProtKB:Q6RSN5		1	0	0	0	0	0
849	RM25_RS04105	RM25_0835	Ribosomal RNA small subunit methyltransferase E	889	gene	970882	971631	+	381.932	-0.127404	0.222346	-0.572998	0.566646	0.6602	392.857	0.219434	0.208706	1.0514	0.293075	0.361474	371.007	-0.493547	0.330497	-1.49335	0.135346	0.21731	419.793	0.199369	0.170519	1.16919	0.242327	0.310753	359.108	-0.452702	0.33782	-1.34007	0.180223	0.232123	PROKKA_00840	2.1.1.193	rsmE	similar to AA sequence:UniProtKB:P0AGL7		1	0	0	0	0	0
850	RM25_RS04110	RM25_0836	Putative Tat (Twin-arginine translocation) pathway signal sequence	890	gene	971620	972948	-	1218.27	-0.644767	0.255007	-2.52842	0.0114576	0.0511525	992.92	-0.461098	0.253927	-1.81587	0.0693909	0.103647	1443.62	-0.774889	0.285486	-2.71428	0.00664203	0.0224932	1559.22	0.598811	0.321877	1.86037	0.0628334	0.102349	933.969	0.348317	0.2248	1.54945	0.121273	0.164182	PROKKA_00841			protein motif:Pfam:PF00149.22		1	0	0	0	0	0
851	RM25_RS04115	RM25_0837	TRNA-guanine transglycosylase	891	gene	973068	974336	+	844.09	0.159142	0.126734	1.25572	0.209219	0.313895	880.041	0.267064	0.129171	2.06753	0.0386845	0.0638064	808.139	0.0442465	0.240733	0.183799	0.854171	0.894061	840.434	-0.0692691	0.213497	-0.32445	0.745597	0.790186	874.399	-0.233017	0.143827	-1.62012	0.105207	0.144507	PROKKA_00842	2.4.2.29	tgt	similar to AA sequence:UniProtKB:P66905		1	0	0	0	0	0
852	RM25_RS04120	RM25_0838	Hypothetical protein	892	gene	974449	975000	+	4555.44	-0.0999773	0.328374	-0.304462	0.760776	0.826336	4513.63	0.581733	0.183076	3.17754	0.00148531	0.00376843	4597.24	-0.779354	0.451881	-1.72469	0.0845835	0.151147	4973.66	0.635483	0.392455	1.61925	0.105394	0.15543	4298.99	-0.697787	0.279247	-2.49882	0.0124608	0.021379	PROKKA_00843					1	0	0	0	0	0
853	RM25_RS04125	RM25_0839	Prolyl aminopeptidase	893	gene	975082	976140	+	1747.01	0.275022	0.206329	1.33293	0.182554	0.287581	2035.21	0.492295	0.139946	3.51775	0.000435227	0.00128229	1458.82	-0.0215235	0.231207	-0.093092	0.925831	0.949601	1673.13	-0.257107	0.199754	-1.28711	0.198055	0.261521	1874.33	-0.729212	0.158112	-4.612	3.98805e-06	1.25498e-05	PROKKA_00844	3.4.11.5	pip_1	similar to AA sequence:UniProtKB:P52279		1	0	0	0	0	0
854	RM25_RS04130	RM25_0840	Hypothetical protein	894	gene	976196	976687	+	416.48	0.39018	0.102856	3.79345	0.000148569	0.00227388	433.879	0.488528	0.151744	3.21942	0.00128448	0.00335274	399.08	0.29035	0.193594	1.49979	0.133669	0.21491	380.176	-0.068068	0.16133	-0.421917	0.673086	0.724082	463.359	-0.214834	0.157268	-1.36604	0.171925	0.224006	PROKKA_00845					0	0	0	0	0	0
855	RM25_RS04135	RM25_0841	Inner membrane metabolite transport protein yhjE	895	gene	976856	978238	+	759.743	-0.932048	0.365775	-2.54815	0.0108296	0.049182	550.011	-0.650332	0.327535	-1.98554	0.0470848	0.0753932	969.476	-1.10061	0.409324	-2.68884	0.00717018	0.0238841	1045.35	0.905456	0.401786	2.25358	0.0242229	0.0476572	514.945	0.53197	0.368767	1.44256	0.149143	0.197157	PROKKA_00846		yhjE	similar to AA sequence:UniProtKB:P37643		1	0	0	0	0	0
856	RM25_RS04140	RM25_0842	Phosphate starvation-inducible protein phoH1	896	gene	978370	979377	+	2081.8	0.220496	0.237708	0.927592	0.353619	0.466073	1989.66	0.63779	0.150812	4.22905	2.34682e-05	9.26541e-05	2173.93	-0.151775	0.363683	-0.417327	0.67644	0.754582	2028.8	0.506127	0.321509	1.57422	0.115436	0.166819	2190.54	-0.251337	0.214743	-1.17041	0.241837	0.298903	PROKKA_00847		ybeZ	similar to AA sequence:UniProtKB:P0A9K3		1	0	0	0	0	0
857	RM25_RS04145	RM25_0843	putative rRNA maturation factor	897	gene	979417	979875	+	1528.68	0.384478	0.307192	1.25159	0.210719	0.315543	1886.75	0.43226	0.212826	2.03105	0.04225	0.069155	1170.61	0.309519	0.385754	0.802375	0.422336	0.526691	1408.65	-0.6667	0.371693	-1.79369	0.0728634	0.114953	1694.17	-0.75959	0.228809	-3.31976	0.000900936	0.00194105	PROKKA_00848	3.1.-.-	ybeY	similar to AA sequence:UniProtKB:A0R0T0		1	0	0	0	0	0
858	RM25_RS04150	RM25_0844	CBS domain protein	898	gene	980029	981333	+	1643.76	0.168838	0.240706	0.701428	0.483036	0.582659	2026.56	0.308948	0.143585	2.15167	0.0314232	0.0533221	1260.96	-0.0533285	0.165724	-0.32179	0.747612	0.814289	1639.41	-0.553439	0.154806	-3.57505	0.000350159	0.00147117	1705.69	-0.868284	0.121282	-7.15919	8.1154e-13	7.13731e-12	PROKKA_00849		corC	similar to AA sequence:UniProtKB:P0A2L3		1	0	0	0	0	0
859	RM25_RS04155	RM25_0845	GTPase Era	899	gene	981326	982270	+	1140.46	0.403056	0.26008	1.54974	0.121205	0.217744	1426.1	0.410207	0.159372	2.57389	0.0100562	0.0199684	854.825	0.393158	0.215771	1.82211	0.0684384	0.128738	1041.46	-0.785426	0.17483	-4.4925	7.03918e-06	4.4963e-05	1272.1	-0.759013	0.163426	-4.6444	3.41072e-06	1.08489e-05	PROKKA_00850		era	similar to AA sequence:UniProtKB:P0A562		1	0	0	0	0	0
860	RM25_RS04160	RM25_0846	Hypothetical protein	900	gene	982320	982928	+	16025.9	-0.317058	0.430477	-0.736528	0.46141	0.564957	18600.6	0.359099	0.224359	1.60055	0.109476	0.153867	13451.2	-1.33386	0.529296	-2.52007	0.0117332	0.0344399	18832.5	0.194828	0.475909	0.40938	0.682261	0.731615	13969.8	-1.47481	0.318126	-4.63594	3.55312e-06	1.12563e-05	PROKKA_00851					1	0	0	0	0	0
861	RM25_RS13195	RM25_0847	Hypothetical protein	901	gene	983039	983173	+	1006.77	-0.212261	0.41612	-0.510096	0.609984	0.699967	1091.15	0.545764	0.225723	2.41785	0.0156126	0.0290901	922.381	-1.15557	0.547277	-2.11148	0.0347311	0.0773005	1142.5	0.476361	0.548857	0.867915	0.385441	0.462098	914.405	-1.19338	0.226167	-5.27655	1.31641e-07	5.25406e-07	PROKKA_00852					1	0	0	0	0	0
862	RM25_RS04165	RM25_0848	Amidohydrolase family protein	902	gene	983303	984694	-	726.002	-0.559721	0.268578	-2.08402	0.0371585	0.103894	575.823	-0.538101	0.204444	-2.63203	0.00848766	0.0172337	876.18	-0.575955	0.33627	-1.71278	0.0867535	0.154323	909.63	0.551317	0.269219	2.04784	0.0405756	0.0716916	577.135	0.582954	0.294911	1.97671	0.0480746	0.0714	PROKKA_00853	3.5.1.91	nfdA	similar to AA sequence:UniProtKB:Q68AP4		0	0	0	0	0	0
863	RM25_RS04170	RM25_0849	2-isopropylmalate synthase	903	gene	985040	986806	+	1151.53	0.135042	0.126285	1.06934	0.284916	0.3941	1079.56	0.170777	0.159592	1.07008	0.284582	0.35229	1223.49	0.103512	0.206955	0.500166	0.616958	0.703518	1157.59	0.147574	0.225261	0.655123	0.512388	0.579789	1181.18	0.137907	0.114331	1.20621	0.227738	0.284039	PROKKA_00854	2.3.3.13	leuA_1	similar to AA sequence:UniProtKB:P96420		1	0	0	0	0	0
864	RM25_RS04175	RM25_0850	Protein of hypothetical function DUF488	904	gene	986921	987283	-	2061.55	1.63709	0.281074	5.8244	5.73177e-09	5.19607e-07	2343.11	1.60143	0.241645	6.62718	3.4215e-11	3.60061e-10	1780	1.68583	0.406718	4.14497	3.39855e-05	0.00029235	1065.39	-0.509581	0.388426	-1.31191	0.189549	0.251558	3047.97	-0.396145	0.263379	-1.50409	0.132559	0.177378	PROKKA_00855					1	0	0	0	0	0
865	RM25_RS04180	RM25_0851	Isoprenyl transferase 2	905	gene	987344	988033	-	408.426	0.00808984	0.128515	0.0629488	0.949807	0.967039	445.454	0.162921	0.152475	1.06851	0.285291	0.352797	371.398	-0.170316	0.160373	-1.062	0.288237	0.392476	430.334	-0.153698	0.152332	-1.00897	0.31299	0.387661	402.012	-0.433256	0.158467	-2.73405	0.00625615	0.0113604	PROKKA_00856	2.5.1.88		similar to AA sequence:UniProtKB:Q47RM6		1	0	0	0	0	0
866	RM25_RS04185	RM25_0852	DNA repair protein RecO	906	gene	988217	988960	+	440.436	-0.19296	0.243876	-0.791221	0.428815	0.537329	343.074	-0.0753399	0.211157	-0.356797	0.721244	0.771312	537.798	-0.270813	0.209424	-1.29313	0.195966	0.291599	494.134	0.672385	0.232243	2.89518	0.0037894	0.0106076	403.146	0.537827	0.20288	2.65096	0.00802624	0.0142776	PROKKA_00857		recO	similar to AA sequence:UniProtKB:P42095		1	0	0	0	0	0
867	RM25_RS11820	RM25_0853	Transcriptional regulator	907	gene	989124	990512	+	2734.54	0.0114233	0.31168	0.0366509	0.970763	0.98075	2961.56	0.734624	0.142487	5.15574	2.52638e-07	1.43397e-06	2507.53	-0.846543	0.345344	-2.4513	0.0142339	0.0398632	2875.59	0.485911	0.324117	1.49918	0.133826	0.189013	2690.55	-1.05893	0.182918	-5.7891	7.07658e-09	3.432e-08	PROKKA_00858		araC	similar to AA sequence:UniProtKB:P0A9E0		0	0	0	0	0	0
868	RM25_RS04195	RM25_0854	Propanol dehydrogenase	908	gene	990469	991599	+	555.955	-0.342924	0.16519	-2.07594	0.0378999	0.105591	496.457	-0.326853	0.184402	-1.7725	0.0763116	0.112417	615.453	-0.357543	0.234808	-1.5227	0.127833	0.208513	654.283	0.262075	0.20835	1.25786	0.208443	0.273248	481.187	0.288614	0.207936	1.38799	0.165139	0.21636	PROKKA_00859	1.1.1.244	mdh_2	similar to AA sequence:UniProtKB:P31005		0	0	0	0	0	0
869	RM25_RS04200	RM25_0855	Ethanolamine utilization protein	909	gene	991652	992077	-	83.6859	-1.65369	0.861024	-1.9206	0.0547818	0.132045	46.951	-4.31247	0.750483	-5.74626	9.12407e-09	6.74152e-08	120.421	-1.11017	0.497175	-2.23295	0.025552	0.0617704	133.411	0.799811	0.45592	1.75428	0.0793824	0.122691	39.856	4.09601	0.896316	4.56983	4.88118e-06	1.50983e-05	PROKKA_00860		pduV	similar to AA sequence:UniProtKB:Q9XDM6		0	0	0	0	0	0
870	RM25_RS04205	RM25_0856	Propanediol utilization protein PduU	910	gene	992074	992280	-	54.9209	-0.793067	0.387702	-2.04556	0.0407996	0.109652	39.3366	-1.4625	0.402346	-3.63493	0.000278061	0.000861222	70.5053	-0.471686	0.340309	-1.38605	0.165731	0.255479	73.5132	0.434831	0.284044	1.53086	0.125804	0.179383	39.3613	1.49227	0.476854	3.12941	0.00175159	0.00351064	PROKKA_00861		pduU	similar to AA sequence:UniProtKB:P0A1D1		0	0	0	0	0	0
871	RM25_RS04210	RM25_0857	Transposase IS204/IS1001/IS1096/IS1165 family protein	911	gene	992460	993767	+	16.631	-1.47771	0.756101	-1.95439	0.0506554	0.12544	9.01422	-3.87015	1.15267	-3.35754	0.000786392	0.00216281	24.2478	-0.985719	0.483983	-2.03668	0.0416819	0.088547	25.7265	0.843508	0.469527	1.79651	0.072414	0.114473	8.57563	3.8104	1.21189	3.14418	0.00166554	0.00334956	PROKKA_00862			protein motif:Pfam:PF01610.11		0	0	0	0	0	0
872	NA	RM25_0858	Hypothetical protein	912	gene	993739	993867	-	15.7756	-1.37873	0.49252	-2.79934	0.0051207	0.0301737	12.0269	-1.95297	0.805296	-2.42515	0.015302	0.0286017	19.5243	-1.10119	0.501175	-2.19722	0.0280045	0.0659407	24.1111	0.389561	0.433251	0.899157	0.368569	0.444357	8.5338	1.3246	0.965721	1.37161	0.170184	0.222106	PROKKA_00863					0	0	0	0	0	0
873	RM25_RS04215	RM25_0859	3-isopropylmalate dehydrogenase	913	gene	993901	994965	-	1000.16	0.30175	0.288013	1.0477	0.294778	0.405127	1271.33	0.629398	0.120134	5.23913	1.61338e-07	9.43604e-07	729.002	-0.25314	0.168739	-1.50018	0.133567	0.21491	948.301	-0.393738	0.140445	-2.80351	0.00505502	0.0132976	1084.33	-1.21964	0.137296	-8.88327	6.49245e-19	1.33067e-17	PROKKA_00864	1.1.1.85	leuB	similar to AA sequence:UniProtKB:P95313		1	0	0	0	0	0
874	RM25_RS04220	RM25_0860	Branched-chain-amino-acid aminotransferase	914	gene	995131	996216	+	2171.82	0.674615	0.291229	2.31644	0.0205342	0.0726713	2765.16	0.751073	0.170284	4.4107	1.03039e-05	4.32912e-05	1578.48	0.544739	0.287551	1.89441	0.0581709	0.11322	1777.74	-0.734723	0.285807	-2.57069	0.0101495	0.0239991	2616.43	-0.902882	0.161316	-5.59698	2.18118e-08	9.94398e-08	PROKKA_00865	2.6.1.42	ilvE_2	similar to AA sequence:UniProtKB:A0R066		1	0	0	0	0	0
875	RM25_RS04225	RM25_0861	2-isopropylmalate synthase/homocitrate synthase family protein	915	gene	996248	997846	+	1736.35	0.825724	0.33459	2.46787	0.0135921	0.0573243	2332.07	0.827233	0.146629	5.64167	1.68406e-08	1.17089e-07	1140.64	0.823919	0.221504	3.71966	0.000199495	0.00131711	1331.03	-1.09082	0.188897	-5.7747	7.70893e-09	8.77775e-08	2175.92	-1.04586	0.140289	-7.45501	8.98622e-14	9.16906e-13	PROKKA_00866	2.3.3.13	leuA_2	similar to AA sequence:UniProtKB:P09151		1	0	0	0	0	0
876	RM25_RS04230	RM25_0862	FAH family protein	916	gene	997906	998751	+	1560.19	0.556257	0.172806	3.21896	0.00128656	0.011785	1682.53	0.612672	0.16414	3.73261	0.000189504	0.00060936	1437.86	0.49203	0.289374	1.70033	0.0890692	0.157373	1336.74	-0.210305	0.228637	-0.919823	0.357665	0.434007	1816.12	-0.292155	0.214122	-1.36443	0.172431	0.224542	PROKKA_00867	4.3.2.3		similar to AA sequence:UniProtKB:Q39BA7		1	0	0	0	0	0
877	RM25_RS04235	RM25_0863	CAAX amino terminal protease family protein	917	gene	998759	999853	+	1189.33	0.525006	0.277887	1.88928	0.0588543	0.137619	1516.88	0.520643	0.158521	3.28438	0.00102207	0.00274687	861.789	0.534662	0.197921	2.70139	0.00690509	0.0232294	1034.77	-0.881512	0.177264	-4.97288	6.59671e-07	5.16559e-06	1375.26	-0.82166	0.143695	-5.71808	1.07732e-08	5.09938e-08	PROKKA_00868			protein motif:Pfam:PF02517.10		1	0	0	0	0	0
880	RM25_RS04250	RM25_0866	IclR family transcriptional regulator	924	gene	1000255	1000983	-	725.947	0.370448	0.189068	1.95933	0.0500737	0.125025	831.662	0.599441	0.173397	3.45705	0.000546122	0.00156405	620.233	0.0747179	0.188797	0.395758	0.692284	0.768951	669.703	-0.186279	0.218727	-0.851654	0.394406	0.469978	802.756	-0.663632	0.129372	-5.12962	2.90326e-07	1.10193e-06	PROKKA_00871		kipR	similar to AA sequence:UniProtKB:P42968		1	0	0	0	0	0
881	RM25_RS04255	RM25_0867	3-isopropylmalate dehydratase large subunit	925	gene	1001027	1002436	+	1391.05	0.456473	0.313445	1.45631	0.145306	0.245863	1711.79	1.06928	0.114958	9.30154	1.38432e-20	4.72875e-19	1070.32	-0.463913	0.211829	-2.19004	0.0285215	0.0668906	1236.39	0.104676	0.17936	0.583607	0.559484	0.624683	1580.17	-1.37224	0.141915	-9.66944	4.06608e-22	1.1275e-20	PROKKA_00872	4.2.1.33	leuC	similar to AA sequence:UniProtKB:Q7TXH6		1	0	0	0	0	0
882	RM25_RS04260	RM25_0868	3-isopropylmalate dehydratase small subunit	926	gene	1002450	1003046	+	364.964	0.508221	0.252028	2.01653	0.0437448	0.114094	441.062	0.874948	0.175585	4.98305	6.25884e-07	3.24221e-06	288.867	-0.0222894	0.218766	-0.101887	0.918846	0.943669	317.738	-0.156597	0.187535	-0.835028	0.403702	0.479358	420.63	-1.00056	0.18174	-5.50547	3.68176e-08	1.63119e-07	PROKKA_00873	4.2.1.33	leuD	similar to AA sequence:UniProtKB:Q8NQV7		1	0	0	0	0	0
883	RM25_RS04265	RM25_0869	Acyltransferase	927	gene	1003177	1003980	+	755.214	0.0289878	0.15338	0.188994	0.850098	0.901746	798.89	0.232781	0.141154	1.64912	0.0991226	0.141082	711.539	-0.196046	0.251105	-0.780732	0.43496	0.539864	791.226	-0.00771976	0.258278	-0.0298894	0.976155	0.980732	747.622	-0.389807	0.125591	-3.10378	0.00191064	0.00380657	PROKKA_00874			protein motif:CLUSTERS:PRK08633		1	0	0	0	0	0
884	RM25_RS04270	RM25_0870	D-alanine--D-alanine ligase	928	gene	1004054	1005181	+	3027.84	0.584319	0.405191	1.44208	0.149279	0.249363	4132.39	0.410709	0.194823	2.10812	0.035021	0.0585421	1923.29	0.975312	0.35609	2.73895	0.00616363	0.0211774	2585.48	-1.50399	0.346389	-4.34191	1.41249e-05	8.42846e-05	3556.92	-0.903823	0.199737	-4.52506	6.03793e-06	1.83394e-05	PROKKA_00875	6.3.2.4	ddl	similar to AA sequence:UniProtKB:P95114		1	0	0	0	0	0
885	RM25_RS04275	RM25_0871	Putative insertion element ISCmi2 transposase	929	gene	1005237	1006280	+	63.0386	-0.257604	0.197461	-1.30458	0.192034	0.295833	54.203	-0.506364	0.324515	-1.56037	0.118673	0.165706	71.8741	-0.0880167	0.229526	-0.383472	0.70137	0.777212	72.7742	0.147045	0.241113	0.609859	0.541955	0.607991	56.0889	0.625757	0.325871	1.92026	0.0548248	0.0802124	PROKKA_00876			protein motif:CLUSTERS:PRK09409		0	0	0	0	0	0
886	RM25_RS04280	RM25_0872	Putative membrane protein	930	gene	1006318	1007319	-	404.853	-1.4529	0.529501	-2.7439	0.00607141	0.0339107	246.208	-2.43096	0.371223	-6.5485	5.8116e-11	5.95562e-10	563.498	-1.11585	0.348524	-3.20164	0.00136647	0.00627829	622.184	0.823339	0.386233	2.13171	0.0330304	0.0611568	213.146	2.20867	0.375118	5.88795	3.91021e-09	1.96511e-08	PROKKA_00877					1	0	0	0	0	0
887	RM25_RS04285	RM25_0873	putative transcriptional regulator	931	gene	1007423	1008157	+	233.299	-0.806098	0.390554	-2.06399	0.0390189	0.107313	162.691	-1.39501	0.300637	-4.64019	3.48087e-06	1.60556e-05	303.907	-0.524526	0.317173	-1.65375	0.0981774	0.170275	311.866	0.534819	0.311232	1.71839	0.0857246	0.130694	166.604	1.47204	0.322569	4.5635	5.03074e-06	1.54595e-05	PROKKA_00878					1	0	0	0	0	0
888	RM25_RS04290	RM25_0874	Thiamine-phosphate kinase	932	gene	1008168	1009151	+	2147.74	0.231024	0.297557	0.776403	0.437511	0.546194	2582.35	0.50421	0.211542	2.38349	0.0171492	0.0314803	1713.14	-0.173212	0.370657	-0.467311	0.640278	0.722279	2094.99	-0.282941	0.361553	-0.782571	0.433879	0.509036	2270.6	-0.928731	0.219347	-4.23408	2.29493e-05	6.43947e-05	PROKKA_00879	2.7.4.16	thiL	similar to AA sequence:UniProtKB:O67883		1	0	0	0	0	0
889	RM25_RS04295	RM25_0875	FtsK/SpoIIIE family protein	933	gene	1009385	1011706	+	3393.2	0.583816	0.210765	2.76999	0.00560585	0.0318385	3825.45	0.463985	0.162016	2.86382	0.00418561	0.00935116	2960.95	0.74231	0.29872	2.48497	0.0129563	0.0372414	2881.05	-0.59063	0.281138	-2.10086	0.0356536	0.0651438	3982.45	-0.273815	0.167912	-1.6307	0.102954	0.141825	PROKKA_00880		spoIIIE	similar to AA sequence:UniProtKB:P21458		1	0	0	0	0	0
890	RM25_RS04300	RM25_0876	Ribosomal protein S12 methylthiotransferase RimO	934	gene	1011786	1013219	+	2085.12	0.870051	0.27626	3.14939	0.00163613	0.0132067	2585.38	0.769182	0.164609	4.67277	2.97166e-06	1.39248e-05	1584.86	1.04056	0.263531	3.94853	7.86327e-05	0.000601744	1566	-0.938244	0.199228	-4.7094	2.48446e-06	1.74802e-05	2637.73	-0.627691	0.199489	-3.1465	0.0016524	0.00332596	PROKKA_00881	2.-.-.-	rimO	similar to AA sequence:UniProtKB:Q9X2H6		1	0	0	0	0	0
891	RM25_RS04305	RM25_0877	Phosphatidylglycerophosphate synthase pgsA3	935	gene	1013224	1013877	+	930.632	0.358422	0.264692	1.35411	0.175701	0.279438	1151.71	0.433948	0.174633	2.48492	0.0129581	0.02479	709.556	0.240316	0.274415	0.875742	0.38117	0.48642	865.024	-0.645178	0.261	-2.47195	0.013438	0.0299654	1024.21	-0.798113	0.172222	-4.63421	3.58306e-06	1.13359e-05	PROKKA_00882	2.7.8.5	pgsA2_1	similar to AA sequence:UniProtKB:O33288		1	0	0	0	0	0
892	RM25_RS04310	RM25_0878	Competence/damage-inducible protein CinA	936	gene	1013870	1014373	+	292.994	0.233763	0.208123	1.1232	0.261355	0.36887	341.187	0.490619	0.160959	3.04809	0.00230299	0.00557668	244.801	-0.109887	0.224013	-0.490541	0.623751	0.710232	284.834	-0.220317	0.188217	-1.17055	0.241781	0.31056	311.189	-0.760334	0.209416	-3.63074	0.000282615	0.00066413	PROKKA_00883	3.5.1.42	pncC	similar to AA sequence:UniProtKB:P0A6G3		1	0	0	0	0	0
893	RM25_RS04315	RM25_0879	Helix-turn-helix XRE-family like proteins	937	gene	1014541	1014846	+	11826.4	0.0432596	0.311997	0.138654	0.889723	0.925862	12163.4	-0.0521151	0.265133	-0.196562	0.84417	0.877297	11489.4	0.144414	0.496322	0.290969	0.771075	0.832917	12376.6	-0.229055	0.491871	-0.465681	0.641444	0.697091	11722.7	-0.00428724	0.28132	-0.0152397	0.987841	0.989941	PROKKA_00884		clgR	similar to AA sequence:UniProtKB:A0QVU1		1	0	0	0	0	0
894	RM25_RS04320	RM25_0880	Putative ATP-DEPENDENT HELICASE LHR	938	gene	1015068	1019840	-	2462.93	-0.15798	0.186064	-0.849061	0.395848	0.507072	2208.38	0.0637717	0.164199	0.388381	0.697734	0.749572	2717.48	-0.339716	0.270034	-1.25805	0.208374	0.304865	2731.87	0.424172	0.23941	1.77174	0.0764376	0.118841	2286.73	0.0851973	0.204852	0.415896	0.677486	0.728815	PROKKA_00885			protein motif:CLUSTERS:PRK09751		1	0	0	0	0	0
895	RM25_RS04325	RM25_0881	Hypothetical protein	939	gene	1019852	1020019	-	250.191	0.241081	0.149084	1.61708	0.105861	0.199677	225.97	0.312626	0.199737	1.56519	0.117538	0.164219	274.412	0.182919	0.207176	0.882913	0.377283	0.482767	241.371	0.286007	0.191379	1.49445	0.135058	0.190048	265.647	0.211856	0.198621	1.06664	0.286136	0.347083	PROKKA_00886					1	0	0	0	0	0
896	RM25_RS04330	RM25_0882	RecA protein	940	gene	1020328	1021446	+	2660.16	0.827463	0.249402	3.31778	0.000907352	0.00950502	2956.79	0.558684	0.177705	3.14388	0.00166723	0.00418494	2363.54	1.18597	0.339233	3.49604	0.000472223	0.00266913	2039.15	-0.78094	0.316304	-2.46896	0.0135507	0.0301882	3328.05	-0.116099	0.206532	-0.562138	0.574022	0.634601	PROKKA_00887			protein motif:CLUSTERS:PRK09354		1	0	0	0	0	0
897	RM25_RS04335	RM25_0883	Regulatory protein RecX	941	gene	1021449	1022063	+	575.944	0.642926	0.25423	2.52892	0.0114416	0.0511525	695.935	0.570955	0.169258	3.37328	0.000742784	0.0020597	455.953	0.757647	0.291513	2.59902	0.0093491	0.0287674	478.091	-0.782196	0.278475	-2.80885	0.00497181	0.0131227	688.343	-0.546624	0.189268	-2.88809	0.00387586	0.00729664	PROKKA_00888		recX	similar to AA sequence:UniProtKB:P0A5U8		1	0	0	0	0	0
898	RM25_RS04340	RM25_0884	Ribonuclease Y	942	gene	1022225	1023760	+	1980.86	-0.318377	0.293922	-1.0832	0.278719	0.387804	2116.29	0.344614	0.146282	2.35583	0.0184816	0.0335085	1845.44	-1.126	0.315145	-3.57297	0.000352957	0.00213861	2320.8	0.392371	0.322651	1.21609	0.223952	0.291151	1729.85	-1.03832	0.118202	-8.78429	1.57353e-18	3.14306e-17	PROKKA_00889	3.1.-.-	rny	similar to AA sequence:UniProtKB:P67278		1	0	0	0	0	0
899	RM25_RS04345	RM25_0885	Putative glutamate ABC transporter ATP-binding protein	943	gene	1023770	1024585	-	926.439	-0.309685	0.183372	-1.68883	0.0912513	0.182271	784.453	-0.0561005	0.125987	-0.445287	0.656112	0.711669	1068.42	-0.499167	0.204327	-2.44298	0.0145666	0.0403449	1078.82	0.584078	0.1832	3.1882	0.00143163	0.0047593	810.074	0.190785	0.132063	1.44465	0.148556	0.196628	PROKKA_00890		glnQ_2	similar to AA sequence:UniProtKB:P27675		1	0	0	0	0	0
900	RM25_RS04350	RM25_0886	(Dimethylallyl)adenosine tRNA methylthiotransferase MiaB	944	gene	1024689	1026203	+	1491.18	0.18956	0.191	0.992463	0.320972	0.430336	1747.11	0.313413	0.119079	2.63198	0.0084889	0.0172337	1235.25	0.0161466	0.195968	0.0823939	0.934333	0.956657	1474.09	-0.405454	0.159758	-2.53792	0.0111512	0.0257933	1557.9	-0.650442	0.122118	-5.32633	1.00216e-07	4.11513e-07	PROKKA_00891	2.-.-.-	miaB	similar to AA sequence:UniProtKB:O31778		1	0	0	0	0	0
901	RM25_RS04355	RM25_0887	TRNA dimethylallyltransferase	945	gene	1026200	1027186	+	677.84	-0.00515558	0.284886	-0.018097	0.985561	0.99145	840.692	0.291312	0.127128	2.29148	0.0219357	0.0387285	514.988	-0.489404	0.266541	-1.83613	0.0663389	0.125894	717.993	-0.392167	0.202062	-1.94083	0.0522788	0.08805	664.633	-1.11401	0.202099	-5.51217	3.5444e-08	1.57329e-07	PROKKA_00892	2.5.1.75	miaA	similar to AA sequence:UniProtKB:Q9KAC3		1	0	0	0	0	0
902	RM25_RS04360	RM25_0888	Diaminopimelate epimerase	946	gene	1027201	1028043	+	1630.49	0.740842	0.112731	6.57175	4.97285e-11	6.89471e-09	1612.72	0.68221	0.150756	4.52528	6.03169e-06	2.63272e-05	1648.26	0.798756	0.215273	3.71043	0.000206906	0.00135466	1289.61	-0.0976681	0.159896	-0.610823	0.541317	0.607721	1995.83	0.0623013	0.169661	0.367211	0.713462	0.761952	PROKKA_00893	5.1.1.7	dapF	similar to AA sequence:UniProtKB:A4QEV1		1	0	0	0	0	0
903	RM25_RS04365	RM25_0889	GTPase HflX	947	gene	1028087	1029523	+	1669.32	0.74244	0.398253	1.86424	0.0622877	0.142536	2384.77	0.951491	0.16671	5.70746	1.14677e-08	8.29122e-08	953.859	0.250203	0.181351	1.37966	0.167693	0.257158	1325.76	-0.955678	0.201867	-4.7342	2.19924e-06	1.56133e-05	2050.21	-1.61197	0.110896	-14.5359	7.17675e-48	1.53778e-45	PROKKA_00894		hflX	similar to AA sequence:UniProtKB:P25519		1	0	0	0	0	0
904	RM25_RS04370	RM25_0890	ATP-dependent helicase DinG	948	gene	1029690	1031753	+	1054.55	-0.172164	0.19102	-0.901288	0.367435	0.479007	1089.96	0.160134	0.131489	1.21785	0.22328	0.28606	1019.15	-0.531748	0.296483	-1.79352	0.0728894	0.134698	1176.65	0.165	0.175124	0.942188	0.346096	0.42114	975.253	-0.464531	0.258748	-1.79531	0.0726048	0.103339	PROKKA_00895	3.6.4.12	dinG	similar to AA sequence:UniProtKB:P27296		1	0	0	0	0	0
905	RM25_RS04375	RM25_0891	LexA repressor	949	gene	1031757	1032599	-	1062.6	0.0700613	0.129311	0.541804	0.587953	0.679317	1089.83	0.138263	0.163267	0.846857	0.397075	0.466553	1035.36	-0.000747622	0.233987	-0.00319515	0.997451	0.998722	1096.7	-0.0562107	0.239688	-0.234517	0.814584	0.850675	1065.8	-0.151931	0.14558	-1.04362	0.296659	0.35821	PROKKA_00896	3.4.21.88	lexA	similar to AA sequence:UniProtKB:Q50765		1	0	0	0	0	0
906	RM25_RS04380	RM25_0892	Hypothetical protein	950	gene	1032869	1033672	+	685.693	1.4096	0.176473	7.98763	1.37558e-15	5.40375e-13	700.844	1.0938	0.185867	5.88487	3.98373e-09	3.12988e-08	670.543	1.77504	0.200903	8.83529	9.98361e-19	1.23849e-16	397.736	-0.616173	0.192839	-3.19528	0.00139696	0.00467704	975.728	0.113598	0.174802	0.649867	0.515778	0.576976	PROKKA_00897					1	0	0	0	0	0
907	RM25_RS04385	RM25_0893	Transcriptional repressor NrdR	951	gene	1034007	1034504	+	4533.25	1.25864	0.514077	2.44836	0.0143508	0.059238	3314.5	-0.434609	0.207028	-2.09927	0.0357931	0.0595373	5752	2.7001	0.460467	5.86382	4.52341e-09	1.11944e-07	2846.73	-1.36145	0.45083	-3.01986	0.00252888	0.00770099	6236.36	1.80818	0.216966	8.33394	7.81945e-17	1.19678e-15	PROKKA_00898		nrdR	similar to AA sequence:UniProtKB:O69980		1	0	0	0	0	0
908	RM25_RS04390	RM25_0894	Vitamin B12-dependent ribonucleotide reductase	952	gene	1034690	1037581	+	23814.6	1.96994	0.700753	2.81117	0.00493617	0.0293253	17413.2	-0.0263895	0.209363	-0.126047	0.899695	0.924806	30216	5.02713	0.373388	13.4636	2.56209e-41	2.01294e-38	10391.8	-3.3439	0.335515	-9.96648	2.13675e-23	2.6507e-21	36990	1.7492	0.24771	7.06146	1.64758e-12	1.37708e-11	PROKKA_00899	1.17.4.1	nrdJ	similar to AA sequence:UniProtKB:O69981		1	0	0	0	0	0
909	RM25_RS04395	RM25_0895	Phospholipase, patatin family	953	gene	1037690	1038631	-	626.096	-0.00354946	0.142775	-0.0248606	0.980166	0.987709	674.584	0.167813	0.165155	1.01609	0.309587	0.376811	577.608	-0.20035	0.196026	-1.02206	0.306754	0.410806	662.575	-0.0999537	0.176021	-0.56785	0.570137	0.634701	612.818	-0.420153	0.173317	-2.42418	0.0153428	0.0258492	PROKKA_00900		rssA	similar to AA sequence:UniProtKB:P0AFR0		1	0	0	0	0	0
910	RM25_RS04400	RM25_0896	Glycerol-3-phosphate dehydrogenase, anaerobic, A subunit	954	gene	1038823	1040451	+	2159.77	-0.409815	0.194454	-2.10751	0.0350732	0.09984	2000.16	-0.323478	0.19851	-1.62953	0.103201	0.146006	2319.38	-0.484658	0.310046	-1.56318	0.11801	0.19624	2607.05	0.229061	0.299495	0.764824	0.444377	0.519284	1815.47	0.10954	0.221353	0.494865	0.620695	0.676992	PROKKA_00901	1.1.5.3	glpA	similar to AA sequence:UniProtKB:P0A9C0		1	0	0	0	0	0
911	RM25_RS04405	RM25_0897	Anaerobic glycerol-3-phosphate dehydrogenase subunit B	955	gene	1040448	1041758	+	1391.65	-0.346796	0.150307	-2.30725	0.0210408	0.0735054	1369.04	-0.475031	0.200254	-2.37215	0.0176851	0.0323381	1414.26	-0.224569	0.230312	-0.975067	0.329527	0.435368	1649.68	-0.12014	0.21134	-0.568471	0.569715	0.634602	1199.2	0.176389	0.221521	0.796263	0.425879	0.491576	PROKKA_00902	1.1.5.3	glpB	similar to AA sequence:UniProtKB:P13033		1	0	0	0	0	0
912	RM25_RS04410	RM25_0898	Glycerol-3-phosphate dehydrogenase, anaerobic, C subunit	956	gene	1041755	1043146	+	1633.26	-0.226184	0.189593	-1.193	0.23287	0.340281	1760.36	-0.429171	0.165304	-2.59625	0.00942469	0.0188895	1506.15	0.00875359	0.298957	0.0292805	0.976641	0.98645	1870.43	-0.485287	0.242723	-1.99934	0.0455711	0.0789788	1471.36	-0.00626378	0.226544	-0.0276493	0.977942	0.982946	PROKKA_00903		glpC	similar to AA sequence:UniProtKB:P0A996		1	0	0	0	0	0
913	RM25_RS04415	RM25_0899	Deoxyribonucleoside regulator	957	gene	1043228	1044196	-	2398.27	0.501374	0.311545	1.60932	0.107547	0.201419	3059.7	0.424276	0.174362	2.43331	0.0149617	0.02801	1736.85	0.640377	0.317916	2.01429	0.0439787	0.0916514	2110.59	-0.994554	0.282774	-3.51714	0.000436224	0.00175757	2751.14	-0.745127	0.204956	-3.63554	0.000277397	0.000653171	PROKKA_00904		deoR	similar to AA sequence:UniProtKB:P39140		1	0	0	0	0	0
914	RM25_RS04420	RM25_0900	Auxin Efflux Carrier	958	gene	1044384	1045319	+	486.907	-1.19701	0.310762	-3.85187	0.00011722	0.00191867	365.58	-1.42395	0.267832	-5.31657	1.0574e-07	6.39046e-07	608.233	-1.07037	0.264873	-4.04108	5.32065e-05	0.000436961	712.964	0.561342	0.30525	1.83896	0.0659212	0.106714	290.31	0.980271	0.25236	3.88442	0.000102573	0.000259683	PROKKA_00905			protein motif:Pfam:PF03547.12		1	0	0	0	0	0
915	RM25_RS04425	RM25_0901	putative phosphoketolase	959	gene	1045379	1048009	+	4559.22	0.394894	0.273817	1.44218	0.149252	0.249363	3634.3	0.634877	0.137417	4.62009	3.83577e-06	1.75212e-05	5484.15	0.239406	0.349389	0.685214	0.493209	0.59347	4147.32	0.770758	0.311062	2.47783	0.0132186	0.0297576	5061.67	0.410874	0.197697	2.0783	0.0376816	0.0575603	PROKKA_00906	4.1.2.9	xpkA	similar to AA sequence:UniProtKB:Q937F6		1	0	0	0	0	0
916	RM25_RS04430	RM25_0902	ATP-dependent helicase HrpA	960	gene	1048147	1052115	+	2364.97	0.0302056	0.158077	0.191081	0.848462	0.900822	2542.94	0.244258	0.121674	2.00747	0.0446997	0.0722615	2186.99	-0.217892	0.244723	-0.890361	0.373272	0.479718	2467.75	-0.0495828	0.201674	-0.245857	0.805793	0.843364	2345.95	-0.452712	0.164817	-2.74675	0.00601894	0.0109804	PROKKA_00907	3.6.4.13	hrpB_2	similar to AA sequence:UniProtKB:P37024		0	0	0	0	0	0
917	RM25_RS04435	RM25_0903	Acyl-CoA thioesterase II	961	gene	1052223	1053098	+	1027.63	0.167196	0.16083	1.03958	0.298534	0.408858	945.705	0.413132	0.14232	2.90283	0.00369802	0.00847058	1109.55	-0.0396559	0.235688	-0.168256	0.866382	0.903167	1020.1	0.413751	0.170929	2.42061	0.0154947	0.0336289	1063.59	0.00399881	0.187865	0.0212856	0.983018	0.986656	PROKKA_00908	3.1.2.-	tesB	similar to AA sequence:UniProtKB:P0AGG2		1	0	0	0	0	0
918	RM25_RS04440	RM25_0904	Solute-binding lipoprotein	962	gene	1053113	1054453	-	745.36	-0.376662	0.125306	-3.00593	0.00264774	0.0189687	754.237	-0.218576	0.155796	-1.40296	0.160628	0.215542	736.484	-0.538359	0.219154	-2.45653	0.0140286	0.0394576	887.061	0.0418294	0.208433	0.200685	0.840945	0.875489	637.096	-0.220375	0.155062	-1.42121	0.155257	0.204436	PROKKA_00909		lacE	similar to AA sequence:UniProtKB:P29822		0	0	0	0	0	0
919	RM25_RS12955	RM25_0905	Hypothetical protein	963	gene	1054750	1055100	+	512.8	0.610302	0.251998	2.42186	0.0154414	0.0617918	572.765	0.810303	0.198817	4.07562	4.58925e-05	0.000170613	452.834	0.369808	0.393227	0.940444	0.34699	0.453356	430.076	-0.124649	0.358407	-0.347787	0.728	0.774321	606.012	-0.531686	0.251735	-2.11208	0.0346795	0.0534595	PROKKA_00910		ccpA_2	similar to AA sequence:UniProtKB:P46828		0	0	0	0	0	0
920	RM25_RS12960	RM25_0906	LacI-type response repressor	964	gene	1055097	1055738	+	227.132	-0.0399997	0.172772	-0.231518	0.816913	0.872039	247.894	0.236632	0.190191	1.24418	0.213433	0.274597	206.369	-0.365361	0.214186	-1.70581	0.088043	0.155931	242.644	-0.0316802	0.18322	-0.172908	0.862723	0.891859	220.359	-0.574647	0.222759	-2.57967	0.00988938	0.0173046	PROKKA_00911		cytR	similar to AA sequence:UniProtKB:P0ACN7		1	0	0	0	0	0
921	RM25_RS04450	RM25_0907	RNA polymerase sigma factor SigB	965	gene	1055841	1056770	-	12414.6	-0.11395	0.333139	-0.34205	0.732314	0.805067	13090.9	-0.24542	0.274309	-0.894685	0.370955	0.439589	11738.3	0.0322169	0.522628	0.0616441	0.950846	0.969773	13724.8	-0.338067	0.538207	-0.628136	0.529915	0.596471	11655.6	-0.0296077	0.256165	-0.11558	0.907985	0.924858	PROKKA_00912		sigB	similar to AA sequence:UniProtKB:Q59563		1	0	0	0	0	0
922	RM25_RS04455	RM25_0908	RNA polymerase sigma factor	966	gene	1057129	1058658	+	9680.73	1.34469	0.560368	2.39965	0.0164109	0.0642532	13318.9	0.884795	0.220849	4.00634	6.16659e-05	0.000220993	6042.57	2.73271	0.423748	6.44891	1.12659e-10	3.84837e-09	5854.71	-2.61449	0.403442	-6.48045	9.14503e-11	1.64541e-09	13593.3	-0.735687	0.244981	-3.00304	0.00267297	0.0052157	PROKKA_00913		hrdB	similar to AA sequence:UniProtKB:P18183		1	0	0	0	0	0
923	RM25_RS04460	RM25_0909	L-lactate dehydrogenase	967	gene	1058746	1059711	-	1033.75	0.591309	0.186153	3.17647	0.00149081	0.0127776	1191.39	0.736898	0.134021	5.49836	3.83336e-08	2.53088e-07	876.112	0.397929	0.237604	1.67476	0.0939811	0.164206	870.933	-0.303763	0.202842	-1.49753	0.134255	0.189258	1217.99	-0.591949	0.132307	-4.47406	7.67492e-06	2.28985e-05	PROKKA_00914	1.1.1.27	ldh2	similar to AA sequence:UniProtKB:P0CW93		1	0	0	0	0	0
924	RM25_RS04465	RM25_0910	Hypothetical protein	968	gene	1059857	1060048	-	1042.69	1.33482	0.319076	4.18338	2.87206e-05	0.000632658	1202.56	1.25167	0.234018	5.34862	8.86256e-08	5.45406e-07	882.829	1.45351	0.470148	3.09161	0.00199077	0.00860961	630.512	-0.640362	0.442595	-1.44683	0.147943	0.204397	1459.39	-0.407637	0.286435	-1.42314	0.154696	0.204039	PROKKA_00915					1	0	0	0	0	0
925	RM25_RS04470	RM25_0911	DNA gyrase, B subunit	969	gene	1060211	1062316	+	1657.28	0.600079	0.263276	2.27928	0.0226506	0.0774856	2105.71	0.669729	0.134386	4.98362	6.24048e-07	3.23983e-06	1208.85	0.48164	0.166035	2.90083	0.00372171	0.0143569	1397.28	-0.745737	0.139835	-5.33297	9.66167e-08	9.03673e-07	1957.87	-0.887	0.121306	-7.31207	2.63062e-13	2.51027e-12	PROKKA_00916	5.99.1.3	parE	similar to AA sequence:UniProtKB:P66939		1	0	0	0	0	0
926	RM25_RS04475	RM25_0912	2-dehydropantoate 2-reductase (Precursor)	970	gene	1062341	1063258	-	1665.33	-0.207517	0.253265	-0.819367	0.412577	0.522539	1565.47	0.361704	0.179886	2.01074	0.0443526	0.0718975	1765.19	-0.722999	0.328391	-2.20164	0.0276909	0.0653983	1882.07	0.631556	0.328172	1.92446	0.0542965	0.0906993	1513.33	-0.416198	0.173069	-2.4048	0.0161811	0.0271451	PROKKA_00917			protein motif:CLUSTERS:PRK06522		1	0	0	0	0	0
927	RM25_RS04480	RM25_0913	DNA gyrase/topoisomerase IV, A subunit	971	gene	1063363	1065825	-	1617.45	-0.133447	0.171582	-0.777748	0.436718	0.545492	1794.23	0.00679952	0.109583	0.0620488	0.950524	0.960977	1440.67	-0.30795	0.260461	-1.18233	0.237076	0.336012	1787.03	-0.230598	0.182842	-1.26118	0.207242	0.271977	1514.85	-0.486128	0.197785	-2.45786	0.0139766	0.0236829	PROKKA_00918	5.99.1.3	gyrA_2	similar to AA sequence:UniProtKB:Q2G2Q0		1	0	0	0	0	0
928	RM25_RS04485	RM25_0914	PF09949 family protein	972	gene	1065951	1067036	-	776.316	-0.374675	0.160511	-2.33425	0.0195824	0.071001	691.453	-0.141291	0.13798	-1.024	0.305837	0.374337	861.179	-0.564761	0.222395	-2.53945	0.0111026	0.0330415	922.19	0.441185	0.146617	3.00911	0.00262018	0.00796872	663.93	0.0765987	0.207392	0.369343	0.711872	0.7606	PROKKA_00919					1	0	0	0	0	0
929	RM25_RS04490	RM25_0915	Hypothetical protein	973	gene	1067092	1067685	+	809.451	0.213278	0.218983	0.973946	0.330084	0.440298	945.026	0.378891	0.175797	2.15527	0.0311407	0.0528809	673.875	-0.0138393	0.262024	-0.0528168	0.957878	0.974414	794.045	-0.333221	0.239627	-1.39059	0.164351	0.223143	851.077	-0.686854	0.187703	-3.65925	0.000252956	0.000599817	PROKKA_00920					1	0	0	0	0	0
930	RM25_RS04495	RM25_0916	Type I phosphodiesterase/nucleotide pyrophosphatase	974	gene	1067689	1068840	+	1296.89	0.280466	0.217186	1.29136	0.196577	0.299693	1561.55	0.331287	0.171976	1.92636	0.0540591	0.0842707	1032.24	0.205574	0.158646	1.2958	0.195045	0.290594	1241.08	-0.587894	0.199963	-2.94002	0.00328196	0.00955011	1395.68	-0.660106	0.12446	-5.30378	1.1343e-07	4.59373e-07	PROKKA_00921			protein motif:Pfam:PF01663.16		1	0	0	0	0	0
931	RM25_RS04500	RM25_0917	Hypothetical protein	975	gene	1068943	1070253	-	1241.18	-0.05975	0.19418	-0.307704	0.758307	0.824795	1455.33	0.0656674	0.148082	0.443453	0.657438	0.712733	1027.03	-0.23543	0.161997	-1.45329	0.146142	0.230561	1341.89	-0.41548	0.175759	-2.36393	0.0180825	0.0377832	1191.71	-0.667185	0.1196	-5.57846	2.42653e-08	1.09776e-07	PROKKA_00922					1	0	0	0	0	0
932	RM25_RS04505	RM25_0918	PF13834 domain protein	976	gene	1070469	1070843	+	2735.88	0.706583	0.547634	1.29025	0.196965	0.299693	3611.7	0.0321621	0.264373	0.121654	0.903173	0.926765	1860.07	2.41899	0.371615	6.50939	7.54556e-11	2.64534e-09	2228.37	-2.65921	0.356286	-7.4637	8.41282e-14	2.5752e-12	3314.16	-0.240174	0.279982	-0.85782	0.390992	0.456222	PROKKA_00923					1	0	0	0	0	0
933	RM25_RS12255	RM25_0919	Hypothetical protein	977	gene	1070955	1071275	-	2318.78	0.232445	0.538142	0.43194	0.665785	0.747264	3406.65	0.145379	0.299867	0.484812	0.62781	0.685069	1230.91	0.477342	0.555142	0.859856	0.389868	0.495909	2275.6	-1.69373	0.531417	-3.1872	0.00143655	0.00476894	2452.24	-1.34135	0.344123	-3.89788	9.70399e-05	0.000246469	PROKKA_00924					1	0	0	0	0	0
934	RM25_RS04515	RM25_0920	Hypothetical protein	978	gene	1071565	1072386	+	2156.73	0.695466	0.445974	1.55943	0.118895	0.215069	3044.62	0.499057	0.189354	2.63557	0.00839955	0.0170817	1268.84	1.20041	0.338228	3.54911	0.000386532	0.00228335	1758.93	-1.76773	0.329207	-5.36965	7.88916e-08	7.49789e-07	2612.92	-1.02671	0.191684	-5.35628	8.49522e-08	3.50057e-07	PROKKA_00925					1	0	0	0	0	0
935	RM25_RS04520	RM25_0921	Nucleic acid binding, OB-fold, tRNA/helicase-type	979	gene	1072383	1072763	+	385.455	-0.146873	0.198766	-0.738924	0.459953	0.564347	449.344	-0.113781	0.147689	-0.77041	0.441057	0.509094	321.566	-0.190713	0.250861	-0.760232	0.447116	0.551178	428.15	-0.507185	0.208343	-2.43437	0.0149176	0.032647	359.163	-0.526975	0.180068	-2.92653	0.00342766	0.00652057	PROKKA_00926					1	0	0	0	0	0
936	RM25_RS04525	RM25_0922	Trk system potassium uptake protein ceoC	980	gene	1072770	1073438	-	906.013	0.862966	0.290127	2.97444	0.00293523	0.0205142	1023.02	0.397356	0.180981	2.19557	0.0281227	0.0482895	789.011	1.54685	0.276359	5.59726	2.17762e-08	4.38688e-07	684.53	-1.19395	0.231104	-5.16628	2.38801e-07	2.05421e-06	1142.89	0.000601333	0.20826	0.00288742	0.997696	0.99812	PROKKA_00927		trkA_1	similar to AA sequence:UniProtKB:P0AGI8		1	0	0	0	0	0
937	RM25_RS04530	RM25_0923	Trk family potassium (K+) transporter, NAD+ binding protein	981	gene	1073452	1074114	-	645.339	0.877025	0.191182	4.58739	4.48818e-06	0.000141048	654.506	0.500125	0.154026	3.24701	0.00116625	0.00308166	636.171	1.29739	0.257112	5.04602	4.51108e-07	6.9043e-06	483.754	-0.620858	0.199563	-3.11108	0.00186403	0.00593719	816.264	0.222182	0.200547	1.10788	0.267913	0.327428	PROKKA_00928		trkA_2	similar to AA sequence:UniProtKB:P0AGI8		1	0	0	0	0	0
938	RM25_RS04535	RM25_0924	Conserved alanine, valine and leucine rich membrane protein	982	gene	1074287	1076281	+	2046.87	0.442865	0.291491	1.51931	0.128685	0.227028	2639.78	0.397036	0.142341	2.78933	0.00528167	0.0115055	1453.96	0.527292	0.205647	2.56406	0.0103454	0.0311023	1842.9	-0.997715	0.188451	-5.29431	1.19469e-07	1.09567e-06	2312.26	-0.815997	0.121089	-6.7388	1.59695e-11	1.15461e-10	PROKKA_00929					1	0	0	0	0	0
939	RM25_RS04540	RM25_0925	Conserved alanine, valine and glycine rich protein	983	gene	1076278	1077456	+	755.916	0.373797	0.227812	1.64081	0.100837	0.193702	888.909	0.638705	0.124445	5.13243	2.8602e-07	1.60512e-06	622.923	0.00735582	0.278777	0.026386	0.978949	0.987483	695.224	-0.22609	0.209067	-1.08142	0.279509	0.352867	838.647	-0.794258	0.213266	-3.72426	0.000195891	0.000473069	PROKKA_00930	2.1.1.-		similar to AA sequence:UniProtKB:Q6M4B7		1	0	0	0	0	0
940	RM25_RS04545	RM25_0926	Hypothetical protein	984	gene	1077453	1077713	+	124.532	0.732255	0.121524	6.02562	1.68462e-09	1.80484e-07	127.12	0.801399	0.238962	3.35367	0.000797482	0.0021882	121.945	0.66551	0.20723	3.21145	0.00132065	0.00610346	99.0453	-0.0370823	0.233315	-0.158936	0.873719	0.900462	152.481	-0.116569	0.221784	-0.525598	0.599168	0.659308	PROKKA_00931					1	0	0	0	0	0
941	RM25_RS04550	RM25_0927	Putative glutathione S-transferase with thioredoxin-like domain	985	gene	1077748	1078821	-	1356.81	-0.0576121	0.352825	-0.163288	0.870292	0.911274	1055.8	-0.826052	0.290266	-2.84584	0.00442941	0.00978471	1657.82	0.420915	0.301342	1.3968	0.162473	0.250949	1468.2	0.0125649	0.387912	0.0323911	0.97416	0.979981	1298.34	1.30412	0.203753	6.40049	1.5488e-10	9.76074e-10	PROKKA_00932	1.8.-.-	yqjG_1	similar to AA sequence:UniProtKB:P42620		1	0	0	0	0	0
942	RM25_RS11825	RM25_0928	Acetyltransferase	986	gene	1078818	1079396	-	250.487	-1.61034	0.71216	-2.2612	0.0237468	0.078944	136.358	-3.71032	0.450701	-8.23233	1.83607e-16	3.63665e-15	364.617	-1.13996	0.444476	-2.56472	0.0103259	0.0310831	395.595	0.910114	0.43708	2.08226	0.0373187	0.0672478	121.909	3.5595	0.501458	7.09829	1.26306e-12	1.08256e-11	PROKKA_00933	2.3.1.189	mshD_1	protein motif:HAMAP:MF_01698		1	0	0	0	0	0
943	RM25_RS04560	RM25_0929	Cysteine synthase	987	gene	1079454	1080287	-	333.745	-0.61853	0.396999	-1.55801	0.11923	0.215443	221.068	-0.867062	0.257955	-3.3613	0.000775771	0.00213609	446.422	-0.502231	0.408914	-1.22821	0.21937	0.316242	422.554	0.81308	0.305077	2.66516	0.00769517	0.0189922	259.209	1.24132	0.374437	3.31516	0.00091592	0.00196435	PROKKA_00934	2.5.1.47	cysK1_2	similar to AA sequence:UniProtKB:P0A534		0	0	0	0	0	0
944	NA	RM25_0930	Hypothetical protein	988	gene	1080309	1080428	-	261.439	1.26971	0.418037	3.03732	0.00238695	0.0175266	335.671	0.921632	0.288956	3.18952	0.00142509	0.0036431	187.207	2.01046	0.34422	5.84063	5.20053e-09	1.23815e-07	163.512	-1.69496	0.274005	-6.18587	6.17602e-10	9.2719e-09	361.173	-0.569513	0.33665	-1.69171	0.0907019	0.126126	PROKKA_00935					0	0	0	0	0	0
945	RM25_RS04565	RM25_0931	Putative glutathione S-transferase	989	gene	1080920	1082035	+	1124.1	0.362302	0.330678	1.09563	0.27324	0.381985	1397.55	0.901757	0.184769	4.88045	1.05842e-06	5.36493e-06	850.644	-0.487634	0.28219	-1.72803	0.0839826	0.150416	1034.68	-0.0328087	0.27736	-0.118289	0.905839	0.92507	1241.75	-1.36788	0.156055	-8.7654	1.86119e-18	3.64495e-17	PROKKA_00936	1.8.-.-	yqjG_2	similar to AA sequence:UniProtKB:P42620		0	0	0	0	0	0
946	RM25_RS04570	RM25_0932	Alpha-ketoglutarate transporter, MFS super	990	gene	1082056	1083486	+	2064.7	0.877723	0.494415	1.77527	0.0758526	0.162837	3163.48	1.15995	0.196868	5.89202	3.81494e-09	3.01739e-08	965.919	0.0351265	0.214611	0.163675	0.869987	0.906124	1540.01	-1.08978	0.244778	-4.45214	8.50196e-06	5.31542e-05	2626.22	-2.16657	0.106796	-20.2869	1.67725e-91	1.97664e-88	PROKKA_00937		kgtP_2	similar to AA sequence:UniProtKB:P0AEX3		1	0	0	0	0	0
947	RM25_RS04575	RM25_0933	Aconitate hydratase 1	991	gene	1083740	1086412	+	4123.84	0.553767	0.138943	3.98556	6.73224e-05	0.00123968	4388.27	0.509233	0.121704	4.18417	2.86206e-05	0.000111135	3859.41	0.605098	0.249826	2.42208	0.0154321	0.0421457	3537.54	-0.297914	0.165708	-1.79782	0.072205	0.11422	4798.13	-0.161554	0.184528	-0.8755	0.381302	0.446462	PROKKA_00938	4.2.1.3	acnA	similar to AA sequence:UniProtKB:A0QX20		1	0	0	0	0	0
948	RM25_RS04580	RM25_0934	Hypothetical protein	992	gene	1086524	1086826	+	165.789	0.720328	0.22367	3.2205	0.00127968	0.011785	167.571	0.244044	0.225115	1.08408	0.278327	0.345091	164.008	1.24006	0.273514	4.53383	5.79238e-06	6.26268e-05	132.86	-0.707962	0.199572	-3.54741	0.000389046	0.00159753	201.477	0.33061	0.259232	1.27534	0.202187	0.256488	PROKKA_00939					1	0	0	0	0	0
949	RM25_RS04585	RM25_0935	Hypothetical protein	993	gene	1086976	1087506	+	449.196	0.629034	0.187453	3.35569	0.000791668	0.0085989	393.445	0.163683	0.157903	1.03661	0.299919	0.368758	504.947	1.00993	0.174439	5.78959	7.05605e-09	1.59915e-07	373.256	-0.205732	0.161433	-1.27441	0.202517	0.266592	533.814	0.689892	0.143305	4.81416	1.47823e-06	4.9703e-06	PROKKA_00940					1	0	0	0	0	0
950	RM25_RS04590	RM25_0936	1-deoxy-D-xylulose-5-phosphate synthase	994	gene	1087557	1089572	+	4573.59	0.822526	0.307629	2.67376	0.00750062	0.0387853	5773.45	0.728776	0.183275	3.97642	6.99614e-05	0.000247968	3373.74	0.987844	0.3149	3.13701	0.00170678	0.00755965	3513.62	-0.994062	0.273908	-3.62918	0.000284326	0.00122291	5719.15	-0.699181	0.220094	-3.17673	0.00148945	0.00303163	PROKKA_00941	2.2.1.7	dxs	similar to AA sequence:UniProtKB:Q9RBN6		1	0	0	0	0	0
951	RM25_RS04595	RM25_0937	3'-5' exonuclease	995	gene	1089624	1090889	-	1541.47	0.625856	0.282734	2.21359	0.026857	0.0842032	1900.23	0.432095	0.170214	2.53854	0.0111315	0.0217374	1182.7	0.951652	0.258121	3.68685	0.000227046	0.00146215	1288.32	-1.06142	0.211998	-5.00675	5.53581e-07	4.39324e-06	1830.75	-0.500119	0.191647	-2.60959	0.00906507	0.0159928	PROKKA_00942	3.1.13.5	rnd	similar to AA sequence:UniProtKB:P09155		1	0	0	0	0	0
952	RM25_RS04600	RM25_0938	PF11452 family protein	996	gene	1090958	1091557	-	2230.28	0.601905	0.197549	3.04686	0.00231243	0.0170859	2302.78	0.483006	0.178679	2.70321	0.00686736	0.0143623	2157.78	0.731599	0.338077	2.164	0.0304645	0.0702592	1878.6	-0.296938	0.292616	-1.01477	0.310215	0.38483	2626.71	-0.0125756	0.23019	-0.0546315	0.956432	0.964617	PROKKA_00943					1	0	0	0	0	0
953	RM25_RS04605	RM25_0939	YbaK/prolyl-tRNA synthetase-associated domain protein	997	gene	1091643	1092167	-	472.474	0.677107	0.159928	4.23381	2.29764e-05	0.000530934	507.311	0.590532	0.166079	3.55573	0.000376931	0.00113465	437.637	0.779941	0.26264	2.96962	0.00298171	0.0119117	384.807	-0.387786	0.174575	-2.22131	0.0263297	0.0507019	568.262	-0.156471	0.215823	-0.724998	0.468453	0.53135	PROKKA_00944			protein motif:CLUSTERS:PRK10670		1	0	0	0	0	0
954	RM25_RS04610	RM25_0940	Methionine-R-sulfoxide reductase	998	gene	1092191	1092643	-	418.595	0.552536	0.223292	2.4745	0.0133424	0.0567942	346.909	0.346095	0.190309	1.81859	0.0689734	0.103154	490.282	0.698432	0.285761	2.44411	0.014521	0.0403074	356.813	0.228055	0.250152	0.911667	0.361944	0.437512	486.613	0.628284	0.196061	3.20454	0.00135277	0.00277984	PROKKA_00945	1.8.4.12	msrB	similar to AA sequence:UniProtKB:Q3JRF0		1	0	0	0	0	0
955	RM25_RS04615	RM25_0941	Polyphosphate:nucleotide phosphotransferase, PPK2 family	999	gene	1092791	1093666	+	951.48	0.796229	0.398827	1.99643	0.0458875	0.117818	551.762	0.218841	0.157008	1.39382	0.163371	0.218539	1351.2	1.04689	0.270513	3.87003	0.000108822	0.000794101	731.814	0.732092	0.212697	3.44195	0.000577536	0.00221342	1177.19	1.59992	0.202479	7.90167	2.75195e-15	3.56392e-14	PROKKA_00946			protein motif:Pfam:PF03976.8		1	0	0	0	0	0
956	RM25_RS04620	RM25_0942	Putative insertion element ISCmi2 transposase	1000	gene	1093663	1094706	-	27.6546	-0.634996	0.353077	-1.79846	0.0721036	0.156642	20.9902	-1.12067	0.559647	-2.00246	0.0452353	0.0730773	34.3189	-0.383059	0.315572	-1.21386	0.224802	0.322103	35.5042	0.352641	0.345391	1.02099	0.307259	0.38237	21.1856	1.16535	0.548045	2.12638	0.033472	0.051744	PROKKA_00947			protein motif:CLUSTERS:PRK09409		0	0	0	0	0	0
957	RM25_RS04625	RM25_0943	Cobalamin biosynthesis protein CbiX	1001	gene	1094891	1095733	-	3809.62	0.504367	0.225034	2.24129	0.0250072	0.0809641	4021.67	0.48674	0.210549	2.31176	0.0207909	0.0369843	3597.57	0.524468	0.36949	1.41944	0.155771	0.242345	3343.79	-0.232794	0.386924	-0.601654	0.547404	0.612355	4370.57	-0.160381	0.17615	-0.910485	0.362567	0.426858	PROKKA_00948			protein motif:CLUSTERS:PRK00923		1	0	0	0	0	0
962	RM25_RS04650	RM25_0947	Threonine--tRNA ligase	1014	gene	1097461	1099503	+	5004.19	0.553543	0.417107	1.3271	0.184475	0.289679	7033.68	0.385482	0.183345	2.1025	0.0355096	0.0591904	2974.71	0.969258	0.251393	3.85554	0.000115474	0.000833459	4323.63	-1.65685	0.217087	-7.63216	2.30847e-14	7.66348e-13	5831.28	-1.03216	0.191986	-5.37624	7.60568e-08	3.17847e-07	PROKKA_00953	6.1.1.3	thrS	similar to AA sequence:UniProtKB:P56881		1	0	0	0	0	0
963	RM25_RS04655	RM25_0948	Histidine triad domain protein	1015	gene	1099496	1100101	+	1096.87	0.401299	0.500663	0.801535	0.422822	0.532367	1655.36	0.262065	0.158374	1.65472	0.0979818	0.139712	538.37	0.84697	0.273915	3.09209	0.0019875	0.00860961	1009.22	-2.02944	0.216773	-9.36208	7.8184e-21	7.08355e-19	1223.57	-1.39844	0.184147	-7.59417	3.09773e-14	3.38026e-13	PROKKA_00954	2.7.7.53		similar to AA sequence:UniProtKB:O06201		1	0	0	0	0	0
964	RM25_RS04660	RM25_0949	Phosphatidylinositol synthase pgsA1	1016	gene	1100094	1100723	+	1299.95	0.396703	0.521266	0.761036	0.446635	0.554063	1982.96	0.245838	0.206013	1.19332	0.232746	0.295731	616.939	0.903306	0.266538	3.38903	0.000701397	0.0036414	1198.26	-2.13765	0.26595	-8.03781	9.14601e-16	4.31143e-14	1448.35	-1.43488	0.174167	-8.23854	1.74331e-16	2.55216e-15	PROKKA_00955	2.7.8.11	pgsA	similar to AA sequence:UniProtKB:Q9F7Y9		1	0	0	0	0	0
965	RM25_RS04665	RM25_0950	Putative acyltransferase	1017	gene	1100756	1101598	+	714.268	0.0527036	0.482297	0.109276	0.912983	0.942576	1076.45	0.184995	0.171421	1.07918	0.280506	0.347426	352.086	-0.349094	0.2082	-1.67673	0.093596	0.163895	745.958	-1.41215	0.212098	-6.65802	2.77536e-11	5.59104e-10	714.163	-1.89219	0.14008	-13.5079	1.40479e-41	1.9477e-39	PROKKA_00956	2.3.1.-		similar to AA sequence:UniProtKB:A0QWG5		1	0	0	0	0	0
966	RM25_RS04670	RM25_0951	Phosphatidylinositol alpha-mannosyltransferase	1018	gene	1101595	1102740	+	1088.45	0.0141129	0.27911	0.0505639	0.959673	0.974138	1380.22	0.134984	0.117491	1.14888	0.250604	0.315362	796.684	-0.193785	0.246984	-0.784607	0.432684	0.537605	1147.45	-0.694791	0.218847	-3.17478	0.00149948	0.00494303	1073.38	-0.965205	0.126633	-7.62209	2.49603e-14	2.78822e-13	PROKKA_00957	2.4.1.57	pimA	similar to AA sequence:UniProtKB:A0QWG6		1	0	0	0	0	0
967	RM25_RS04675	RM25_0952	Putative CDP-diacylglycerol--glycerol-3-phosphate 3-phosphatidyl-transferase	1019	gene	1102780	1103457	+	918.715	0.143433	0.132307	1.08409	0.278324	0.387751	1000.56	0.119062	0.13463	0.884363	0.3765	0.445041	836.866	0.173931	0.208809	0.832968	0.404863	0.510847	923.981	-0.34616	0.150924	-2.2936	0.0218136	0.0437798	943.943	-0.24481	0.158519	-1.54436	0.1225	0.165558	PROKKA_00958	2.7.8.5	pgsA2_2	similar to AA sequence:UniProtKB:O33288		1	0	0	0	0	0
968	RM25_RS13200	RM25_0953	Hypothetical protein	1020	gene	1103508	1104305	+	807.696	-0.4309	0.160269	-2.6886	0.00717525	0.0382479	752.318	-0.466444	0.188941	-2.46873	0.0135594	0.0257737	863.075	-0.400934	0.25425	-1.57693	0.114811	0.192058	976.231	0.105261	0.255203	0.41246	0.680002	0.730239	674.851	0.229367	0.169935	1.34973	0.177102	0.22893	PROKKA_00959					1	0	0	0	0	0
969	RM25_RS04685	RM25_0954	Small basic protein (Membrane)	1021	gene	1104333	1104665	+	302.89	-0.02746	0.187179	-0.146704	0.883366	0.92128	324.861	-0.229811	0.191999	-1.19694	0.231331	0.29441	280.92	0.204233	0.29358	0.695663	0.48664	0.586706	323.074	-0.489151	0.251993	-1.94113	0.0522423	0.08805	293.719	-0.00354575	0.212889	-0.0166554	0.986712	0.98923	PROKKA_00960					1	0	0	0	0	0
970	RM25_RS04690	RM25_0955	PF05949 family protein	1022	gene	1104658	1105392	+	377.573	0.121186	0.171909	0.704943	0.480846	0.580909	420.727	0.00440236	0.152149	0.0289345	0.976917	0.980661	334.42	0.26917	0.254805	1.05637	0.290797	0.394202	382.644	-0.531918	0.221778	-2.39842	0.0164658	0.0351539	385.401	-0.214459	0.156291	-1.37218	0.170007	0.221998	PROKKA_00961					1	0	0	0	0	0
[truncated: 1,432 more rows]
[truncated: 3 more columns]
