# Supplementary material for: Aerobic adaptation and metabolic dynamics of Propionibacterium freudenreichii DSM 20271: insights from comparative transcriptomics and surfaceome analysis
Source: mSystems. 2024 Sep 30;9(10):e00615-24. doi: 10.1128/msystems.00615-24 (PMC11494915; doi:10.1128/msystems.00615-24)
Supplement: Table S2 — DEGs across sampling points I and III. [file msystems.00615-24-s0005.xlsx]

## Sheet: DEGs_shared_uniques
Table S2. Differentially expressed genes (DEGs) across sampling points I and III. Out of 662 upregulated DEGs identified under aerobic conditions at sampling point I (SPI), 300 remained upregulated at sampling point III (SPIII) (Columns A-B), while 19 were downregulated at sampling point III (Columns C-D). Among the 713 downregulated DEGs at SPI, 277 were consistently downregulated at SPIII (Colu…
SP_I_Up / SP_III_Up		SP_I_Up / SP_III_Down		SP_I_Down / SP_III_Down		SP_I_Down / point_III_Up		SP_I_Up		SP_I_Down		SP_III_Up		SP_III_Down
old_locus_tag	new_locus_tag	old_locus_tag	new_locus_tag	old_locus_tag	new_locus_tag	old_locus_tag	new_locus_tag	old_locus_tag	new_locus_tag	old_locus_tag	new_locus_tag	old_locus_tag	new_locus_tag	old_locus_tag	new_locus_tag
RM25_2350	NA	RM25_1816	RM25_RS08955	RM25_0017	RM25_RS00085	RM25_2152	RM25_RS10625	RM25_1525	RM25_RS07525	RM25_2206	RM25_RS12815	RM25_0424	RM25_RS02070	RM25_0187	RM25_RS00925
RM25_1358	RM25_RS06695	RM25_0884	RM25_RS04340	RM25_0318	RM25_RS01565	RM25_1834	RM25_RS09040	RM25_0874	RM25_RS04290	RM25_1992	RM25_RS09840	RM25_0418	RM25_RS02040	RM25_1034	RM25_RS05090
RM25_1460	RM25_RS07205	RM25_1809	RM25_RS08920	RM25_1109	RM25_RS05470	RM25_2018	RM25_RS09970	RM25_0943	RM25_RS04625	RM25_2281	RM25_RS11255	RM25_0491	RM25_RS02410	RM25_0765	RM25_RS03750
RM25_1037	RM25_RS05105	RM25_1509	RM25_RS07450	RM25_0045	RM25_RS00215	RM25_2180	RM25_RS10760	RM25_0866	RM25_RS04250	RM25_2003	RM25_RS09890	RM25_0421	RM25_RS02055	RM25_2453	RM25_RS03830
RM25_0709	RM25_RS03465	RM25_0145	RM25_RS11675	RM25_1684	RM25_RS12330	RM25_1982	RM25_RS09785	RM25_1064	RM25_RS05240	RM25_1710	RM25_RS08425	RM25_1847	RM25_RS09105	RM25_2252	RM25_RS12115
RM25_0299	RM25_RS01470	RM25_0671	RM25_RS03285	RM25_2272	RM25_RS11215	RM25_1230	RM25_RS06070	RM25_0712	RM25_RS03480	RM25_2229	RM25_RS11010	RM25_1544	RM25_RS07615	RM25_1570	RM25_RS07740
RM25_0243	RM25_RS01195	RM25_1814	RM25_RS08945	RM25_0664	RM25_RS03255	RM25_2253	RM25_RS12825	RM25_0889	RM25_RS04365	RM25_2177	NA	RM25_0544	RM25_RS02675	RM25_0496	RM25_RS02435
RM25_1434	RM25_RS07075	RM25_1240	RM25_RS06120	RM25_2045	RM25_RS10110	RM25_2339	RM25_RS11545	RM25_1191	RM25_RS05875	RM25_1999	RM25_RS09870	RM25_0558	RM25_RS02745	RM25_0904	RM25_RS04440
RM25_1340	RM25_RS06605	RM25_0853	RM25_RS11820	RM25_0025	RM25_RS00125	RM25_1846	RM25_RS09100	RM25_1630	RM25_RS08015	RM25_2102	RM25_RS10385	RM25_0564	RM25_RS12235	RM25_1552	RM25_RS07655
RM25_1087	RM25_RS05360	RM25_1819	RM25_RS08970	RM25_1248	RM25_RS06160	RM25_1731	RM25_RS08540	RM25_0152	RM25_RS00750	RM25_2196	RM25_RS10840	RM25_2245	RM25_RS11080	RM25_2094	RM25_RS10345
RM25_2279	NA	RM25_1821	RM25_RS08980	RM25_0670	RM25_RS03280	RM25_0188	RM25_RS00930	RM25_0380	RM25_RS01845	RM25_1205	RM25_RS05950	RM25_0577	RM25_RS02835	RM25_1066	RM25_RS05250
RM25_1182	RM25_RS05830	RM25_0764	RM25_RS03745	RM25_0259	RM25_RS01275			RM25_1237	RM25_RS06105	RM25_1715	RM25_RS08450	RM25_1532	RM25_RS07560	RM25_1912	RM25_RS09430
RM25_1564	RM25_RS07710	RM25_1199	RM25_RS05915	RM25_2160	NA			RM25_1125	RM25_RS05550	RM25_1186	RM25_RS05850	RM25_0798	RM25_RS03920	RM25_1227	RM25_RS06055
RM25_0883	RM25_RS04335	RM25_1856	RM25_RS09155	RM25_2291	RM25_RS11305			RM25_1838	RM25_RS09060	RM25_0992	RM25_RS04885	RM25_1058	RM25_RS05210	RM25_2408	RM25_RS02215
RM25_0463	RM25_RS02270	RM25_0583	RM25_RS02865	RM25_1420	RM25_RS07005			RM25_0828	RM25_RS04070	RM25_0309	RM25_RS01520	RM25_1941	RM25_RS13290	RM25_1546	RM25_RS07625
RM25_1018	RM25_RS05010	RM25_0562	RM25_RS02765	RM25_1773	RM25_RS08740			RM25_1664	RM25_RS08185	RM25_2013	RM25_RS09945	RM25_1533	RM25_RS07565	RM25_2498	RM25_RS04800
RM25_0920	RM25_RS04515	RM25_1669	RM25_RS08210	RM25_0312	NA			RM25_1652	RM25_RS08125	RM25_0348	RM25_RS01680	RM25_1258	RM25_RS06210	RM25_1674	RM25_RS08235
RM25_1415	RM25_RS06980	RM25_1833	RM25_RS09035	RM25_2129	RM25_RS10520			RM25_1079	RM25_RS05320	RM25_0290	RM25_RS01420	RM25_0514	RM25_RS02525	RM25_0914	RM25_RS04485
RM25_1890	RM25_RS09325	RM25_0763	RM25_RS03740	RM25_2070	RM25_RS10230			RM25_1332	RM25_RS06560	RM25_1592	RM25_RS07840	RM25_0582	RM25_RS02860	RM25_2011	RM25_RS09935
RM25_0300	RM25_RS01475			RM25_1690	RM25_RS08315			RM25_2077	RM25_RS10260	RM25_0073	RM25_RS00365	RM25_0782	RM25_RS03840	RM25_1771	RM25_RS08730
RM25_1445	RM25_RS07130			RM25_2046	RM25_RS13310			RM25_1124	RM25_RS05545	RM25_2052	RM25_RS10145	RM25_0395	RM25_RS11735	RM25_0324	RM25_RS12520
RM25_1385	RM25_RS06825			RM25_1164	RM25_RS11880			RM25_1347	RM25_RS06640	RM25_0742	RM25_RS03625	RM25_0455	RM25_RS02235	RM25_0130	RM25_RS00650
RM25_1494	RM25_RS07375			RM25_1746	RM25_RS11975			RM25_0868	RM25_RS04260	RM25_1159	RM25_RS05720	RM25_1170	RM25_RS05770	RM25_2126	RM25_RS10505
RM25_0810	RM25_RS03980			RM25_1275	RM25_RS06290			RM25_0698	RM25_RS03410	RM25_0855	RM25_RS04200	RM25_0108	RM25_RS00535	RM25_1286	RM25_RS06345
RM25_1380	RM25_RS06800			RM25_1937	RM25_RS09555			RM25_1465	RM25_RS07230	RM25_2368	RM25_RS00785	RM25_1736	RM25_RS08565	RM25_1831	RM25_RS09025
RM25_1375	RM25_RS06775			RM25_1642	RM25_RS08070			RM25_0359	RM25_RS12205	RM25_0929	RM25_RS04560	RM25_0216	RM25_RS12190	RM25_1279	RM25_RS06310
RM25_1486	NA			RM25_2122	RM25_RS10485			RM25_0719	RM25_RS03515	RM25_0176	RM25_RS00870	RM25_1432	RM25_RS07065	RM25_1858	RM25_RS09165
RM25_2349	RM25_RS11600			RM25_2014	RM25_RS09950			RM25_0976	RM25_RS04795	RM25_0401	RM25_RS01955	RM25_0819	RM25_RS04025	RM25_2210	RM25_RS10910
RM25_0126	RM25_RS00630			RM25_2204	RM25_RS10880			RM25_1022	RM25_RS05030	RM25_0652	NA	RM25_0245	RM25_RS01205	RM25_2132	RM25_RS12065
RM25_1394	RM25_RS06870			RM25_1712	RM25_RS08435			RM25_1875	RM25_RS09245	RM25_0612	RM25_RS03015	RM25_2005	RM25_RS09905	RM25_0347	RM25_RS01675
RM25_0987	RM25_RS04860			RM25_1717	RM25_RS08460			RM25_1284	RM25_RS06335	RM25_0526	RM25_RS11780	RM25_1367	RM25_RS12305	RM25_0846	RM25_RS04160
RM25_1429	RM25_RS07050			RM25_1904	RM25_RS09390			RM25_0634	RM25_RS03105	RM25_1763	RM25_RS08690	RM25_0522	RM25_RS02565	RM25_1233	RM25_RS06085
RM25_1758	RM25_RS08665			RM25_0624	RM25_RS13170			RM25_1179	RM25_RS05815	RM25_1972	RM25_RS09735	RM25_1231	RM25_RS06075	RM25_1908	RM25_RS09410
RM25_2315	RM25_RS11425			RM25_0231	NA			RM25_1324	RM25_RS06525	RM25_1689	RM25_RS08310	RM25_0064	RM25_RS00310	RM25_0693	RM25_RS03385
RM25_1611	RM25_RS07920			RM25_1639	RM25_RS08055			RM25_1829	RM25_RS09015	RM25_0778	RM25_RS03815	RM25_1548	RM25_RS07635	RM25_1070	RM25_RS05270
RM25_0646	RM25_RS03165			RM25_1602	RM25_RS07875			RM25_0961	RM25_RS04720	RM25_1559	NA	RM25_0532	RM25_RS02615	RM25_2322	RM25_RS11460
RM25_0113	RM25_RS00565			RM25_0260	NA			RM25_1348	RM25_RS06645	RM25_1266	RM25_RS06250	RM25_2007	RM25_RS09915	RM25_2033	RM25_RS10050
RM25_0726	RM25_RS03550			RM25_0038	RM25_RS00180			RM25_0845	RM25_RS04155	RM25_2081	RM25_RS10280	RM25_2150	RM25_RS10615	RM25_1571	RM25_RS07745
RM25_1824	RM25_RS08990			RM25_2327	RM25_RS11485			RM25_0753	RM25_RS03690	RM25_1841	RM25_RS09075	RM25_1730	RM25_RS08535	RM25_1444	RM25_RS07125
RM25_1452	RM25_RS07165			RM25_0333	RM25_RS01630			RM25_2146	RM25_RS10595	RM25_0264	NA	RM25_0204	RM25_RS01010	RM25_0327	RM25_RS01600
RM25_1645	RM25_RS08090			RM25_1899	NA			RM25_0847	RM25_RS13195	RM25_2198	RM25_RS10850	RM25_0520	RM25_RS02555	RM25_0974	RM25_RS04785
RM25_0006	RM25_RS00030			RM25_0285	RM25_RS01395			RM25_1032	RM25_RS05080	RM25_0823	RM25_RS04045	RM25_0935	RM25_RS04585	RM25_1268	RM25_RS06260
RM25_1049	RM25_RS05165			RM25_0351	RM25_RS01695			RM25_1303	RM25_RS06430	RM25_1575	RM25_RS07765	RM25_2423	RM25_RS02475	RM25_2173	RM25_RS10725
RM25_1074	RM25_RS05295			RM25_1154	RM25_RS05695			RM25_0471	RM25_RS02310	RM25_0802	RM25_RS03940	RM25_1399	RM25_RS06895	RM25_1119	RM25_RS05520
RM25_1334	RM25_RS06570			RM25_0618	RM25_RS13165			RM25_1206	RM25_RS05955	RM25_1927	RM25_RS09505	RM25_0893	RM25_RS04385	RM25_1726	RM25_RS08515
RM25_1935	RM25_RS09535			RM25_1752	RM25_RS08640			RM25_2148	RM25_RS10605	RM25_1748	RM25_RS08625	RM25_0833	RM25_RS04095	RM25_2393	RM25_RS02180
RM25_0524	RM25_RS02575			RM25_1422	RM25_RS07015			RM25_0362	RM25_RS01755	RM25_0083	RM25_RS00410	RM25_0748	RM25_RS03660	RM25_2508	RM25_RS05285
RM25_0606	RM25_RS02985			RM25_0685	RM25_RS03350			RM25_0839	RM25_RS04125	RM25_1581	RM25_RS07790	RM25_0386	RM25_RS01875	RM25_2113	RM25_RS10440
RM25_0569	RM25_RS02795			RM25_0266	RM25_RS01300			RM25_0887	RM25_RS04355	RM25_1973	RM25_RS09740	RM25_0567	RM25_RS02785	RM25_0718	RM25_RS03510
RM25_0549	RM25_RS02700			RM25_0221	NA			RM25_0253	RM25_RS01245	RM25_0858	NA	RM25_1327	RM25_RS06535	RM25_0429	RM25_RS02090
RM25_2352	RM25_RS11615			RM25_1442	RM25_RS07115			RM25_1080	RM25_RS05325	RM25_2025	NA	RM25_2329	RM25_RS11495	RM25_1839	RM25_RS09065
RM25_0863	RM25_RS04235			RM25_0303	RM25_RS01490			RM25_0529	RM25_RS02600	RM25_0146	RM25_RS00720	RM25_0302	RM25_RS01485	RM25_0186	RM25_RS00920
RM25_1005	RM25_RS04950			RM25_0619	RM25_RS03045			RM25_1459	RM25_RS07200	RM25_0551	RM25_RS02710	RM25_0538	RM25_RS02645	RM25_0363	RM25_RS01760
RM25_1223	RM25_RS06040			RM25_0666	RM25_RS03260			RM25_0553	RM25_RS02720	RM25_2222	RM25_RS10970	RM25_1804	RM25_RS08895	RM25_1830	RM25_RS09020
RM25_1076	RM25_RS05305			RM25_1085	RM25_RS05350			RM25_0775	RM25_RS03800	RM25_0053	RM25_RS00250	RM25_0934	RM25_RS04580	RM25_1202	RM25_RS05935
RM25_0443	RM25_RS02160			RM25_0276	RM25_RS01355			RM25_0561	RM25_RS02760	RM25_2478	RM25_RS04630	RM25_0682	RM25_RS03335	RM25_0836	RM25_RS04110
RM25_1177	RM25_RS05805			RM25_2027	RM25_RS10020			RM25_1056	RM25_RS05200	RM25_1864	RM25_RS09190	RM25_0376	RM25_RS01825	RM25_0631	RM25_RS03090
RM25_0069	RM25_RS00345			RM25_1860	RM25_RS09175			RM25_1943	RM25_RS09580	RM25_0094	RM25_RS00460	RM25_0630	RM25_RS03085	RM25_2398	RM25_RS02185
RM25_0571	RM25_RS02805			RM25_2249	RM25_RS11100			RM25_0465	RM25_RS02280	RM25_0953	RM25_RS13200	RM25_0578	RM25_RS02840	RM25_2463	RM25_RS04010
RM25_1356	RM25_RS06685			RM25_1580	RM25_RS07785			RM25_0707	RM25_RS03455	RM25_2112	RM25_RS10435	RM25_2137	RM25_RS10550	RM25_1243	RM25_RS06135
RM25_0999	RM25_RS04920			RM25_2093	RM25_RS12055			RM25_1193	RM25_RS05885	RM25_1184	RM25_RS05840	RM25_0512	RM25_RS02515	RM25_1541	RM25_RS07600
RM25_0710	RM25_RS03470			RM25_1627	RM25_RS08000			RM25_0796	RM25_RS03910	RM25_2088	RM25_RS10315	RM25_1015	RM25_RS04995	RM25_1067	RM25_RS05255
RM25_1127	RM25_RS05560			RM25_2275	RM25_RS11230			RM25_0581	RM25_RS02855	RM25_0132	RM25_RS00655	RM25_2023	RM25_RS10000	RM25_1157	RM25_RS05710
RM25_0252	RM25_RS01240			RM25_1976	RM25_RS09755			RM25_2325	RM25_RS11475	RM25_1794	RM25_RS08845	RM25_2141	RM25_RS10570	RM25_0841	RM25_RS04135
RM25_1840	RM25_RS09070			RM25_1986	RM25_RS09805			RM25_0138	RM25_RS00680	RM25_0557	RM25_RS02835	RM25_2345	RM25_RS11575	RM25_1551	RM25_RS07650
RM25_1016	RM25_RS05000			RM25_0028	RM25_RS00140			RM25_1388	RM25_RS06840	RM25_0750	RM25_RS03670	RM25_2306	NA	RM25_2513	RM25_RS05655
RM25_0808	RM25_RS03970			RM25_0136	RM25_RS00675			RM25_2124	RM25_RS10495	RM25_2055	RM25_RS10160	RM25_0340	RM25_RS01660	RM25_0288	RM25_RS01415
RM25_1277	RM25_RS06300			RM25_1760	RM25_RS08675			RM25_1189	RM25_RS05865	RM25_0378	RM25_RS01835	RM25_0806	RM25_RS03960	RM25_2563	RM25_RS09270
RM25_0453	RM25_RS02225			RM25_0900	RM25_RS04420			RM25_1566	RM25_RS07720	RM25_1256	RM25_RS06200	RM25_1430	RM25_RS07055	RM25_0434	RM25_RS02115
RM25_1326	RM25_RS06530			RM25_2225	RM25_RS10985			RM25_1198	RM25_RS05910	RM25_1965	RM25_RS09700	RM25_0949	RM25_RS04660	RM25_1094	RM25_RS12735
RM25_0728	RM25_RS03560			RM25_1250	RM25_RS06170			RM25_1954	RM25_RS09640	RM25_0873	RM25_RS04285	RM25_1350	RM25_RS06655	RM25_1106	RM25_RS05455
RM25_0436	RM25_RS02125			RM25_1996	RM25_RS09860			RM25_1811	RM25_RS08930	RM25_2219	RM25_RS10955	RM25_0542	RM25_RS02665	RM25_0638	RM25_RS03125
RM25_2096	RM25_RS10355			RM25_1910	RM25_RS09420			RM25_1867	RM25_RS09205	RM25_0717	RM25_RS03505	RM25_1212	RM25_RS05985	RM25_2483	RM25_RS04635
RM25_0435	RM25_RS02120			RM25_2068	RM25_RS10215			RM25_0211	RM25_RS01045	RM25_0825	RM25_RS04055	RM25_1449	RM25_RS07150	RM25_0657	RM25_RS03220
RM25_1025	RM25_RS05045			RM25_0872	RM25_RS04280			RM25_0730	RM25_RS03570	RM25_0034	RM25_RS00170	RM25_2331	RM25_RS11505	RM25_1562	RM25_RS07700
RM25_1001	RM25_RS04930			RM25_1917	RM25_RS09455			RM25_1818	RM25_RS08965	RM25_0101	RM25_RS00495	RM25_0795	RM25_RS03905	RM25_1550	RM25_RS07645
RM25_0183	RM25_RS00905			RM25_2128	RM25_RS10515			RM25_1784	RM25_RS08795	RM25_0614	RM25_RS03025	RM25_0534	RM25_RS02625	RM25_0254	RM25_RS01250
RM25_1135	RM25_RS05600			RM25_2285	RM25_RS11275			RM25_2114	RM25_RS10445	RM25_0352	RM25_RS01705	RM25_1196	RM25_RS05900	RM25_1596	RM25_RS07845
RM25_0939	RM25_RS04605			RM25_2009	RM25_RS09925			RM25_1855	RM25_RS09150	RM25_2159	RM25_RS13325	RM25_0015	RM25_RS00075	RM25_2543	RM25_RS08475
RM25_1418	RM25_RS06995			RM25_1593	NA			RM25_1210	RM25_RS05975	RM25_1400	RM25_RS12755	RM25_0332	RM25_RS01625	RM25_2142	RM25_RS10575
RM25_0166	RM25_RS00820			RM25_0964	RM25_RS04735			RM25_1377	RM25_RS06785	RM25_1530	RM25_RS07550	RM25_0940	RM25_RS04610	RM25_1261	RM25_RS06225
RM25_1916	RM25_RS09450			RM25_0817	RM25_RS04015			RM25_0431	RM25_RS02100	RM25_2202	RM25_RS10870	RM25_1033	RM25_RS05085	RM25_1156	RM25_RS05705
RM25_1447	RM25_RS07140			RM25_0116	RM25_RS00580			RM25_0840	RM25_RS04130	RM25_1697	RM25_RS08360	RM25_1749	NA	RM25_0687	RM25_RS12560
RM25_2016	RM25_RS12025			RM25_1424	RM25_RS07025			RM25_1360	RM25_RS06705	RM25_1944	RM25_RS09585	RM25_1475	RM25_RS07280	RM25_0722	RM25_RS03530
RM25_1865	RM25_RS09195			RM25_2163	RM25_RS12430			RM25_1609	RM25_RS07910	RM25_2274	RM25_RS11225	RM25_0174	RM25_RS00860	RM25_0185	RM25_RS00915
RM25_1561	RM25_RS07695			RM25_0448	RM25_RS02200			RM25_1542	RM25_RS07605	RM25_0040	RM25_RS00190	RM25_0536	RM25_RS02635	RM25_0328	RM25_RS01605
RM25_1300	RM25_RS06415			RM25_1906	RM25_RS09400			RM25_1796	RM25_RS08855	RM25_1481	RM25_RS07310	RM25_1373	RM25_RS06765	RM25_0885	RM25_RS04345
RM25_1128	RM25_RS05565			RM25_2373	RM25_RS00790			RM25_0995	RM25_RS04900	RM25_1798	RM25_RS08865	RM25_2336	RM25_RS11530	RM25_0427	NA
RM25_1468	RM25_RS07245			RM25_0688	RM25_RS03360			RM25_2156	RM25_RS10645	RM25_2220	RM25_RS10960	RM25_0189	RM25_RS00935	RM25_2528	RM25_RS06585
RM25_1477	RM25_RS07290			RM25_0258	RM25_RS01270			RM25_1744	RM25_RS13000	RM25_2090	RM25_RS10325	RM25_1613	RM25_RS07930	RM25_2443	RM25_RS03685
RM25_0805	RM25_RS03955			RM25_0928	RM25_RS11825			RM25_1946	RM25_RS09595	RM25_0148	RM25_RS00730	RM25_1089	RM25_RS05370	RM25_2323	RM25_RS11465
RM25_2324	RM25_RS11470			RM25_2241	RM25_RS11060			RM25_1463	RM25_RS07220	RM25_2254	RM25_RS11125	RM25_1351	RM25_RS06660	RM25_1681	RM25_RS08270
RM25_1245	RM25_RS06145			RM25_0388	RM25_RS12530			RM25_2238	RM25_RS12105	RM25_0238	RM25_RS12195	RM25_0762	RM25_RS03735
RM25_0068	RM25_RS00340			RM25_2153	RM25_RS10630			RM25_0517	RM25_RS02540	RM25_2293	NA	RM25_0918	RM25_RS04505
RM25_1412	RM25_RS06965			RM25_1686	RM25_RS08295			RM25_1175	RM25_RS05795	RM25_2363	RM25_RS00770	RM25_1640	RM25_RS08060
RM25_0649	RM25_RS03180			RM25_0662	RM25_RS03245			RM25_1114	RM25_RS05495	RM25_0330	RM25_RS01615	RM25_1329	RM25_RS06545
RM25_1378	RM25_RS06790			RM25_0407	RM25_RS01985			RM25_0758	RM25_RS03715	RM25_2183	RM25_RS10775	RM25_1767	RM25_RS08710
RM25_1419	RM25_RS07000			RM25_2518	RM25_RS05775			RM25_1615	RM25_RS07940	RM25_1975	RM25_RS12375	RM25_0791	RM25_RS03885
RM25_1026	RM25_RS05050			RM25_0428	RM25_RS02085			RM25_1721	RM25_RS08490	RM25_0857	RM25_RS04210	RM25_0540	RM25_RS02655
RM25_1461	RM25_RS07210			RM25_2248	RM25_RS11095			RM25_0472	RM25_RS02315	RM25_0002	RM25_RS00010	RM25_1951	RM25_RS09620
RM25_1169	RM25_RS05765			RM25_1339	RM25_RS12600			RM25_1668	RM25_RS08205	RM25_2242	RM25_RS11065	RM25_1042	RM25_RS05130
RM25_1634	RM25_RS12320			RM25_1338	RM25_RS06590			RM25_1608	RM25_RS07905	RM25_1886	RM25_RS09305	RM25_0425	RM25_RS02075
RM25_0861	RM25_RS04225			RM25_0400	RM25_RS01950			RM25_0812	RM25_RS03990	RM25_0027	RM25_RS00135	RM25_1657	RM25_RS08150
RM25_1000	RM25_RS04925			RM25_2209	RM25_RS10905			RM25_1791	RM25_RS08830	RM25_2344	RM25_RS11570	RM25_2304	RM25_RS11370
RM25_1489	RM25_RS07350			RM25_2069	RM25_RS10225			RM25_0831	RM25_RS04085	RM25_1709	RM25_RS08420	RM25_1192	RM25_RS05880
RM25_1646	RM25_RS08095			RM25_0224	RM25_RS01105			RM25_1009	RM25_RS11845	RM25_1985	RM25_RS12020	RM25_1695	RM25_RS08345
RM25_1133	RM25_RS05590			RM25_0815	RM25_RS04005			RM25_2214	RM25_RS10930	RM25_2083	RM25_RS10290	RM25_0109	RM25_RS00540
RM25_1500	RM25_RS07405			RM25_2121	RM25_RS10480			RM25_1371	RM25_RS06755	RM25_0963	RM25_RS04730	RM25_0513	RM25_RS02520
RM25_0628	RM25_RS03080			RM25_1246	RM25_RS06150			RM25_2108	RM25_RS10415	RM25_0019	RM25_RS00095	RM25_1740	RM25_RS12620
RM25_0229	RM25_RS01130			RM25_1859	RM25_RS09170			RM25_0440	RM25_RS02145	RM25_2104	RM25_RS10395	RM25_1863	NA
RM25_0820	RM25_RS04030			RM25_1924	RM25_RS09490			RM25_1511	RM25_RS07460	RM25_0055	RM25_RS00260	RM25_1021	RM25_RS05025
RM25_0923	RM25_RS04530			RM25_0555	RM25_RS02730			RM25_0168	RM25_RS00830	RM25_2212	RM25_RS10920	RM25_0531	RM25_RS02610
RM25_0586	RM25_RS02880			RM25_2072	RM25_RS10240			RM25_0749	RM25_RS03665	RM25_1676	RM25_RS08245	RM25_0735	RM25_RS03590
RM25_1873	RM25_RS09235			RM25_0399	RM25_RS01945			RM25_0173	RM25_RS00855	RM25_2255	RM25_RS11130	RM25_1624	RM25_RS07985
RM25_1844	NA			RM25_1785	RM25_RS08800			RM25_2314	RM25_RS11420	RM25_2064	RM25_RS10200	RM25_1737	RM25_RS08570
RM25_0547	RM25_RS02690			RM25_1382	RM25_RS06810			RM25_0773	RM25_RS03790	RM25_0092	RM25_RS00450	RM25_1638	RM25_RS08050
RM25_1732	RM25_RS08545			RM25_0048	NA			RM25_0179	RM25_RS00885	RM25_1964	RM25_RS09695	RM25_0442	RM25_RS11760
RM25_0502	RM25_RS02465			RM25_0114	RM25_RS00570			RM25_0154	RM25_RS00760	RM25_1583	RM25_RS07800	RM25_0423	RM25_RS02065
RM25_0834	RM25_RS04100			RM25_0334	RM25_RS01635			RM25_1295	RM25_RS06390	RM25_0629	NA	RM25_1799	RM25_RS08870
RM25_1214	RM25_RS05995			RM25_1897	RM25_RS09360			RM25_1528	RM25_RS07540	RM25_0307	RM25_RS01510	RM25_0445	RM25_RS02170
RM25_1930	RM25_RS09520			RM25_2216	RM25_RS10940			RM25_1093	RM25_RS05390	RM25_0449	RM25_RS02205	RM25_1019	RM25_RS05015
RM25_1129	RM25_RS05570			RM25_0689	RM25_RS03365			RM25_0099	RM25_RS00485	RM25_1725	RM25_RS08510	RM25_1218	RM25_RS06015
RM25_0508	RM25_RS02495			RM25_0827	RM25_RS04065			RM25_1174	RM25_RS05790	RM25_0008	NA	RM25_1096	RM25_RS05405
RM25_0632	RM25_RS03095			RM25_1270	RM25_RS06270			RM25_1439	RM25_RS07100	RM25_2179	RM25_RS12450	RM25_1309	RM25_RS12295
RM25_0076	RM25_RS00380			RM25_1714	RM25_RS08445			RM25_0932	RM25_RS04570	RM25_0085	RM25_RS00420	RM25_0533	RM25_RS02620
RM25_1587	RM25_RS07815			RM25_1254	RM25_RS06190			RM25_1116	RM25_RS05505	RM25_1343	RM25_RS06620	RM25_0565	RM25_RS02775
RM25_1876	RM25_RS09250			RM25_1718	NA			RM25_1556	RM25_RS07675	RM25_2207	RM25_RS10890	RM25_0543	RM25_RS02670
RM25_1756	RM25_RS08655			RM25_0301	RM25_RS01480			RM25_1812	RM25_RS08935	RM25_0081	RM25_RS00400	RM25_2182	RM25_RS12645
RM25_2250	RM25_RS11105			RM25_0097	RM25_RS11650			RM25_0433	RM25_RS02110	RM25_0139	RM25_RS00685	RM25_1805	RM25_RS08900
RM25_0876	RM25_RS04300			RM25_1903	RM25_RS09385			RM25_0925	RM25_RS04540	RM25_0342	NA	RM25_2107	RM25_RS10410
RM25_0381	RM25_RS01850			RM25_0410	RM25_RS02000			RM25_1828	RM25_RS09010	RM25_1705	RM25_RS08400	RM25_0894	RM25_RS04390
RM25_1502	RM25_RS07415			RM25_1774	RM25_RS08745			RM25_1868	NA	RM25_1600	RM25_RS07865	RM25_2330	RM25_RS11500
RM25_0191	RM25_RS00945			RM25_2019	RM25_RS09975			RM25_1062	RM25_RS05230	RM25_2338	RM25_RS11540	RM25_1041	RM25_RS05125
RM25_1413	RM25_RS06970			RM25_2240	RM25_RS11055			RM25_1769	RM25_RS08720	RM25_0316	RM25_RS01555	RM25_1024	RM25_RS05040
RM25_0908	RM25_RS04455			RM25_1269	RM25_RS06265			RM25_0714	RM25_RS03490	RM25_2116	RM25_RS10455	RM25_0078	RM25_RS00390
RM25_0607	RM25_RS02990			RM25_0626	RM25_RS03070			RM25_1483	RM25_RS07320	RM25_0222	RM25_RS01095	RM25_1319	RM25_RS06500
RM25_1002	RM25_RS04935			RM25_1644	RM25_RS08080			RM25_0051	RM25_RS00240	RM25_2201	RM25_RS10865	RM25_1802	RM25_RS08885
RM25_0936	RM25_RS04590			RM25_0147	RM25_RS00725			RM25_1138	RM25_RS05615	RM25_0013	RM25_RS00065	RM25_1470	RM25_RS07255
RM25_1789	RM25_RS08820			RM25_2388	RM25_RS01895			RM25_0609	RM25_RS03000	RM25_0088	RM25_RS11645	RM25_0731	RM25_RS03575
RM25_1052	RM25_RS05180			RM25_0409	RM25_RS11750			RM25_0905	RM25_RS12955	RM25_2074	RM25_RS10250	RM25_1023	RM25_RS11860
RM25_0983	RM25_RS04840			RM25_1365	RM25_RS06730			RM25_1479	RM25_RS07300	RM25_1153	RM25_RS05690	RM25_1213	RM25_RS05990
RM25_1473	RM25_RS07270			RM25_1271	RM25_RS06275			RM25_1631	NA	RM25_0255	RM25_RS01255	RM25_0361	RM25_RS01750
RM25_1435	RM25_RS07080			RM25_1883	RM25_RS09290			RM25_1632	RM25_RS08020	RM25_0667	RM25_RS03270	RM25_0033	RM25_RS00165
RM25_1097	RM25_RS05410			RM25_0651	RM25_RS13180			RM25_0281	RM25_RS01380	RM25_0110	RM25_RS12160	RM25_0353	RM25_RS01710
RM25_0708	RM25_RS03460			RM25_0663	RM25_RS03250			RM25_1782	RM25_RS08785	RM25_2257	RM25_RS11140	RM25_0559	RM25_RS02750
RM25_0444	RM25_RS02165			RM25_0343	NA			RM25_0767	RM25_RS03760	RM25_0271	NA	RM25_1408	RM25_RS06945
RM25_0584	RM25_RS02870			RM25_0026	RM25_RS00130			RM25_1775	RM25_RS08750	RM25_1262	RM25_RS11885	RM25_0492	RM25_RS12885
RM25_1208	RM25_RS05965			RM25_1673	RM25_RS08230			RM25_0723	RM25_RS03535	RM25_1291	RM25_RS06370	RM25_0417	RM25_RS02035
RM25_0786	RM25_RS03860			RM25_2548	RM25_RS08525			RM25_1293	NA	RM25_0622	RM25_RS03055	RM25_0523	RM25_RS02570
RM25_1091	RM25_RS05380			RM25_1082	RM25_RS05335			RM25_2188	RM25_RS10800	RM25_2280	RM25_RS11250	RM25_0377	RM25_RS01830
RM25_1739	RM25_RS08580			RM25_0265	RM25_RS01295			RM25_1936	RM25_RS09550	RM25_1952	RM25_RS09625	RM25_1228	RM25_RS06060
RM25_1777	RM25_RS08760			RM25_1276	RM25_RS06295			RM25_1167	RM25_RS05755	RM25_1894	RM25_RS09345	RM25_1750	NA
RM25_1090	RM25_RS05375			RM25_0973	RM25_RS04780			RM25_1543	RM25_RS07610	RM25_2000	RM25_RS09875	RM25_2271	RM25_RS11210
RM25_0930	NA			RM25_2284	RM25_RS11270			RM25_1426	RM25_RS07035	RM25_2054	RM25_RS10155	RM25_0659	RM25_RS03230
RM25_0924	RM25_RS04535			RM25_0220	NA			RM25_1122	RM25_RS05535	RM25_0150	RM25_RS00740	RM25_0535	RM25_RS02630
RM25_1655	RM25_RS08140			RM25_0617	RM25_RS13160			RM25_0635	RM25_RS03110	RM25_2050	RM25_RS10135	RM25_0511	RM25_RS12230
RM25_1144	RM25_RS05645			RM25_2300	RM25_RS11345			RM25_1919	RM25_RS09465	RM25_1498	RM25_RS11910	RM25_0227	RM25_RS01120
RM25_1482	RM25_RS07315			RM25_2091	RM25_RS10330			RM25_1535	RM25_RS07575	RM25_0236	RM25_RS01160	RM25_1545	RM25_RS07620
RM25_1503	RM25_RS07420			RM25_0779	NA			RM25_0989	RM25_RS04870	RM25_0978	RM25_RS04810	RM25_1540	RM25_RS07595
RM25_1130	RM25_RS05575			RM25_0273	NA			RM25_1084	RM25_RS11865	RM25_0344	RM25_RS01665	RM25_0991	RM25_RS04880
RM25_0590	RM25_RS02900			RM25_1885	NA			RM25_1225	RM25_RS06045	RM25_2085	RM25_RS10300	RM25_2235	RM25_RS11035
RM25_2024	RM25_RS10005			RM25_1267	RM25_RS06255			RM25_1330	RM25_RS06550	RM25_0031	RM25_RS00155	RM25_0541	RM25_RS02660
RM25_1401	RM25_RS06910			RM25_0752	RM25_RS03680			RM25_0615	RM25_RS03030	RM25_1305	RM25_RS06440	RM25_1086	RM25_RS05355
RM25_1044	RM25_RS05140			RM25_0237	RM25_RS01165			RM25_0439	RM25_RS11755	RM25_0337	RM25_RS12945	RM25_0794	RM25_RS03900
RM25_0799	RM25_RS03925			RM25_1724	RM25_RS11960			RM25_1039	RM25_RS05115	RM25_1962	RM25_RS09685	RM25_1492	RM25_RS11900
RM25_0585	RM25_RS02875			RM25_0087	RM25_RS00430			RM25_1007	RM25_RS04960	RM25_1983	RM25_RS12380	RM25_2332	RM25_RS11510
RM25_1110	RM25_RS05475			RM25_0223	RM25_RS01100			RM25_1977	RM25_RS09760	RM25_0552	RM25_RS02715	RM25_0941	RM25_RS04615
RM25_2015	RM25_RS09955			RM25_1832	RM25_RS09030			RM25_0703	RM25_RS03435	RM25_0123	RM25_RS11660	RM25_2308	RM25_RS11390
RM25_1823	RM25_RS08985			RM25_2026	RM25_RS10015			RM25_1466	RM25_RS07235	RM25_1252	RM25_RS06180	RM25_0539	RM25_RS02650
RM25_1211	RM25_RS05980			RM25_1421	RM25_RS07010			RM25_1446	RM25_RS07135	RM25_2136	RM25_RS12075	RM25_0947	RM25_RS04650
RM25_1131	RM25_RS05580			RM25_2066	RM25_RS10210			RM25_1065	RM25_RS05245	RM25_1981	RM25_RS09780	RM25_0190	RM25_RS00940
RM25_1341	RM25_RS06610			RM25_2063	NA			RM25_1504	RM25_RS07425	RM25_1259	RM25_RS06215	RM25_0563	RM25_RS02770
RM25_1322	RM25_RS06515			RM25_1285	RM25_RS06340			RM25_0838	RM25_RS04120	RM25_0023	RM25_RS00115	RM25_1620	RM25_RS07965
RM25_0850	RM25_RS04175			RM25_0046	RM25_RS00220			RM25_1150	RM25_RS05675	RM25_0898	RM25_RS04410	RM25_0546	RM25_RS02685
RM25_0706	RM25_RS13190			RM25_2290	RM25_RS11300			RM25_0975	RM25_RS04790	RM25_0263	RM25_RS01290	RM25_0870	RM25_RS04270
RM25_1331	RM25_RS06555			RM25_1685	NA			RM25_1921	RM25_RS09475	RM25_0090	NA	RM25_1723	RM25_RS08500
RM25_0415	RM25_RS02025			RM25_2282	RM25_RS11260			RM25_1117	RM25_RS05510	RM25_1994	RM25_RS09850	RM25_0948	RM25_RS04655
RM25_1088	RM25_RS05365			RM25_2145	NA			RM25_0645	RM25_RS03160	RM25_2193	RM25_RS10825	RM25_1288	RM25_RS12290
RM25_1848	RM25_RS09115			RM25_2287	RM25_RS11285			RM25_0644	RM25_RS03155	RM25_0082	RM25_RS00405	RM25_2346	RM25_RS11580
RM25_1301	RM25_RS06420			RM25_2038	RM25_RS10075			RM25_1283	RM25_RS06330	RM25_2283	RM25_RS11265	RM25_0759	RM25_RS11810
RM25_1472	RM25_RS07265			RM25_2448	RM25_RS03700			RM25_1374	RM25_RS06770	RM25_0374	RM25_RS01815	RM25_1098	RM25_RS05415
RM25_1050	RM25_RS05170			RM25_0102	RM25_RS00500			RM25_0859	RM25_RS04215	RM25_1161	RM25_RS05730	RM25_0047	RM25_RS00225
RM25_0560	RM25_RS02755			RM25_0665	RM25_RS12700			RM25_0725	RM25_RS03545	RM25_0043	RM25_RS00205	RM25_1390	RM25_RS06850
RM25_1891	RM25_RS09330			RM25_0623	RM25_RS03060			RM25_1136	RM25_RS05605	RM25_1149	RM25_RS05670	RM25_2247	RM25_RS11090
RM25_1458	RM25_RS07195			RM25_1905	RM25_RS09395			RM25_1745	RM25_RS11970	RM25_1636	RM25_RS08040	RM25_1181	RM25_RS05825
RM25_0875	RM25_RS04295			RM25_2161	RM25_RS12420			RM25_2035	RM25_RS10060	RM25_1970	RM25_RS09725	RM25_1656	RM25_RS08145
RM25_1165	RM25_RS05745			RM25_0118	RM25_RS00590			RM25_2239	RM25_RS12110	RM25_2079	RM25_RS10270	RM25_1931	RM25_RS09525
RM25_0205	RM25_RS01015			RM25_2130	RM25_RS10525			RM25_2309	RM25_RS11395	RM25_1939	RM25_RS09565	RM25_1902	RM25_RS09380
RM25_1036	RM25_RS05100			RM25_2174	RM25_RS10730			RM25_1815	RM25_RS08950	RM25_2181	RM25_RS10765	RM25_1328	RM25_RS06540
RM25_0892	RM25_RS04380			RM25_1594	NA			RM25_0789	RM25_RS03875	RM25_2295	RM25_RS11320	RM25_1379	RM25_RS06795
RM25_0525	RM25_RS02580			RM25_2004	RM25_RS09900			RM25_1764	RM25_RS08695	RM25_1793	RM25_RS08840	RM25_1224	NA
RM25_0888	RM25_RS04360			RM25_2523	RM25_RS06005			RM25_0275	RM25_RS01350	RM25_2134	RM25_RS10540	RM25_2303	RM25_RS11360
RM25_0926	RM25_RS04545			RM25_0172	RM25_RS00850			RM25_0993	RM25_RS04890	RM25_0848	RM25_RS04165	RM25_1099	RM25_RS05420
RM25_1416	RM25_RS06985			RM25_0350	RM25_RS01690			RM25_0100	RM25_RS00490	RM25_1172	RM25_RS05780	RM25_0702	RM25_RS03430
RM25_1495	RM25_RS11905			RM25_0554	RM25_RS02725			RM25_2105	RM25_RS10400	RM25_1969	RM25_RS09720	RM25_0505	RM25_RS02480
RM25_0807	RM25_RS03965			RM25_2029	RM25_RS10030			RM25_1783	RM25_RS08790	RM25_2319	RM25_RS11445	RM25_0826	RM25_RS04060
RM25_0151	RM25_RS00745			RM25_2294	NA			RM25_2289	RM25_RS11295	RM25_0761	RM25_RS03730	RM25_1984	RM25_RS09795
RM25_0882	RM25_RS04330			RM25_0627	RM25_RS03075			RM25_1621	RM25_RS07970	RM25_2031	RM25_RS10040	RM25_0322	RM25_RS12690
RM25_1417	RM25_RS06990			RM25_1790	RM25_RS11985			RM25_1438	RM25_RS07095	RM25_1072	RM25_RS05280	RM25_0566	RM25_RS02780
RM25_0550	RM25_RS02705			RM25_1222	RM25_RS06035			RM25_0016	RM25_RS00080	RM25_0134	RM25_RS00665	RM25_1020	RM25_RS05020
RM25_1145	RM25_RS05650			RM25_2053	RM25_RS10150			RM25_0286	RM25_RS01400	RM25_1595	NA	RM25_0360	RM25_RS01745
RM25_1474	RM25_RS07275			RM25_1733	RM25_RS08550			RM25_1292	RM25_RS06375	RM25_1260	RM25_RS06220	RM25_0192	RM25_RS00950
RM25_0452	RM25_RS02220			RM25_1217	RM25_RS06010			RM25_1238	RM25_RS06110	RM25_0320	RM25_RS01575	RM25_1490	RM25_RS11895
RM25_1391	RM25_RS06855			RM25_1948	RM25_RS09605			RM25_1057	RM25_RS05205	RM25_0005	RM25_RS00025	RM25_1781	RM25_RS08780
RM25_1675	RM25_RS08240			RM25_0456	RM25_RS13125			RM25_0210	RM25_RS01040	RM25_0020	RM25_RS00100	RM25_0530	RM25_RS02605
RM25_0545	RM25_RS02680			RM25_0119	RM25_RS00595			RM25_1355	RM25_RS06680	RM25_2243	RM25_RS11070	RM25_1229	RM25_RS06065
RM25_0673	RM25_RS03295			RM25_2383	RM25_RS01700			RM25_1849	RM25_RS09120	RM25_2236	RM25_RS11040	RM25_2262	RM25_RS11165
RM25_1626	RM25_RS07995			RM25_1263	RM25_RS06235			RM25_2318	RM25_RS12125	RM25_2057	RM25_RS10170
RM25_0727	RM25_RS03545			RM25_0335	RM25_RS01640			RM25_2232	RM25_RS11025	RM25_2333	RM25_RS12130
RM25_2017	RM25_RS09965			RM25_0325	RM25_RS01590			RM25_0232	RM25_RS01140	RM25_0304	RM25_RS01495
RM25_0959	RM25_RS04710			RM25_1778	RM25_RS08765			RM25_0490	RM25_RS02405	RM25_1480	RM25_RS07305
RM25_1915	RM25_RS09445			RM25_0219	RM25_RS01085			RM25_0379	RM25_RS01840	RM25_1968	RM25_RS12790
RM25_1431	RM25_RS07060			RM25_0029	RM25_RS00145			RM25_1565	RM25_RS07715	RM25_1554	RM25_RS07665
RM25_1333	RM25_RS06565			RM25_0467	RM25_RS02290			RM25_1376	RM25_RS06780	RM25_1901	RM25_RS09375
RM25_0589	RM25_RS02895			RM25_2264	NA			RM25_0203	RM25_RS01005	RM25_1698	RM25_RS08365
RM25_0548	RM25_RS02695			RM25_1711	RM25_RS08430			RM25_2311	RM25_RS11405	RM25_1307	RM25_RS06450
RM25_1531	RM25_RS07555			RM25_1257	RM25_RS06205			RM25_0960	RM25_RS04715	RM25_0193	RM25_RS00955
RM25_1055	RM25_RS05195			RM25_1443	RM25_RS07120			RM25_0697	RM25_RS03405	RM25_0215	RM25_RS01065
RM25_0911	RM25_RS04470			RM25_2065	RM25_RS10205			RM25_1729	RM25_RS08530	RM25_0262	RM25_RS01285
RM25_0521	RM25_RS02560			RM25_1707	RM25_RS08410			RM25_1614	RM25_RS07935	RM25_1949	RM25_RS09610
RM25_0740	RM25_RS03615			RM25_0679	RM25_RS12555			RM25_0813	RM25_RS03995	RM25_0218	RM25_RS12920
RM25_1180	RM25_RS05820			RM25_2288	RM25_RS11290			RM25_0711	RM25_RS03475	RM25_0036	NA
RM25_1194	RM25_RS05890			RM25_1603	RM25_RS07880			RM25_1762	RM25_RS08685	RM25_0084	RM25_RS00415
RM25_1017	RM25_RS05005			RM25_1683	NA			RM25_1115	RM25_RS05500	RM25_1898	RM25_RS09365
RM25_1635	RM25_RS08035			RM25_1012	NA			RM25_0938	RM25_RS04600	RM25_0822	RM25_RS11815
RM25_0797	RM25_RS03915			RM25_1641	RM25_RS08065			RM25_2221	RM25_RS10965	RM25_0133	RM25_RS00660
RM25_0994	RM25_RS04895			RM25_1111	RM25_RS05480			RM25_0095	RM25_RS00465	RM25_2151	RM25_RS10620
RM25_0493	RM25_RS02420			RM25_1524	NA			RM25_1448	RM25_RS07145	RM25_1704	RM25_RS08395
RM25_2246	RM25_RS11085			RM25_1772	RM25_RS08735			RM25_1817	RM25_RS08960	RM25_2047	RM25_RS10120
RM25_1336	RM25_RS06580			RM25_0620	NA			RM25_0768	RM25_RS03765	RM25_1747	RM25_RS11980
RM25_1073	RM25_RS05290			RM25_0384	RM25_RS01865			RM25_0167	RM25_RS00825	RM25_0306	RM25_RS01505
RM25_0070	RM25_RS00350			RM25_0621	RM25_RS03050			RM25_1151	RM25_RS05680	RM25_1926	RM25_RS09500
RM25_1126	RM25_RS05555			RM25_0816	NA			RM25_1325	RM25_RS12750	RM25_1553	RM25_RS07660
RM25_1232	RM25_RS06080			RM25_2265	RM25_RS11180			RM25_1046	RM25_RS05150	RM25_0675	RM25_RS03305
RM25_0207	RM25_RS01025			RM25_0426	RM25_RS02080			RM25_0404	RM25_RS01970	RM25_2071	RM25_RS10235
RM25_0997	RM25_RS04910			RM25_0556	RM25_RS02735			RM25_0785	RM25_RS03855	RM25_2341	RM25_RS12140
RM25_1008	RM25_RS04965			RM25_1173	RM25_RS05785			RM25_0251	RM25_RS01235	RM25_1521	RM25_RS11925
RM25_1134	RM25_RS05595			RM25_1643	RM25_RS08075			RM25_1315	RM25_RS06480	RM25_1589	RM25_RS07825
RM25_0772	RM25_RS03785			RM25_1247	RM25_RS06155			RM25_2157	RM25_RS12415	RM25_2553	RM25_RS08670
RM25_2351	RM25_RS11610			RM25_0979	NA			RM25_0720	RM25_RS03520	RM25_0035	RM25_RS13065
RM25_0729	RM25_RS03565			RM25_2199	RM25_RS10855			RM25_1207	RM25_RS05960	RM25_2058	RM25_RS10175
RM25_1031	RM25_RS05075			RM25_0115	RM25_RS00575			RM25_0867	RM25_RS04255	RM25_2223	RM25_RS10975
RM25_1392	RM25_RS06860			RM25_1990	RM25_RS09830			RM25_0862	RM25_RS04230	RM25_0356	RM25_RS01725
RM25_0804	RM25_RS03950			RM25_1590	RM25_RS07830			RM25_1346	RM25_RS06635	RM25_2087	RM25_RS10310
RM25_0588	RM25_RS02890			RM25_0284	RM25_RS13110			RM25_1113	RM25_RS05490	RM25_0331	RM25_RS01620
RM25_1209	RM25_RS05970			RM25_1428	RM25_RS07045			RM25_0466	RM25_RS02285	RM25_0751	RM25_RS03675
RM25_1003	RM25_RS04940			RM25_1861	RM25_RS11990			RM25_1866	RM25_RS09200	RM25_0199	RM25_RS00985
RM25_1827	RM25_RS09005			RM25_1499	RM25_RS07400			RM25_0903	RM25_RS04435	RM25_1795	RM25_RS08850
RM25_1043	RM25_RS05135			RM25_0194	RM25_RS00960			RM25_0886	RM25_RS04350	RM25_0225	RM25_RS01110
RM25_2155	RM25_RS10640			RM25_1255	RM25_RS06195			RM25_1204	RM25_RS05945	RM25_0398	RM25_RS01940
RM25_0170	RM25_RS00840			RM25_0336	RM25_RS01645			RM25_1538	RM25_RS11935	RM25_2197	RM25_RS10845
RM25_0175	RM25_RS00865			RM25_0030	RM25_RS00150			RM25_0653	RM25_RS03200	RM25_0474	RM25_RS02325
RM25_2244	RM25_RS11075			RM25_1713	RM25_RS08440			RM25_2190	RM25_RS10810	RM25_2171	RM25_RS10715
RM25_0937	RM25_RS04595			RM25_0091	RM25_RS00445			RM25_0811	RM25_RS03985	RM25_0600	RM25_RS02955
RM25_0958	RM25_RS04705			RM25_1706	RM25_RS12995			RM25_1536	RM25_RS07580	RM25_2226	RM25_RS12100
RM25_1368	RM25_RS06740			RM25_2413	RM25_RS02455			RM25_1234	RM25_RS06090	RM25_2277	RM25_RS11240
RM25_1178	RM25_RS05810			RM25_1679	RM25_RS08260			RM25_1512	RM25_RS07465	RM25_1993	RM25_RS09845
RM25_1027	RM25_RS05055			RM25_0217	RM25_RS01075			RM25_1918	RM25_RS09460	RM25_1163	RM25_RS11875
RM25_0537	RM25_RS02640			RM25_2458	RM25_RS03835			RM25_0821	RM25_RS04035	RM25_2218	RM25_RS10950
RM25_2337	RM25_RS12135			RM25_1843	RM25_RS09085			RM25_0694	RM25_RS03390	RM25_0044	RM25_RS00210
RM25_1359	RM25_RS06700			RM25_1569	RM25_RS07735			RM25_0293	RM25_RS01435	RM25_2103	RM25_RS10390
RM25_0933	RM25_RS04575			RM25_0012	RM25_RS00055			RM25_1658	RM25_RS08155	RM25_2051	RM25_RS10140
RM25_0568	RM25_RS02790			RM25_0230	NA			RM25_0021	RM25_RS00105	RM25_2002	RM25_RS09885
RM25_0473	RM25_RS02320			RM25_0408	RM25_RS01990			RM25_1354	RM25_RS06675	RM25_0247	RM25_RS01215
RM25_0674	RM25_RS03300			RM25_0249	RM25_RS01225			RM25_0441	RM25_RS02150	RM25_1716	RM25_RS08455
RM25_1384	RM25_RS06820			RM25_2533	RM25_RS07190			RM25_1557	RM25_RS07680	RM25_2037	RM25_RS10070
RM25_1121	RM25_RS05530			RM25_0239	RM25_RS01175			RM25_1508	RM25_RS07445	RM25_2299	RM25_RS11340
RM25_0608	RM25_RS02995			RM25_2127	RM25_RS10510			RM25_1183	RM25_RS05835	RM25_0291	RM25_RS01425
RM25_1471	RM25_RS07260			RM25_1601	RM25_RS07870			RM25_1507	RM25_RS07440	RM25_0037	RM25_RS00175
RM25_0200	RM25_RS00990			RM25_2131	RM25_RS12060			RM25_1061	RM25_RS05225	RM25_0370	RM25_RS01795
RM25_1527	RM25_RS12870			RM25_1162	RM25_RS05735			RM25_1411	RM25_RS06960	RM25_1696	RM25_RS08355
RM25_1092	RM25_RS05385			RM25_0625	RM25_RS13175			RM25_1519	RM25_RS07500	RM25_2268	RM25_RS11195
RM25_0787	RM25_RS03865			RM25_2022	RM25_RS12385			RM25_1048	RM25_RS05160	RM25_1971	RM25_RS09730
RM25_1120	RM25_RS12740			RM25_2165	RM25_RS10685			RM25_0077	RM25_RS00385	RM25_0402	RM25_RS01960
RM25_1045	RM25_RS05145			RM25_0089	RM25_RS00440			RM25_1405	RM25_RS06930	RM25_0499	RM25_RS02450
RM25_1203	RM25_RS05940			RM25_2286	RM25_RS11280			RM25_0596	RM25_RS02935	RM25_0329	RM25_RS01610
RM25_0910	RM25_RS04465			RM25_0640	RM25_RS03135			RM25_1629	RM25_RS08010	RM25_1220	RM25_RS06025
RM25_1006	RM25_RS04955							RM25_2115	RM25_RS10450	RM25_0149	RM25_RS00735
RM25_2036	RM25_RS10065							RM25_0842	RM25_RS04140	RM25_1974	RM25_RS09745
RM25_0206	RM25_RS01020							RM25_2147	RM25_RS10600	RM25_1558	RM25_RS07685
RM25_1366	RM25_RS06735							RM25_1462	RM25_RS07215	RM25_1735	RM25_RS08560
RM25_1398	RM25_RS06890							RM25_0860	RM25_RS04220	RM25_1988	RM25_RS09815
RM25_0922	RM25_RS04525							RM25_2468	RM25_RS04240	RM25_1389	RM25_RS06845
RM25_1510	RM25_RS07455							RM25_2172	RM25_RS10720	RM25_0003	RM25_RS00015
RM25_0516	RM25_RS02535							RM25_1197	RM25_RS05905	RM25_2076	RM25_RS10255
RM25_1081	RM25_RS05330							RM25_1244	RM25_RS06140	RM25_1306	RM25_RS06445
RM25_1357	RM25_RS06690							RM25_0057	RM25_RS00270	RM25_2082	RM25_RS12040
RM25_0007	RM25_RS00035							RM25_1281	RM25_RS06320	RM25_0358	RM25_RS11710
RM25_2117	RM25_RS10460							RM25_0901	RM25_RS04425	RM25_2168	NA
RM25_1476	RM25_RS12605							RM25_0715	RM25_RS03495	RM25_1582	RM25_RS07795
RM25_1522	RM25_RS07515							RM25_1478	RM25_RS07295	RM25_1734	RM25_RS08555
RM25_0783	RM25_RS03845							RM25_0633	RM25_RS03100	RM25_0469	RM25_RS02300
RM25_0067	RM25_RS00335							RM25_1342	RM25_RS06615	RM25_1142	RM25_RS05635
RM25_1414	RM25_RS06975							RM25_0065	RM25_RS00315	RM25_2213	RM25_RS10925
RM25_0776	RM25_RS03805							RM25_1195	RM25_RS05895	RM25_2269	RM25_RS11200
RM25_2353	RM25_RS11620							RM25_1241	RM25_RS06125	RM25_1797	RM25_RS08860
RM25_2041	RM25_RS10090							RM25_0909	RM25_RS04460	RM25_0131	RM25_RS12490
RM25_0790	RM25_RS03880							RM25_1083	RM25_RS05340	RM25_2228	RM25_RS11005
RM25_1132	RM25_RS05585							RM25_1501	RM25_RS07410	RM25_2028	RM25_RS10025
RM25_1807	RM25_RS08910							RM25_1028	RM25_RS05060	RM25_0454	RM25_RS02230
								RM25_1464	RM25_RS07225	RM25_2292	RM25_RS11310
								RM25_0931	RM25_RS04565	RM25_1991	RM25_RS09835
								RM25_0155	RM25_RS00765	RM25_1584	RM25_RS07805
								RM25_1776	RM25_RS08755	RM25_0014	RM25_RS00070
								RM25_1648	RM25_RS08105	RM25_2089	RM25_RS12050
								RM25_0647	RM25_RS03170	RM25_0349	RM25_RS01685
								RM25_1063	RM25_RS05235	RM25_1998	RM25_RS09865
								RM25_2278	RM25_RS11245	RM25_0412	RM25_RS02010
								RM25_0681	RM25_RS03330	RM25_0385	RM25_RS01870
								RM25_0824	RM25_RS04050	RM25_1682	RM25_RS08275
								RM25_0124	RM25_RS00620	RM25_2266	RM25_RS11185
								RM25_0587	RM25_RS02885	RM25_2135	RM25_RS12070
								RM25_0432	RM25_RS02105	RM25_2205	NA
								RM25_1239	RM25_RS06115	RM25_0105	RM25_RS00520
								RM25_0244	RM25_RS01200	RM25_2203	RM25_RS10875
								RM25_1409	RM25_RS06950	RM25_0613	RM25_RS03020
								RM25_0277	RM25_RS01360	RM25_2006	RM25_RS09910
								RM25_0460	RM25_RS02255	RM25_0818	RM25_RS04020
								RM25_1766	RM25_RS08705	RM25_2328	RM25_RS11490
								RM25_1456	RM25_RS07185	RM25_1513	RM25_RS07470
								RM25_1869	RM25_RS09215	RM25_0339	RM25_RS01655
								RM25_0700	RM25_RS03420	RM25_1591	RM25_RS07835
								RM25_0507	RM25_RS02490	RM25_0984	RM25_RS11830
								RM25_0713	RM25_RS03485	RM25_1423	RM25_RS07020
								RM25_0458	RM25_RS02245	RM25_0104	RM25_RS00515
								RM25_0899	RM25_RS04415	RM25_0287	RM25_RS01405
								RM25_2189	RM25_RS10805	RM25_2215	RM25_RS10935
								RM25_2138	RM25_RS10555	RM25_2042	RM25_RS10095
								RM25_0744	RM25_RS03640	RM25_2313	RM25_RS11415
								RM25_1185	RM25_RS05845	RM25_1667	RM25_RS08200
								RM25_1402	RM25_RS06915	RM25_0326	RM25_RS01595
								RM25_1484	RM25_RS07325	RM25_0411	RM25_RS02005
								RM25_2078	RM25_RS10265	RM25_0062	RM25_RS00300
								RM25_1882	RM25_RS09285	RM25_0032	RM25_RS00160
								RM25_0878	RM25_RS04310	RM25_0117	RM25_RS00585
								RM25_1294	RM25_RS06385	RM25_1895	RM25_RS09350
								RM25_0144	RM25_RS00710	RM25_0965	RM25_RS04740
								RM25_0877	RM25_RS04305	RM25_1909	RM25_RS09415
								RM25_0059	RM25_RS00280	RM25_2120	RM25_RS10475
								RM25_0475	RM25_RS02330	RM25_2200	RM25_RS12090
								RM25_1290	RM25_RS06365	RM25_0196	RM25_RS00970
								RM25_0052	RM25_RS00245	RM25_2084	RM25_RS12045
								RM25_1176	RM25_RS05800	RM25_0049	RM25_RS00230
										RM25_2162	RM25_RS10670
										RM25_0261	RM25_RS01280
										RM25_0420	RM25_RS02050
										RM25_0616	RM25_RS03035
										RM25_0093	RM25_RS00455
										RM25_2256	RM25_RS11135
										RM25_0197	RM25_RS11685
										RM25_0338	RM25_RS01650
										RM25_0122	RM25_RS00610
										RM25_1928	RM25_RS09510
										RM25_2056	RM25_RS10165
										RM25_0257	RM25_RS01265
										RM25_1308	RM25_RS06455
										RM25_1588	RM25_RS07820
										RM25_2276	RM25_RS11235
										RM25_1677	RM25_RS08250
										RM25_1140	RM25_RS05625
										RM25_2020	RM25_RS12030
										RM25_0601	RM25_RS02960
										RM25_1344	RM25_RS06625
										RM25_1579	RM25_RS12765
										RM25_0182	RM25_RS00900
										RM25_0927	RM25_RS04550
										RM25_0856	RM25_RS04205
										RM25_2211	RM25_RS10915
										RM25_0998	RM25_RS04915
										RM25_1670	RM25_RS08215
										RM25_0137	NA
										RM25_2184	RM25_RS10780
										RM25_0355	RM25_RS01720
										RM25_0570	RM25_RS02800
										RM25_1160	RM25_RS05725
										RM25_2194	RM25_RS10830
										RM25_2273	RM25_RS11220
										RM25_2073	RM25_RS10245
										RM25_1923	RM25_RS09485
										RM25_1251	RM25_RS06175
										RM25_1997	RM25_RS12630
										RM25_0897	RM25_RS04405
										RM25_1618	RM25_RS07955
										RM25_1887	RM25_RS09310
										RM25_1741	RM25_RS08590
										RM25_0111	RM25_RS00555
										RM25_1953	RM25_RS09630
										RM25_0575	RM25_RS02825
										RM25_2119	RM25_RS10470
										RM25_2001	RM25_RS09880
										RM25_2144	RM25_RS10590
										RM25_2030	RM25_RS10035
										RM25_1425	RM25_RS07030
										RM25_0591	RM25_RS02905
										RM25_0305	RM25_RS01500
										RM25_0319	RM25_RS01570
										RM25_1967	RM25_RS09710
										RM25_2258	RM25_RS11145
										RM25_1555	RM25_RS07670
										RM25_2067	RM25_RS10220
										RM25_1989	RM25_RS09820
										RM25_1925	RM25_RS09495
										RM25_1672	RM25_RS08225
										RM25_0308	RM25_RS01515
										RM25_2110	RM25_RS10425
										RM25_0256	RM25_RS01260
										RM25_2012	RM25_RS09940
										RM25_0135	RM25_RS00670
										RM25_0345	NA
										RM25_2086	RM25_RS10305
										RM25_0024	RM25_RS00120
										RM25_1011	NA
										RM25_2334	RM25_RS11520
										RM25_0393	RM25_RS01915
										RM25_1800	RM25_RS08875
										RM25_2048	RM25_RS10125
										RM25_1835	RM25_RS09045
										RM25_0357	RM25_RS01730
										RM25_0661	RM25_RS03240
										RM25_1688	RM25_RS08305
										RM25_0341	NA
										RM25_2335	RM25_RS11525
										RM25_1577	RM25_RS07775
										RM25_1995	RM25_RS09855
										RM25_0042	RM25_RS00200
