# Supplementary material for: Aerobic adaptation and metabolic dynamics of Propionibacterium freudenreichii DSM 20271: insights from comparative transcriptomics and surfaceome analysis
Source: mSystems. 2024 Sep 30;9(10):e00615-24. doi: 10.1128/msystems.00615-24 (PMC11494915; doi:10.1128/msystems.00615-24)
Supplement: Table S3 — Results of GO category analysis. [file msystems.00615-24-s0006.xlsx]

## Sheet: GO
Table S3. Results of GO Category Analysis. Genes were considered significantly differentially expressed if their adjusted p-value (padj) was ≤ 0.05. Predicted Gene Ontology (GO) terms for these genes were obtained using PANNZER2 (Törönen and Holm, 2022) with default parameters. The lists of differentially expressed genes from the various comparisons were analyzed for GO term enrichment across the…
Sampling point	GO category	p value	Name	GO Category	Total_genes	Upregulated	Up_reg_%	Up_locus_tags	Downregulated	Down_reg_%	Down_locus_tags
Sampling point I	GO:0055085	0.000436242	Transmembrane transport	Molecular Function (MF)	85	19	22.3529	RM25_RS09595/ RM25_RS02720/ RM25_RS05375/ RM25_RS09070/ RM25_RS04535/ RM25_RS07710/ RM25_RS07715/ RM25_RS05765/ RM25_RS12110/ RM25_RS12105/ RM25_RS01475/ RM25_RS04895/ RM25_RS00345/ RM25_RS02025/ RM25_RS03480/ RM25_RS05295/ RM25_RS08970/ RM25_RS04570/ RM25_RS12135	66	77.6471	RM25_RS11055/ RM25_RS11060/ RM25_RS10225/ RM25_RS08065/ RM25_RS11070/ RM25_RS00495/ RM25_RS10390/ RM25_RS08865/ RM25_RS10230/ RM25_RS10985/ RM25_RS07820/ RM25_RS10865/ RM25_RS00010/ RM25_RS09805/ RM25_RS00180/ RM25_RS06810/ RM25_RS08260/ RM25_RS10020/ RM25_RS01175/ RM25_RS08765/ RM25_RS02730/ RM25_RS07790/ RM25_RS12090/ RM25_RS01260/ RM25_RS09390/ RM25_RS09950/ RM25_RS01500/ RM25_RS00220/ RM25_RS…
Sampling point I	GO:0022857	0.00653681	Transmembrane transporter activity	Molecular Function (MF)	50	11	22	RM25_RS09070/ RM25_RS04535/ RM25_RS07710/ RM25_RS07715/ RM25_RS12110/ RM25_RS12105/ RM25_RS04895/ RM25_RS03480/ RM25_RS05295/ RM25_RS08970/ RM25_RS04570	39	78	RM25_RS10225/ RM25_RS08065/ RM25_RS11070/ RM25_RS00495/ RM25_RS10390/ RM25_RS08865/ RM25_RS10230/ RM25_RS10985/ RM25_RS07820/ RM25_RS00010/ RM25_RS09805/ RM25_RS00180/ RM25_RS08260/ RM25_RS01175/ RM25_RS01260/ RM25_RS09950/ RM25_RS10520/ RM25_RS02290/ RM25_RS01270/ RM25_RS01225/ RM25_RS03070/ RM25_RS00900/ RM25_RS07660/ RM25_RS10825/ RM25_RS08245/ RM25_RS11130/ RM25_RS06025/ RM25_RS09045/ RM25_RS…
Sampling point I	GO:0016887	0.0129317	ATPase activity	Molecular Function (MF)	34	15	44.1176	RM25_RS10450/ RM25_RS06960/ RM25_RS02315/ RM25_RS06110/ RM25_RS07905/ RM25_RS07465/ RM25_RS05385/ RM25_RS00830/ RM25_RS09520/ RM25_RS07130/ RM25_RS01470/ RM25_RS09035/ RM25_RS05755/ RM25_RS07555/ RM25_RS03865	19	55.8824	RM25_RS00455/ RM25_RS10015/ RM25_RS10220/ RM25_RS02725/ RM25_RS10870/ RM25_RS07115/ RM25_RS13175/ RM25_RS03505/ RM25_RS09630/ RM25_RS09495/ RM25_RS03360/ RM25_RS08070/ RM25_RS11520/ RM25_RS03675/ RM25_RS10095/ RM25_RS06195/ RM25_RS06445/ RM25_RS00670/ RM25_RS11010
Sampling point I	GO:0008270	0.0173149	Zinc ion binding	Molecular Function (MF)	33	26	78.7879	RM25_RS00465/ RM25_RS03665/ RM25_RS04030/ RM25_RS04100/ RM25_RS05205/ RM25_RS05100/ RM25_RS07910/ RM25_RS00750/ RM25_RS06565/ RM25_RS06770/ RM25_RS08755/ RM25_RS07210/ RM25_RS04840/ RM25_RS06570/ RM25_RS07130/ RM25_RS07050/ RM25_RS02105/ RM25_RS09550/ RM25_RS02280/ RM25_RS00485/ RM25_RS04920/ RM25_RS02560/ RM25_RS08990/ RM25_RS03865/ RM25_RS08665/ RM25_RS12025	7	21.2121	RM25_RS09075/ RM25_RS10455/ RM25_RS05335/ RM25_RS09840/ RM25_RS06370/ RM25_RS07955/ RM25_RS06730
Sampling point I	GO:0000287	0.0210501	Magnesium ion binding	Molecular Function (MF)	34	28	82.3529	RM25_RS02120/ RM25_RS06525/ RM25_RS09015/ RM25_RS02880/ RM25_RS08105/ RM25_RS01005/ RM25_RS04290/ RM25_RS06790/ RM25_RS09285/ RM25_RS06555/ RM25_RS10400/ RM25_RS07405/ RM25_RS07195/ RM25_RS03570/ RM25_RS07605/ RM25_RS05505/ RM25_RS03495/ RM25_RS03965/ RM25_RS09580/ RM25_RS04920/ RM25_RS05170/ RM25_RS02560/ RM25_RS04590/ RM25_RS09235/ RM25_RS02160/ RM25_RS07940/ RM25_RS02895/ RM25_RS08960	6	17.6471	RM25_RS08055/ RM25_RS01515/ RM25_RS07305/ RM25_RS01510/ RM25_RS09840/ RM25_RS11100
Sampling point I	GO:0051539	0.0430235	Iron-sulphur cluster 4Fe-4S binding	Molecular Function (MF)	16	11	68.75	RM25_RS04350/ RM25_RS04575/ RM25_RS07620/ RM25_RS08705/ RM25_RS08910/ RM25_RS06870/ RM25_RS05680/ RM25_RS04300/ RM25_RS02160/ RM25_RS02535/ RM25_RS04255	5	31.25	RM25_RS06170/ RM25_RS13310/ RM25_RS05780/ RM25_RS09840/ RM25_RS00100
Sampling point I	GO:0006189	0.0456259	De novo' IMP biosynthetic process	Biological Process (BP)	10	10	100	RM25_RS02120/ RM25_RS01840/ RM25_RS03160/ RM25_RS03410/ RM25_RS01845/ RM25_RS03155/ RM25_RS01850/ RM25_RS02165/ RM25_RS03405/ RM25_RS02160	0	0
Sampling point I	GO:0016757	0.0462754	Transferase activity, transferring glycosyl groups	Molecular Function (MF)	12	4	33.3333	RM25_RS07580/ RM25_RS00245/ RM25_RS07675/ RM25_RS10415	8	66.6667	RM25_RS11875/ RM25_RS11880/ RM25_RS05950/ RM25_RS02905/ RM25_RS12100/ RM25_RS00365/ RM25_RS05480/ RM25_RS02800
Sampling point I	GO:0005975	0.0477005	Carbohydrate metabolic process	Biological Process (BP)	21	13	61.9048	RM25_RS00565/ RM25_RS02880/ RM25_RS02255/ RM25_RS05505/ RM25_RS04425/ RM25_RS10445/ RM25_RS05475/ RM25_RS02890/ RM25_RS08185/ RM25_RS03465/ RM25_RS08665/ RM25_RS10065/ RM25_RS08935	8	38.0952	RM25_RS10845/ RM25_RS09190/ RM25_RS10915/ RM25_RS10475/ RM25_RS10905/ RM25_RS07045/ RM25_RS11145/ RM25_RS05480
Sampling point III	GO:0003735	3.44948e-16	Structural constituent of ribosome	Molecular Function (MF)	46	46	100	RM25_RS06895/ RM25_RS02520/ RM25_RS06765/ RM25_RS02525/ RM25_RS03955/ RM25_RS08140/ RM25_RS11090/ RM25_RS06795/ RM25_RS12305/ RM25_RS02480/ RM25_RS11080/ RM25_RS04060/ RM25_RS11075/ RM25_RS03960/ RM25_RS02605/ RM25_RS02610/ RM25_RS06690/ RM25_RS02670/ RM25_RS02780/ RM25_RS02620/ RM25_RS12235/ RM25_RS02870/ RM25_RS02785/ RM25_RS02660/ RM25_RS02685/ RM25_RS02565/ RM25_RS02675/ RM25_RS02615/ RM25_RS…	0	0
Sampling point III	GO:0006412	8.45679e-14	Translation	Biological Process (BP)	49	49	100	RM25_RS05420/ RM25_RS06895/ RM25_RS02520/ RM25_RS06765/ RM25_RS02525/ RM25_RS05415/ RM25_RS03955/ RM25_RS08140/ RM25_RS11090/ RM25_RS06795/ RM25_RS03735/ RM25_RS12305/ RM25_RS02480/ RM25_RS11080/ RM25_RS04060/ RM25_RS11075/ RM25_RS03960/ RM25_RS02605/ RM25_RS02610/ RM25_RS06690/ RM25_RS02670/ RM25_RS02780/ RM25_RS02620/ RM25_RS12235/ RM25_RS02870/ RM25_RS02785/ RM25_RS02660/ RM25_RS02685/ RM25_RS…	0	0
Sampling point III	GO:0019843	1.86068e-13	rRNA binding	Molecular Function (MF)	35	34	97.1429	RM25_RS06870/ RM25_RS06735/ RM25_RS02525/ RM25_RS03955/ RM25_RS11090/ RM25_RS06795/ RM25_RS03735/ RM25_RS11080/ RM25_RS04060/ RM25_RS11075/ RM25_RS02610/ RM25_RS02670/ RM25_RS02780/ RM25_RS02620/ RM25_RS02785/ RM25_RS02660/ RM25_RS02770/ RM25_RS02685/ RM25_RS02565/ RM25_RS02675/ RM25_RS02615/ RM25_RS02625/ RM25_RS02775/ RM25_RS02645/ RM25_RS02630/ RM25_RS02705/ RM25_RS02640/ RM25_RS02570/ RM25_RS…	1	2.85714	RM25_RS05710
Sampling point III	GO:0005840	9.68432e-12	Ribosome	Cellular Component (CC)	35	35	100	RM25_RS04300/ RM25_RS02520/ RM25_RS06765/ RM25_RS03955/ RM25_RS08140/ RM25_RS11090/ RM25_RS06795/ RM25_RS02480/ RM25_RS11080/ RM25_RS04060/ RM25_RS11075/ RM25_RS03960/ RM25_RS02605/ RM25_RS02610/ RM25_RS07165/ RM25_RS06690/ RM25_RS02670/ RM25_RS02780/ RM25_RS02620/ RM25_RS12235/ RM25_RS02870/ RM25_RS02685/ RM25_RS02675/ RM25_RS02615/ RM25_RS02775/ RM25_RS02645/ RM25_RS02640/ RM25_RS02875/ RM25_RS…	0	0
Sampling point III	GO:0005886	0.00255952	Plasma membrane	Cellular Component (CC)	63	41	65.0794	RM25_RS05765/ RM25_RS05410/ RM25_RS12135/ RM25_RS06565/ RM25_RS05370/ RM25_RS11615/ RM25_RS03905/ RM25_RS04295/ RM25_RS05375/ RM25_RS03095/ RM25_RS05595/ RM25_RS07205/ RM25_RS04895/ RM25_RS05040/ RM25_RS00535/ RM25_RS07265/ RM25_RS00035/ RM25_RS05805/ RM25_RS11860/ RM25_RS09005/ RM25_RS01475/ RM25_RS05985/ RM25_RS01470/ RM25_RS06605/ RM25_RS05940/ RM25_RS02745/ RM25_RS12230/ RM25_RS05990/ RM25_RS…	22	34.9206	RM25_RS07650/ RM25_RS08070/ RM25_RS11055/ RM25_RS02730/ RM25_RS10030/ RM25_RS01630/ RM25_RS04340/ RM25_RS09805/ RM25_RS11060/ RM25_RS07785/ RM25_RS09860/ RM25_RS03070/ RM25_RS07740/ RM25_RS11230/ RM25_RS08260/ RM25_RS02735/ RM25_RS11275/ RM25_RS08675/ RM25_RS09390/ RM25_RS09400/ RM25_RS03125/ RM25_RS09165
Sampling point III	GO:0000049	0.00599988	tRNA binding	Molecular Function (MF)	13	12	92.3077	RM25_RS06870/ RM25_RS04650/ RM25_RS03550/ RM25_RS05100/ RM25_RS02525/ RM25_RS03735/ RM25_RS02605/ RM25_RS02670/ RM25_RS02565/ RM25_RS02775/ RM25_RS02645/ RM25_RS02570	1	7.69231	RM25_RS01760
Sampling point III	GO:0006096	0.0077654	Glycolytic process	Biological Process (BP)	8	5	62.5	RM25_RS07195/ RM25_RS08820/ RM25_RS08990/ RM25_RS07065/ RM25_RS07060	3	37.5	RM25_RS11465/ RM25_RS08055/ RM25_RS10505
Sampling point III	GO:0006310	0.0203405	DNA recombination	Biological Process (BP)	12	6	50	RM25_RS05025/ RM25_RS10550/ RM25_RS01750/ RM25_RS05020/ RM25_RS04330/ RM25_RS06210	6	50	NA/ RM25_RS01590/ NA/ RM25_RS12420/ RM25_RS00150/ RM25_RS05090
Sampling point III	GO:0009252	0.0207849	Peptidoglycan biosynthetic process	Biological Process (BP)	10	10	100	RM25_RS03660/ RM25_RS07245/ RM25_RS07255/ RM25_RS07270/ RM25_RS08150/ RM25_RS04270/ RM25_RS07265/ RM25_RS07260/ RM25_RS06605/ RM25_RS00225	0	0
Sampling point III	GO:0005737	0.0220853	Cytoplasm	Cellular Component (CC)	76	68	89.4737	RM25_RS07930/ RM25_RS06910/ RM25_RS06850/ RM25_RS03880/ RM25_RS07245/ RM25_RS06555/ RM25_RS03230/ RM25_RS06500/ RM25_RS02120/ RM25_RS08780/ RM25_RS05530/ RM25_RS04995/ RM25_RS07565/ RM25_RS01850/ RM25_RS07290/ RM25_RS04335/ RM25_RS07130/ RM25_RS11600/ RM25_RS04360/ RM25_RS04910/ RM25_RS09235/ RM25_RS04100/ RM25_RS07150/ RM25_RS07270/ RM25_RS03560/ RM25_RS03970/ RM25_RS08150/ RM25_RS03915/ RM25_RS…	8	10.5263	RM25_RS12735/ RM25_RS09155/ RM25_RS08210/ RM25_RS03050/ RM25_RS11100/ RM25_RS09035/ RM25_RS10505/ RM25_RS05705
Sampling point III	GO:0016746	0.0382767	Transferase activity, transferring acyl groups	Molecular Function (MF)	7	6	85.7143	RM25_RS00380/ RM25_RS11895/ RM25_RS07455/ RM25_RS05330/ RM25_RS01025/ RM25_RS00225	1	14.2857	RM25_RS05520
