# Supplementary material for: Aerobic adaptation and metabolic dynamics of Propionibacterium freudenreichii DSM 20271: insights from comparative transcriptomics and surfaceome analysis
Source: mSystems. 2024 Sep 30;9(10):e00615-24. doi: 10.1128/msystems.00615-24 (PMC11494915; doi:10.1128/msystems.00615-24)
Supplement: Table S4 — Genes encoding transport proteins upregulated under anaerobic conditions. [file msystems.00615-24-s0007.xlsx]

## Sheet: UP_anaero_supplement
Table S4. List of 74 genes encoding transport proteins detected with more than two-fold higher expression under anaerobic conditions.
	Locus tag		Product/Feature name	Fold change
	Sampling point I
	RM25_RS02200		ABC-2 type transporter	43.24
	RM25_RS11055		Sn-glycerol-3-phosphate transport membrane protein ABC transporter ugpA	34.2
	RM25_RS00460		ABC-type antimicrobial peptide transporter, permease component	32.55
	RM25_RS11060		Sn-glycerol-3-phosphate transport membrane protein ABC transporter ugpE	30.6
	RM25_RS10225		Putative ABC transporter membrane protein	25.26
	RM25_RS08065		Actinorhodin transporter	20.58
	RM25_RS11070		Drug resistance transporter, EmrB/QacA subfamily	19.68
	RM25_RS02205		Daunorubicin resistance ABC transporter ATPase subunit	17.91
	RM25_RS00455		Lipoprotein-releasing system ATP-binding protein LolD	16.02
	RM25_RS10015		Daunorubicin resistance ABC transporter ATPase subunit	15.69
	RM25_RS00495		Major myo-inositol transporter IolT	14.22
	RM25_RS10390		Protein AraJ	14.16
	RM25_RS11260		Putative transporter, DMT superfamily	10.51
	RM25_RS08865		Membrane-bound transporter	10.42
	RM25_RS10230		Amino acid ABC transporter, permease protein	10.38
	RM25_RS01630		Transporter, anaerobic C4-dicarboxylate uptake family protein	9.62
	RM25_RS10220		Glutamine ABC transporter, ATP-binding protein GlnQ	9.14
	RM25_RS11275		Putative cation-transporting P-type ATPase	9.09
	RM25_RS10855		Aliphatic compound ABC transporter, periplasmic substrate-binding protein	8.36
	RM25_RS07820		Inner membrane transport protein ynfM	7.47
	RM25_RS10865		ABC-type nitrate/sulfonate/bicarbonate transport system	7.34
	RM25_RS03350		Putative exporter of polyketide antibiotics	7.05
	RM25_RS09805		Lincomycin resistance protein	6.91
	RM25_RS13170		ATP binding protein of ABC transporter	6.7
	RM25_RS08260		Drug resistance transporter, EmrB/QacA subfamily	6.03
	RM25_RS10020		ABC-2 type transporter	5.94
	RM25_RS02725		Oligopeptide/dipeptide ABC transporter, ATPase subunit	5.92
	RM25_RS01175		Putative metabolite transport protein CsbC	5.78
	RM25_RS01105		Putative metabolite transport protein YaaU	5.7
	RM25_RS10870		Nitrate transport ATP-binding subunits C and D	5.25
	RM25_RS09605		Ammonium-transport integral membrane protein Amt	5.23
	RM25_RS02730		Oligopeptide transport system permease protein OppC	5.18
	RM25_RS12090		ABC transporter, permease protein	5
	RM25_RS09395		Phosphate-transport membrane ABC transporter pstA1	4.98
	RM25_RS09390		Phosphate ABC transporter, permease protein PstC	4.58
	RM25_RS09950		2-oxoglutarate/malate translocator	4.52
	RM25_RS03135		Putative iron-siderophore ABC transporter (ATP-binding protein)	4.41
	RM25_RS01500		Putative hydroxymethylpyrimidine transporter CytX	4.14
	RM25_RS09400		Phosphate-transport ATP-binding protein ABC transporter phoT	4.12
	RM25_RS03075		ABC transporter, permease protein YjfF	4.04
	RM25_RS00575		High-affinity gluconate transporter	3.9
	RM25_RS07010		ABC transporter, ATP-binding protein	3.76
	RM25_RS00220		D-serine/D-alanine/glycine transporter	3.73
	RM25_RS10520		Putative MFS-family membrane transport protein	3.53
	RM25_RS03060		ABC transporter periplasmic-binding protein ytfQ	3.49
	RM25_RS07115		Na+-efflux ABC transporter (ATP-binding protein)	3.38
	RM25_RS08225		CrcB-like protein	3.35
	RM25_RS13175		YtfR	3.25
	RM25_RS01270		Hexose phosphate transport protein	3.18
	RM25_RS10030		Sulfate ABC transporter, permease protein CysW	3.15
	RM25_RS01225		Putative metabolite transport protein yaaU	2.96
	RM25_RS09385		Phosphate ABC transporter, phosphate-binding protein PstS	2.91
	RM25_RS03070		YtfT	2.85
	RM25_RS07120		ABC transporter (Permease) (Na+ exclusion)	2.82
	RM25_RS09860		Divalent metal cation transporter MntH	2.76
	RM25_RS04420		Auxin Efflux Carrier	2.68
	RM25_RS09630		ABC transporter, ATP-binding protein	2.66
	RM25_RS00900		Multidrug resistance membrane efflux protein emrB	2.62
	RM25_RS09495		HMP/thiamine import ATP-binding protein	2.59
	RM25_RS06200		Metal transport ABC transporter	2.54
	RM25_RS11200		Cadmium-transporting ATPase	2.49
	RM25_RS03360		Tetronasin-transport ATP-binding protein ABC transporter	2.45
	RM25_RS10035		Sulfate ABC transporter, permease protein CysT	2.44
	RM25_RS08075		Putative ABC-2	2.42
	RM25_RS09500		Cobalt transport protein CbiQ	2.41
	RM25_RS09625		Antimicrobial peptide ABC transporter, permease protein	2.33
	RM25_RS11445		Chloride transporter, chloride channel family protein	2.22
	RM25_RS08070		Multidrug ABC transporter, ATP-binding protein	2.18
	RM25_RS08245		Multidrug resistance transporter, MFS superfamily protein	2.15
	RM25_RS11230		Oligopeptide-transport membrane protein ABC transporter oppB	2.13
	RM25_RS09785		Heavy metal transport/detoxification protein	2.1
	RM25_RS06440		Cobalt transport protein	2.06
	RM25_RS11520		Iron(III) dicitrate transport ATP-binding protein	2.03
	RM25_RS00970		Multidrug resistance ABC transporter, ATP-binding/permease protein	2.02
	sampling point III
	RM25_RS02085		Gluconate permease	13.0904
	RM25_RS00220		D-serine/D-alanine/glycine transporter	11.3711
	RM25_RS07650		Anaerobic C4-dicarboxylate transporter	7.74599
	RM25_RS07010		ABC transporter, ATP-binding protein	2.56116
	RM25_RS02200		ABC-2 type transporter	2.50861
	RM25_RS13170		ATP binding protein of ABC transporter	2.44873
	RM25_RS08065		Actinorhodin transporter	2.35004
	RM25_RS02725		Oligopeptide/dipeptide ABC transporter, ATPase subunit	2.31143
	RM25_RS08070		Multidrug ABC transporter, ATP-binding protein	2.28522
	RM25_RS03075		ABC transporter, permease protein YjfF	2.27479
	RM25_RS10230		Amino acid ABC transporter, permease protein	2.25348
	RM25_RS09605		Ammonium-transport integral membrane protein Amt	2.23808
	RM25_RS01175		Putative metabolite transport protein CsbC	2.23104
	RM25_RS00575		High-affinity gluconate transporter	2.22432
	RM25_RS10225		Putative ABC transporter membrane protein	2.21774
	RM25_RS11055		Sn-glycerol-3-phosphate transport membrane protein ABC transporter ugpA	2.21576
	RM25_RS11260		Putative transporter, DMT superfamily	2.20842
	RM25_RS02730		Oligopeptide transport system permease protein OppC	2.19609
	RM25_RS10030		Sulfate ABC transporter, permease protein CysW	2.19362
	RM25_RS01630		Transporter, anaerobic C4-dicarboxylate uptake family protein	2.19252
	RM25_RS03135		Putative iron-siderophore ABC transporter (ATP-binding protein)	2.18092
	RM25_RS09805		Lincomycin resistance protein	2.17781
	RM25_RS11060		Sn-glycerol-3-phosphate transport membrane protein ABC transporter ugpE	2.16377
	RM25_RS03060		ABC transporter periplasmic-binding protein ytfQ	2.15641
	RM25_RS04135		Inner membrane metabolite transport protein yhjE	2.14445
	RM25_RS09950		2-oxoglutarate/malate translocator	2.12462
	RM25_RS13175		YtfR	2.11827
	RM25_RS01105		Putative metabolite transport protein YaaU	2.10682
	RM25_RS04420		Auxin Efflux Carrier	2.09998
	RM25_RS07120		ABC transporter (Permease) (Na+ exclusion)	2.09209
	RM25_RS09395		Phosphate-transport membrane ABC transporter pstA1	2.06371
	RM25_RS03350		Putative exporter of polyketide antibiotics	2.04966
	RM25_RS01225		Putative metabolite transport protein yaaU	2.02581
	RM25_RS09860		Divalent metal cation transporter MntH	2.0014
