# Supplementary material for: Aerobic adaptation and metabolic dynamics of Propionibacterium freudenreichii DSM 20271: insights from comparative transcriptomics and surfaceome analysis
Source: mSystems. 2024 Sep 30;9(10):e00615-24. doi: 10.1128/msystems.00615-24 (PMC11494915; doi:10.1128/msystems.00615-24)
Supplement: Table S5 — List of all identified proteins. [file msystems.00615-24-s0008.xlsx]

## Sheet: RAW intensity all
Table S5. List of all identified proteins with the detected raw intensity values for each. Reverse hits, potential contaminants, and proteins only identified by site were filtered out. Proteins were filtered to contain minimally 2/3 valid values in at least one of the growth environments. The number of transmembrane spanning domains (TMD) was predicted using TMHMM 2.0, subcellular localization of…
Protein IDs	NCBI-LocusTag	Protein name	Anaerobic 1	Anaerobic 2	Anaerobic 3	Aerobic 1	Aerobic 3	Aerobic 4	Razor + unique peptides	Unique peptides	Sequence coverage [%]	Unique + razor sequence coverage [%]	Unique sequence coverage [%]	Mol. weight [kDa]	Q-value	Score	Intensity	MS/MS count	Protein ID	LocusTag	PsortB	No. of TMHMM	LipoP	SecP Score	SignalP	COG
lcl|CP010341.1_prot_AJQ90098.1_362	RM25_RS01775	Integral membrane protein MviN	0	0	0	3260800	3493200	4677800	1	1	2.8	2.8	2.8	68.944	0.0045198	9.5313	11432000	2	AJQ90098.1_362	RM25_0366	CytoplasmicMembrane	14	CYT	0.962179	OTHER	KLT
lcl|CP010341.1_prot_AJQ89873.1_137	RM25_RS00680	Hypothetical protein	0	0	0	0	3220900	3567000	1	1	3.3	3.3	3.3	36.978	0.0043621	7.8513	6787900	2	AJQ89873.1_137	RM25_0138	Cytoplasmic	0	CYT	0.086450	OTHER
lcl|CP010341.1_prot_AJQ90703.1_967	RM25_RS11835	Hypothetical protein	0	0	0	22483000	4756000	0	1	1	8	8	8	20.372	0.0044248	8.3908	40788000	2	AJQ90703.1_967	RM25_0985	Unknown	0	CYT	0.258589	OTHER
lcl|CP010341.1_prot_AJQ91236.1_1500	RM25_RS12870	Hypothetical protein	0	0	0	0	34390000	26380000	1	1	5.8	5.8	5.8	29.728	0.0045045	9.2092	60770000	2	AJQ91236.1_1500	RM25_1527	CytoplasmicMembrane	2	CYT	0.964822	OTHER
lcl|CP010341.1_prot_AJQ91374.1_1638	RM25_RS08190	Dolichyl-phosphate-mannose-protein mannosyltransferase	0	0	0	0	8468700	22782000	1	1	1.7	1.7	1.7	58.362	0	18.084	31251000	1	AJQ91374.1_1638	RM25_1665	CytoplasmicMembrane	11	TMH	0.951139	OTHER	O
lcl|CP010341.1_prot_AJQ90550.1_814	RM25_RS04060	30S ribosomal protein S20	0	0	0	0	1193400	1519200	1	1	12.8	12.8	12.8	9.3957	0.0050813	6.4309	2712600	1	AJQ90550.1_814	RM25_0826	Cytoplasmic	0	CYT	0.860127	OTHER	J
lcl|CP010341.1_prot_AJQ91185.1_1449	RM25_RS12605	Hypothetical protein	36760000	73043000	55406000	0	0	0	1	1	14	14	14	17.738	0	20.943	177010000	1	AJQ91185.1_1449	RM25_1476	Unknown	1	CYT	0.927041	OTHER
lcl|CP010341.1_prot_AJQ90829.1_1093	RM25_RS05485	Maltose alpha-D-glucosyltransferase	12942000	12754000	24319000	0	0	0	2	2	6.3	6.3	6.3	68.428	0	18.108	50015000	5	AJQ90829.1_1093	RM25_1112	Cytoplasmic	0	CYT	0.300070	OTHER	G
lcl|CP010341.1_prot_AJQ91605.1_1869	RM25_RS09375	Polyphosphate kinase	9925000	0	18228000	0	0	0	3	3	5.9	5.9	5.9	82.373	0	17.61	28154000	2	AJQ91605.1_1869	RM25_1901	CytoplasmicMembrane	0	CYT	0.062033	OTHER	P
lcl|CP010341.1_prot_AJQ90973.1_1237	RM25_RS06215	Ethanolamine utilization protein EutE	9365100	11000000	24691000	0	0	0	1	1	2.6	2.6	2.6	50.118	0.0043384	7.6249	45056000	3	AJQ90973.1_1237	RM25_1259	Cytoplasmic	0	CYT	0.069359	OTHER	C
lcl|CP010341.1_prot_AJQ89897.1_161	RM25_RS00815	3-carboxymuconate cyclase (Precursor)	6256800	8024400	8885200	0	0	0	3	3	15.2	15.2	15.2	38.268	0	18.55	23166000	3	AJQ89897.1_161	RM25_0165	Cytoplasmic	0	CYT	0.162919	OTHER
lcl|CP010341.1_prot_AJQ91440.1_1704	RM25_RS08545	Hypothetical protein	3834900	0	140690000	0	0	0	1	1	12.6	12.6	12.6	13.819	0.0043057	7.5503	144530000	2	AJQ91440.1_1704	RM25_1732	Cytoplasmic	0	CYT	0.067880	OTHER
lcl|CP010341.1_prot_AJQ91027.1_1291	RM25_RS06485	Argininosuccinate lyase	3802500	0	16448000	0	0	0	1	1	3.6	3.6	3.6	50.937	0.0045147	9.339	20250000	2	AJQ91027.1_1291	RM25_1316	Cytoplasmic	0	CYT	0.073832	OTHER	E
lcl|CP010341.1_prot_AJQ91133.1_1397	RM25_RS07020	Glutamine amidotransferase subunit PdxT	3685400	5602500	8965100	0	0	0	1	1	5.8	5.8	5.8	21.169	0.0042918	7.5317	18253000	2	AJQ91133.1_1397	RM25_1423	Cytoplasmic	0	CYT	0.024016	OTHER
lcl|CP010341.1_prot_AJQ91937.1_2201	RM25_RS11030	Methionine aminotransferase	3570600	4373000	6975700	0	0	0	1	1	5.6	5.6	5.6	43.488	0.0044743	8.6361	14919000	0	AJQ91937.1_2201	RM25_2233	Cytoplasmic	0	CYT	0.067682	OTHER	E
lcl|CP010341.1_prot_AJQ90430.1_694	RM25_RS03435	Hypothetical protein	2593000	0	6182700	0	0	0	1	1	1	1	1	112.66	0.0041537	6.8551	8775700	1	AJQ90430.1_694	RM25_0703	CytoplasmicMembrane	9	CYT	0.822891	OTHER	S
lcl|CP010341.1_prot_AJQ90568.1_832	RM25_RS04150	CBS domain protein	2563800	4849400	6079300	0	0	0	1	1	2.8	2.8	2.8	47.868	0.0041623	6.8941	13493000	1	AJQ90568.1_832	RM25_0844	CytoplasmicMembrane	3	CYT	0.360026	SP(Sec/SPI)	S
lcl|CP010341.1_prot_AJQ89980.1_244	RM25_RS01220	Thermostable beta-glucosidase B	2454800	3048900	6807600	0	0	0	1	1	1.8	1.8	1.8	85.968	0.0043103	7.5665	18319000	2	AJQ89980.1_244	RM25_0248	Cytoplasmic	0	CYT	0.063195	OTHER
lcl|CP010341.1_prot_AJQ90889.1_1153	RM25_RS05790	Prolyl aminopeptidase	2017400	0	3556300	0	0	0	1	1	3.2	3.2	3.2	44.399	0.0042328	7.3499	5573600	1	AJQ90889.1_1153	RM25_1174	Cytoplasmic	0	CYT	0.158976	OTHER	S
lcl|CP010341.1_prot_AJQ90154.1_418	RM25_RS02060	Cobalt ABC transporter, ATPase subunit	1818700	1999000	10490000	0	0	0	1	1	6.1	6.1	6.1	31.244	0.005071	6.3615	14308000	1	AJQ90154.1_418	RM25_0422	CytoplasmicMembrane	0	CYT	0.067773	OTHER	P
lcl|CP010341.1_prot_AJQ91851.1_2115	RM25_RS10600	Nucleotidyl transferase, PF08843 family	1716400	4120700	8344400	0	0	0	2	2	9.7	9.7	9.7	29.108	0	12.459	14181000	1	AJQ91851.1_2115	RM25_2147	Cytoplasmic	0	CYT	0.081683	OTHER
lcl|CP010341.1_prot_AJQ91670.1_1934	RM25_1966	Cytoplasmic chaperone TorD	1347800	1721600	3938600	0	0	0	1	1	3.7	3.7	3.7	31.033	0.0044793	8.7888	7008000	2	AJQ91670.1_1934	RM25_1966	Cytoplasmic	0	CYT	0.195394	OTHER
lcl|CP010341.1_prot_AJQ91752.1_2016	RM25_RS10125	Nitrate reductase, alpha subunit	1199600	2296500	2217400	0	0	0	1	1	1	1	1	126.75	0.008991	6.125	5713400	0	AJQ91752.1_2016	RM25_2048	CytoplasmicMembrane	0	CYT	0.398803	OTHER	C
lcl|CP010341.1_prot_AJQ90751.1_1015	RM25_RS05090	Recombination factor protein RarA	0	1263300	4532600	0	0	0	1	1	3.4	3.4	3.4	50.213	0.0070493	6.2601	8578300	1	AJQ90751.1_1015	RM25_1034	Unknown	0	CYT	0.071135	OTHER	L
lcl|CP010341.1_prot_AJQ89936.1_200	RM25_RS01010	CheR methyltransferase SAM binding domain-containing protein	0	8780800	26639000	0	0	0	1	1	11.2	11.2	11.2	26.381	0	16.549	35419000	1	AJQ89936.1_200	RM25_0204	Unknown	0	CYT	0.487471	OTHER
lcl|CP010341.1_prot_AJQ89801.1_65	RM25_RS11635	Large surface protein A	43384000512	52458999808	81229996032	22104000512	36900999168	63281999872	26	26	33.3	33.3	33.3	137.32	0	323.31	315940000000	534	AJQ89801.1_65	RM25_0066	Extracellular	0	SPI	0.895517	SP(Sec/SPI)
lcl|CP010341.1_prot_AJQ90179.1_443	RM25_RS02195	Cell-wall peptidases, NlpC/P60 family secreted protein	11868999680	12636000256	22329999360	8949099520	10940999680	15692999680	22	22	61.2	61.2	61.2	58.794	0	323.31	90550000000	250	AJQ90179.1_443	RM25_0447	Extracellular	0	SPI	0.884174	SP(Sec/SPI)	M
lcl|CP010341.1_prot_AJQ90518.1_782	RM25_RS03900	DSBA-like thioredoxin domain protein	5598799872	9577900032	11233000448	3429499904	4555800064	8630400000	6	6	49.6	40.2	40.2	28.408	0	323.31	46140000000	113	AJQ90518.1_782	RM25_0794	Unknown	1	SPI	0.921181	OTHER
lcl|CP010341.1_prot_AJQ91957.1_2221	RM25_RS12825	Hypothetical protein	3949600000	5196499968	7267700224	1498000000	2857400064	4338800128	32	32	53.4	53.4	53.4	113.89	0	323.31	26233000000	206	AJQ91957.1_2221	RM25_2253	Cellwall	1	SPI	0.881818	SP(Sec/SPI)
lcl|CP010341.1_prot_AJQ90298.1_562	RM25_RS02805	Resuscitation-promoting factor RpfB	3925499904	5485599744	9288399872	5843200000	7154699776	11438999552	11	11	46.3	46.3	46.3	37.701	0	323.31	48330000000	156	AJQ90298.1_562	RM25_0571	Extracellular	1	SPI	0.919864	SP(Sec/SPI)	M
lcl|CP010341.1_prot_AJQ91965.1_2229	RM25_RS11160	Bifunctional penicillin-binding protein ponA1	3920300032	6255699968	9544200192	3356000000	5430700032	8431300096	25	25	57.4	57.4	57.4	75.486	0	323.31	39443000000	245	AJQ91965.1_2229	RM25_2261	CytoplasmicMembrane	1	CYT	0.912201	OTHER	M
lcl|CP010341.1_prot_AJQ89861.1_125	RM25_RS00630	Putative secreted peptidoglycan-binding protein	3771200000	2973700096	4445100032	10289000448	14273999872	11687000064	4	4	34.7	34.7	34.7	20.027	0	322.7	54687000000	129	AJQ89861.1_125	RM25_0126	Extracellular	0	SPI	0.875484	SP(Sec/SPI)
lcl|CP010341.1_prot_AJQ91461.1_1725	RM25_RS08655	60 kDa chaperonin 1	3171399936	2739699968	7704600064	5896399872	6837700096	11256999936	25	25	72.2	72.2	72.2	56.538	0	323.31	41936000000	303	AJQ91461.1_1725	RM25_1756	Cytoplasmic	0	CYT	0.047034	OTHER	O
lcl|CP010341.1_prot_AJQ90252.1_516	RM25_RS02580	Translation elongation factor Tu	3153600000	3075699968	8353800192	2716000000	3878799872	6039199744	15	15	55.8	55.8	55.8	43.679	0	323.31	29737000000	227	AJQ90252.1_516	RM25_0525	Cytoplasmic	0	CYT	0.101860	OTHER	J
lcl|CP010341.1_prot_AJQ90517.1_781	RM25_RS03895	DSBA-like thioredoxin domain protein	3095699968	4548800000	5527000064	1196800000	2407899904	3781100032	10	7	40.9	40.9	31.4	28.404	0	258.63	21343000000	97	AJQ90517.1_781	RM25_0793	Unknown	1	SPI	0.424100	OTHER
lcl|CP010341.1_prot_AJQ90674.1_938	RM25_RS04690	PF05949 family protein	2935699968	5024900096	6190700032	1720000000	2646200064	4143000064	10	10	68.9	68.9	68.9	25.862	0	323.31	24066000000	106	AJQ90674.1_938	RM25_0955	Cytoplasmic	1	TMH	0.198122	OTHER	S
lcl|CP010341.1_prot_AJQ90334.1_598	RM25_RS02990	60 kDa chaperonin 1	2744600064	2423600128	6126700032	5488200192	7000399872	9862500352	26	26	74	74	74	56.146	0	323.31	37612000000	234	AJQ90334.1_598	RM25_0607	Cytoplasmic	0	CYT	0.044350	OTHER	O
lcl|CP010341.1_prot_AJQ91184.1_1448	RM25_RS07280	Penicillin binding protein transpeptidase domain protein	2240900096	4623200256	5744600064	1993900032	3280100096	4116900096	18	18	40.9	40.9	40.9	71.889	0	323.31	24216000000	143	AJQ91184.1_1448	RM25_1475	CytoplasmicMembrane	1	CYT	0.913901	OTHER	M
lcl|CP010341.1_prot_AJQ89899.1_163	RM25_RS00825	ABC-type antimicrobial peptide transport system	2018700032	5691400192	5526099968	1053100032	2406899968	2081900032	18	18	32.6	32.6	32.6	83.579	0	323.31	19846000000	121	AJQ89899.1_163	RM25_0167	CytoplasmicMembrane	10	SPI	0.796157	SP(Sec/SPI)	Q
lcl|CP010341.1_prot_AJQ92032.1_2296	RM25_RS11495	Membrane protein YdfJ	1909200000	2438599936	3756400128	1518300032	1812899968	2734899968	20	20	35.5	35.5	35.5	87.682	0	323.31	15173000000	148	AJQ92032.1_2296	RM25_2329	CytoplasmicMembrane	12	TMH	0.896021	SP(Sec/SPI)	P
lcl|CP010341.1_prot_AJQ89892.1_156	RM25_RS00780	Cell envelope-related transcriptional attenuator	1902599936	2761400064	3472199936	909049984	1612099968	2238099968	13	13	20.8	20.8	20.8	90.81	0	305.68	13436000000	100	AJQ89892.1_156	RM25_0158	CytoplasmicMembrane	4	CYT	0.865761	OTHER	K
lcl|CP010341.1_prot_AJQ91270.1_1534	RM25_RS07695	Cysteine synthase	1876300032	757990016	4212900096	1792999936	2206700032	3335699968	17	17	81.4	81.4	81.4	33.625	0	323.31	15113000000	144	AJQ91270.1_1534	RM25_1561	Cytoplasmic	0	CYT	0.101893	OTHER
lcl|CP010341.1_prot_AJQ90245.1_509	RM25_RS02545	50S ribosomal protein L7/L12	1662800000	1434200064	3893499904	2379399936	2976399872	5304699904	8	8	77.1	77.1	77.1	13.665	0	114.14	19751000000	89	AJQ90245.1_509	RM25_0518	Cytoplasmic	0	CYT	0.041670	OTHER	J
lcl|CP010341.1_prot_AJQ90333.1_597	RM25_RS02985	10 kDa chaperonin	1538899968	1433400064	3767399936	1428400000	1711800064	2421799936	5	5	63.3	63.3	63.3	10.597	0	211.24	13410000000	38	AJQ90333.1_597	RM25_0606	Cytoplasmic	0	CYT	0.308932	OTHER	O
lcl|CP010341.1_prot_AJQ90944.1_1208	RM25_RS06075	Acyl carrier protein	1467000064	2567300096	3161700096	2576300032	2353700096	3344300032	3	3	48.2	48.2	48.2	9.1852	0	95.133	16948000000	53	AJQ90944.1_1208	RM25_1231	CytoplasmicMembrane	0	CYT	0.082400	OTHER	I
lcl|CP010341.1_prot_AJQ90907.1_1171	RM25_RS05880	Cold shock-like protein CspA	1294400000	2179599872	2795000064	1884700032	1067900032	2146000000	2	2	54.4	54.4	54.4	7.3951	0	60.425	12835000000	32	AJQ90907.1_1171	RM25_1192	Cytoplasmic	0	CYT	0.734862	OTHER
lcl|CP010341.1_prot_AJQ91499.1_1763	RM25_RS08850	Oxaloacetate decarboxylase alpha subunit	1246000000	527870016	3104100096	1476899968	1320300032	1868700032	20	20	47.3	47.3	47.3	55.649	0	246.25	10364000000	187	AJQ91499.1_1763	RM25_1795	Cytoplasmic	0	CYT	0.089447	OTHER	C
lcl|CP010341.1_prot_AJQ90375.1_639	RM25_RS03175	Malate dehydrogenase	1211800064	1007900032	3099500032	1038499968	995830016	1533299968	8	8	34.5	34.5	34.5	34.909	0	166.35	9365000000	61	AJQ90375.1_639	RM25_0648	Cytoplasmic	0	CYT	0.114624	OTHER	C
lcl|CP010341.1_prot_AJQ91735.1_1999	RM25_RS10040	SubI	1146300032	867729984	1555699968	498849984	1144000000	1831100032	12	12	51.6	51.6	51.6	37.833	0	288.44	7501600000	73	AJQ91735.1_1999	RM25_2031	CytoplasmicMembrane	0	SPI	0.592031	TAT(Tat/SPI)	P
lcl|CP010341.1_prot_AJQ91410.1_1674	RM25_RS08380	ATP-dependent chaperone protein ClpB	1115200000	854520000	2300100096	1188899968	1178400000	2248999936	29	26	39.5	39.5	34.6	99.81	0	323.31	9786800000	151	AJQ91410.1_1674	RM25_1701	Cytoplasmic	0	CYT	0.047893	OTHER	O
lcl|CP010341.1_prot_AJQ91201.1_1465	RM25_RS11900	Peptidase M23B family / metalloendopeptidase	1080199936	1515299968	2184999936	727840000	1193799936	1855900032	9	9	37.3	37.3	37.3	39.029	0	323.31	9437200000	53	AJQ91201.1_1465	RM25_1492	Extracellular	1	SPI	0.714273	SP(Sec/SPI)	D
lcl|CP010341.1_prot_AJQ90935.1_1199	RM25_RS06030	Putative heat shock protein Hsp18	1000400000	832030016	2391000064	1876300032	1355500032	3184900096	11	11	74.7	74.7	74.7	16.901	0	323.31	12241000000	105	AJQ90935.1_1199	RM25_1221	Cellwall	0	CYT	0.828807	OTHER	O
lcl|CP010341.1_prot_AJQ91357.1_1621	RM25_RS08105	Phosphopyruvate hydratase	997100032	552110016	2649100032	974929984	930940032	1470000000	15	15	52.4	52.4	52.4	45.95	0	323.31	8076400000	130	AJQ91357.1_1621	RM25_1648	Cytoplasmic	0	CYT	0.084493	OTHER	G
lcl|CP010341.1_prot_AJQ90506.1_770	RM25_RS03840	Trigger factor	954569984	1190800000	2369100032	1443000064	2133500032	2525299968	18	18	56.2	56.2	56.2	57.471	0	323.31	11977000000	157	AJQ90506.1_770	RM25_0782	Cytoplasmic	0	CYT	0.299075	OTHER	D
lcl|CP010341.1_prot_AJQ90926.1_1190	RM25_RS05980	Hypothetical protein	945110016	1261299968	1771699968	1112199936	1600300032	2244499968	10	10	23.2	23.2	23.2	45.741	0	323.31	9811800000	75	AJQ90926.1_1190	RM25_1211	Extracellular	0	SPI	0.298566	SP(Sec/SPI)	M
lcl|CP010341.1_prot_AJQ91496.1_1760	RM25_RS08835	Biotin-requiring enzyme	903560000	1208600064	1646700032	1432800000	865350016	2006400000	5	5	54.5	54.5	54.5	12.367	0	226.95	9396000000	50	AJQ91496.1_1760	RM25_1792	Unknown	0	CYT	0.265380	OTHER
lcl|CP010341.1_prot_AJQ91176.1_1440	RM25_RS07240	POTRA domain protein, FtsQ-type	860329984	1327900032	1580499968	486569984	801790016	1282400000	5	5	43.6	43.6	43.6	25.981	0	191.38	6834000000	46	AJQ91176.1_1440	RM25_1467	CytoplasmicMembrane	1	TMH	0.635591	OTHER
lcl|CP010341.1_prot_AJQ91143.1_1407	RM25_RS07070	Glyceraldehyde-3-phosphate dehydrogenase, type I	823960000	157820000	3060600064	1689500032	1272400000	1875399936	14	14	57.5	57.5	57.5	36.112	0	323.31	9712800000	111	AJQ91143.1_1407	RM25_1433	Cytoplasmic	0	CYT	0.068292	OTHER	G
lcl|CP010341.1_prot_AJQ90682.1_946	RM25_RS04730	YhgE/Pip C-terminal domain protein	812940032	881520000	1545900032	113400000	156040000	447430016	14	14	30.7	30.7	30.7	77.294	0	323.31	4071700000	58	AJQ90682.1_946	RM25_0963	CytoplasmicMembrane	6	CYT	0.829268	OTHER	S
lcl|CP010341.1_prot_AJQ91142.1_1406	RM25_RS07065	Phosphoglycerate kinase	811009984	838070016	1930000000	661249984	701960000	1054099968	19	19	62.3	62.3	62.3	42.436	0	323.31	6375000000	98	AJQ91142.1_1406	RM25_1432	Cytoplasmic	0	CYT	0.045628	OTHER	G
lcl|CP010341.1_prot_AJQ91203.1_1467	RM25_RS07375	Peptidyl-prolyl cis-trans isomerase	741870016	1201900032	1766099968	1607299968	1188700032	1409600000	10	10	75.3	75.3	75.3	18.771	0	323.31	8890600000	80	AJQ91203.1_1467	RM25_1494	Cytoplasmic	0	CYT	0.189089	OTHER	O
lcl|CP010341.1_prot_AJQ89948.1_212	RM25_RS12190	Trypsin-like serine protease	740419968	1072800000	1445400064	756780032	1175399936	1539900032	5	5	18.4	18.4	18.4	45.09	0	240.18	7232600000	58	AJQ89948.1_212	RM25_0216	CytoplasmicMembrane	1	CYT	0.959651	OTHER	O
lcl|CP010341.1_prot_AJQ90894.1_1158	RM25_RS05815	putative secreted protein containing a PDZ domain	739360000	1240899968	1185900032	485920000	777420032	1281299968	9	9	36.9	36.9	36.9	36.324	0	323.31	6191300000	49	AJQ90894.1_1158	RM25_1179	Unknown	1	SPI	0.463151	OTHER	T
lcl|CP010341.1_prot_AJQ90755.1_1019	RM25_RS05110	Amino deoxychorismate lyase	738700032	1287800064	1208400000	195380000	622300032	758110016	14	14	51	51	51	43.845	0	323.31	4945900000	72	AJQ90755.1_1019	RM25_1038	Unknown	1	CYT	0.922792	OTHER	S
lcl|CP010341.1_prot_AJQ91853.1_2117	RM25_RS10610	Hsp20/alpha crystallin family protein	723889984	572640000	1709200000	631800000	724369984	1015100032	10	10	63.8	63.8	63.8	17.337	0	323.31	5872100000	64	AJQ91853.1_2117	RM25_2149	Cellwall	0	CYT	0.103267	OTHER	O
lcl|CP010341.1_prot_AJQ89857.1_121	RM25_RS00610	Peptidase, S8/S53 family	709779968	1294700032	1814400000	441600000	699230016	1271200000	7	7	21	21	21	55.272	0	246.7	6746000000	64	AJQ89857.1_121	RM25_0122	Unknown	1	SPI	0.488491	SP(Sec/SPI)
lcl|CP010341.1_prot_AJQ90672.1_936	RM25_RS13200	Hypothetical protein	691209984	1326800000	1565600000	328060000	633660032	946019968	7	7	44.5	44.5	44.5	28.05	0	290.69	5799100000	53	AJQ90672.1_936	RM25_0953	Cytoplasmic	1	CYT	0.300504	OTHER	S
lcl|CP010341.1_prot_AJQ89947.1_211	RM25_RS01065	Secreted serine protease, trypsin-like serine proteases	679240000	866390016	1410899968	1139100032	1159900032	1909600000	7	7	23.5	23.5	23.5	47.825	0	323.31	8369900000	68	AJQ89947.1_211	RM25_0215	Unknown	1	CYT	0.944305	OTHER	O
lcl|CP010341.1_prot_AJQ90241.1_505	RM25_RS02525	50S ribosomal protein L1	674460032	710419968	1496899968	1089100032	1193500032	1820899968	11	11	64.4	64.4	64.4	25.411	0	323.31	7884600000	109	AJQ90241.1_505	RM25_0514	Cytoplasmic	0	CYT	0.154590	OTHER	J
lcl|CP010341.1_prot_AJQ90251.1_515	RM25_RS02575	Translation elongation factor G	660369984	677969984	1566599936	399920000	699960000	1276899968	17	17	39.1	39.1	39.1	76.687	0	258.85	5726700000	75	AJQ90251.1_515	RM25_0524	Cytoplasmic	0	CYT	0.090831	OTHER	J
lcl|CP010341.1_prot_AJQ90013.1_277	RM25_RS01380	Uncharacterized conserved protein UCP033563	652979968	915459968	1697200000	1053299968	1057900032	1160600064	17	17	65.4	65.4	65.4	43.402	0	323.31	7574400000	128	AJQ90013.1_277	RM25_0281	Cytoplasmic	0	CYT	0.088315	OTHER	S
lcl|CP010341.1_prot_AJQ90741.1_1005	RM25_RS05040	Protein translocase subunit SecD	649710016	1366800000	1447699968	286880000	726220032	975960000	10	10	27.1	27.1	27.1	59.862	0	246.71	5607700000	46	AJQ90741.1_1005	RM25_1024	CytoplasmicMembrane	6	TMH	0.923646	OTHER	U
lcl|CP010341.1_prot_AJQ91171.1_1435	RM25_RS07215	DivIVA domain protein	643320000	808920000	1913500032	945960000	1429799936	1553699968	18	18	58.4	58.4	58.4	36.527	0	323.31	8024300000	130	AJQ91171.1_1435	RM25_1462	Cytoplasmic	0	CYT	0.487521	OTHER
lcl|CP010341.1_prot_AJQ91682.1_1946	RM25_RS09765	Hypothetical protein	639240000	904440000	1240600064	206960000	358060000	644649984	5	5	33.8	33.8	33.8	16.434	0	55.82	4160200000	21	AJQ91682.1_1946	RM25_1978	CytoplasmicMembrane	2	CYT	0.874483	OTHER	S
lcl|CP010341.1_prot_AJQ90750.1_1014	RM25_RS05085	Aspartate--tRNA ligase	615129984	1179299968	1569299968	198400000	498750016	988710016	11	11	22.3	22.3	22.3	67.366	0	159.48	5228100000	50	AJQ90750.1_1014	RM25_1033	Cytoplasmic	0	CYT	0.119452	OTHER	J
lcl|CP010341.1_prot_AJQ91006.1_1270	RM25_RS06375	Peptidyl-prolyl cis-trans isomerase	613529984	633960000	1083600000	239970000	554120000	728220032	4	4	18.2	18.2	18.2	35.697	0	135.23	3943600000	26	AJQ91006.1_1270	RM25_1292	Extracellular	0	SPI	0.846925	LIPO(Sec/SPII)	O
lcl|CP010341.1_prot_AJQ91813.1_2077	RM25_RS10420	Hypothetical protein	595240000	940550016	1094499968	207880000	595080000	725520000	6	6	35.8	35.8	35.8	29.995	0	243.79	4356700000	64	AJQ91813.1_2077	RM25_2109	Cytoplasmic	0	SPII	0.714845	LIPO(Sec/SPII)
lcl|CP010341.1_prot_AJQ90257.1_521	RM25_RS02605	30S ribosomal protein S10	589299968	445740000	1414200064	1078899968	1119500032	1777299968	6	6	57.3	57.3	57.3	11.744	0	49.602	7288700000	43	AJQ90257.1_521	RM25_0530	Cytoplasmic	0	CYT	0.068205	OTHER	J
lcl|CP010341.1_prot_AJQ91498.1_1762	RM25_RS08845	Carboxyl transferase	573329984	380969984	1414400000	892259968	865160000	1739399936	14	14	34.7	34.7	34.7	56.378	0	234.06	6552200000	119	AJQ91498.1_1762	RM25_1794	Cytoplasmic	0	CYT	0.081675	OTHER
lcl|CP010341.1_prot_AJQ91108.1_1372	RM25_RS06890	Translation elongation factor Ts	559590016	639630016	1591000064	785769984	1016400000	1676499968	9	9	40.7	40.7	40.7	28.943	0	284.51	7045200000	92	AJQ91108.1_1372	RM25_1398	Cytoplasmic	0	CYT	0.041287	OTHER	J
lcl|CP010341.1_prot_AJQ90459.1_723	RM25_RS03580	Methylmalonyl-CoA mutase	558729984	588080000	1453400064	504080000	613020032	853900032	23	23	41.6	41.6	41.6	80.177	0	323.31	5003700000	116	AJQ90459.1_723	RM25_0732	Cytoplasmic	0	CYT	0.085945	OTHER	I
lcl|CP010341.1_prot_AJQ91948.1_2212	RM25_RS11075	50S ribosomal protein L9	547969984	679950016	1457600000	570240000	929560000	1398400000	7	7	60.7	60.7	60.7	16.069	0	266.64	6129400000	51	AJQ91948.1_2212	RM25_2244	Cytoplasmic	0	CYT	0.057220	OTHER	J
lcl|CP010341.1_prot_AJQ89919.1_183	RM25_RS00925	Dihydroorotate dehydrogenase 2	541939968	409289984	894419968	686240000	392870016	1000899968	10	10	34.8	34.8	34.8	40.394	0	215.09	4305200000	68	AJQ89919.1_183	RM25_0187	Unknown	0	SPI	0.046635	OTHER
lcl|CP010341.1_prot_AJQ90261.1_525	RM25_RS02625	50S ribosomal protein L2	541120000	565670016	1623600000	1142200064	1231800064	1824899968	12	12	53.2	53.2	53.2	30.369	0	186.99	7555400000	103	AJQ90261.1_525	RM25_0534	Cytoplasmic	0	CYT	0.823561	OTHER	J
lcl|CP010341.1_prot_AJQ91476.1_1740	RM25_RS08735	Iron-sulfur cluster-binding protein	528040000	496350016	975120000	763449984	849030016	1859000064	15	15	33.4	33.4	33.4	57.312	0	202.66	6102800000	95	AJQ91476.1_1740	RM25_1772	Cytoplasmic	0	CYT	0.109371	OTHER	C
lcl|CP010341.1_prot_AJQ90813.1_1077	RM25_RS05405	Putative esterase	526609984	812769984	1166200064	313710016	625590016	643480000	7	7	20.3	20.3	20.3	46.942	0	194.1	4335000000	60	AJQ90813.1_1077	RM25_1096	CytoplasmicMembrane	4	TMH	0.844777	OTHER
lcl|CP010341.1_prot_AJQ90299.1_563	RM25_RS02810	Superoxide dismutase	516640000	244050000	1849200000	567740032	1173200000	1448600064	5	5	36	36	36	26.612	0	107.28	5976400000	50	AJQ90299.1_563	RM25_0572	Extracellular	0	CYT	0.573730	OTHER	P
lcl|CP010341.1_prot_AJQ90294.1_558	RM25_RS02785	30S ribosomal protein S4	512400000	466960000	1375900032	1034099968	1087699968	1712700032	12	12	49.3	49.3	49.3	23.303	0	138.37	6877400000	58	AJQ90294.1_558	RM25_0567	Cytoplasmic	0	CYT	0.104076	OTHER	J
lcl|CP010341.1_prot_AJQ89898.1_162	RM25_RS00820	2,5-diketo-D-gluconic acid reductase A	504889984	615969984	1113299968	559840000	937020032	937880000	12	12	66.1	66.1	66.1	30.462	0	232.72	5095000000	70	AJQ89898.1_162	RM25_0166	Cytoplasmic	0	CYT	0.104037	OTHER	S
lcl|CP010341.1_prot_AJQ91109.1_1373	RM25_RS06895	30S ribosomal protein S2	497480000	503150016	1314300032	688400000	965000000	1362599936	14	14	47.1	47.1	47.1	35.602	0	323.31	5955400000	100	AJQ91109.1_1373	RM25_1399	Cytoplasmic	0	CYT	0.096870	OTHER	J
lcl|CP010341.1_prot_AJQ90312.1_576	RM25_RS02875	30S ribosomal protein S9	495580000	503620000	1218400000	1236600064	959030016	1443299968	8	8	65	65	65	19.467	0	166.76	7181900000	50	AJQ90312.1_576	RM25_0585	Cytoplasmic	0	CYT	0.819396	OTHER	J
lcl|CP010341.1_prot_AJQ91162.1_1426	RM25_RS07165	30S ribosomal protein S1	492830016	402830016	1040700032	360169984	413420000	958710016	16	16	50.4	50.4	50.4	53.615	0	323.31	4009700000	100	AJQ91162.1_1426	RM25_1452	Cytoplasmic	0	CYT	0.099100	OTHER	J
lcl|CP010341.1_prot_AJQ91668.1_1932	RM25_RS09695	Anaerobic dimethyl sulfoxide reductase chain A	480520000	363169984	955920000	15467000	51008000	82338000	17	17	26.3	26.3	26.3	94.702	0	323.31	1965300000	56	AJQ91668.1_1932	RM25_1964	Cytoplasmic	0	CYT	0.424969	TAT(Tat/SPI)	C
lcl|CP010341.1_prot_AJQ89917.1_181	RM25_RS00915	TRNA uridine 5-carboxymethylaminomethyl modification enzyme GidA	475809984	491870016	1002200000	467260000	515790016	961350016	22	22	45.3	45.3	45.3	59.855	0	213.31	4368100000	114	AJQ89917.1_181	RM25_0185	Cytoplasmic	0	CYT	0.184882	OTHER	C
lcl|CP010341.1_prot_AJQ89918.1_182	RM25_RS00920	Pyruvate-flavodoxin oxidoreductase	463760000	395769984	1048800000	569910016	623729984	1353100032	30	30	32.6	32.6	32.6	136.55	0	323.31	4929100000	144	AJQ89918.1_182	RM25_0186	Cytoplasmic	0	CYT	0.215578	OTHER	C
lcl|CP010341.1_prot_AJQ91615.1_1879	RM25_RS09425	putative B-hexosaminidase	436150016	888649984	1107500032	252050000	324609984	814800000	7	7	27.9	27.9	27.9	41.267	0	126.05	4024400000	42	AJQ91615.1_1879	RM25_1911	Unknown	1	SPII	0.305952	LIPO(Sec/SPII)	G
lcl|CP010341.1_prot_AJQ91646.1_1910	RM25_RS09575	D-alanyl-D-alanine carboxypeptidase, serine-type, PBP4 family	430809984	1080400000	1296600064	385310016	660750016	1195900032	8	8	24.3	24.3	24.3	45.932	0	157.1	5360400000	73	AJQ91646.1_1910	RM25_1942	Unknown	1	SPI	0.412781	SP(Sec/SPI)	M
lcl|CP010341.1_prot_AJQ91634.1_1898	RM25_RS09520	ATP-dependent protease ATP-binding subunit clpC1	420060000	480860000	1175500032	882160000	970249984	1223000064	26	26	43.9	42.4	42.4	94.357	0	323.31	5841700000	140	AJQ91634.1_1898	RM25_1930	Cytoplasmic	0	CYT	0.068499	OTHER	O
lcl|CP010341.1_prot_AJQ90127.1_391	RM25_RS11735	Hypothetical protein	415209984	629120000	1020400000	844870016	815600000	1353900032	4	4	21.6	21.6	21.6	33.804	0	191.5	5916600000	32	AJQ90127.1_391	RM25_0395	Extracellular	0	CYT	0.239684	OTHER	M
lcl|CP010341.1_prot_AJQ90616.1_880	RM25_RS04390	Vitamin B12-dependent ribonucleotide reductase	412620000	554000000	1216400000	455529984	764400000	1176099968	27	27	38.4	38.4	38.4	104.84	0	323.31	5023700000	126	AJQ90616.1_880	RM25_0894	Cytoplasmic	0	CYT	0.201347	OTHER	F
lcl|CP010341.1_prot_AJQ90460.1_724	RM25_RS03585	Methylmalonyl-CoA mutase, small subunit	412369984	223370000	929619968	328740000	443790016	606129984	19	19	34.8	34.8	34.8	69.542	0	315.62	3267500000	89	AJQ90460.1_724	RM25_0733	Cytoplasmic	0	CYT	0.076138	OTHER	I
lcl|CP010341.1_prot_AJQ91471.1_1735	RM25_RS08710	ATP binding protein of ABC transporter for sugars	410240000	501169984	766220032	511940000	490350016	803299968	7	7	22.2	22.2	22.2	40.071	0	109.22	3852700000	36	AJQ91471.1_1735	RM25_1767	CytoplasmicMembrane	0	CYT	0.076953	OTHER	P
lcl|CP010341.1_prot_AJQ91088.1_1352	RM25_RS06790	Polyribonucleotide nucleotidyltransferase	398249984	299080000	1073900032	769750016	737529984	1269600000	26	26	43.8	43.8	43.8	79.493	0	308.68	5052500000	128	AJQ91088.1_1352	RM25_1378	Cytoplasmic	0	CYT	0.063865	OTHER	J
lcl|CP010341.1_prot_AJQ90191.1_455	RM25_RS02255	Transaldolase	397710016	510809984	1009000000	561729984	618920000	623539968	12	12	43.6	43.6	43.6	38.022	0	195.66	3975900000	65	AJQ90191.1_455	RM25_0460	Cytoplasmic	0	CYT	0.053721	OTHER	G
lcl|CP010341.1_prot_AJQ90244.1_508	RM25_RS02540	50S ribosomal protein L10	390910016	449830016	1074499968	1125900032	1115299968	1629400064	9	9	58.6	58.6	58.6	21.881	0	232.1	6765300000	57	AJQ90244.1_508	RM25_0517	Cytoplasmic	0	CYT	0.076266	OTHER	J
lcl|CP010341.1_prot_AJQ91475.1_1739	RM25_RS08730	Protein of hypothetical function DUF162	369870016	269260000	629470016	702329984	896870016	1255200000	9	9	58.3	58.3	58.3	23.184	0	323.31	4614800000	58	AJQ91475.1_1739	RM25_1771	Cytoplasmic	0	CYT	0.096012	OTHER	S
lcl|CP010341.1_prot_AJQ90295.1_559	RM25_RS02790	DNA-directed RNA polymerase, alpha subunit	361200000	284900000	801129984	734569984	526740000	1216000000	13	13	47.2	47.2	47.2	36.975	0	323.31	4527400000	63	AJQ90295.1_559	RM25_0568	Cytoplasmic	0	CYT	0.075576	OTHER	K
lcl|CP010341.1_prot_AJQ91204.1_1468	RM25_RS11905	Putative regulatory protein	357500000	368880000	894720000	999219968	1506200064	1179800064	15	15	50.9	50.9	50.9	35.943	0	270.28	5968200000	74	AJQ91204.1_1468	RM25_1495	Unknown	0	CYT	0.761253	OTHER	J
lcl|CP010341.1_prot_AJQ91067.1_1331	RM25_RS06690	30S ribosomal protein S16	357120000	445340000	1140000000	934350016	912289984	1358099968	6	6	46	46	46	17.753	0	229.49	5872900000	52	AJQ91067.1_1331	RM25_1357	Cytoplasmic	0	CYT	0.879160	OTHER	J
lcl|CP010341.1_prot_AJQ90248.1_512	RM25_RS02560	DNA-directed RNA polymerase, beta' subunit	350249984	277409984	903100032	726649984	883870016	1664099968	39	39	32.3	32.3	32.3	143.61	0	323.31	5253800000	165	AJQ90248.1_512	RM25_0521	Cytoplasmic	0	CYT	0.078299	OTHER	K
lcl|CP010341.1_prot_AJQ90487.1_751	RM25_RS03735	ATP-binding cassette protein, ChvD family	348969984	436260000	808840000	470200000	507060000	593190016	19	19	44.3	44.3	44.3	62.562	0	310.55	3493400000	89	AJQ90487.1_751	RM25_0762	Cytoplasmic	0	CYT	0.130922	OTHER	S
lcl|CP010341.1_prot_AJQ90274.1_538	RM25_RS02690	50S ribosomal protein L18	345070016	293369984	848300032	944230016	897240000	1252999936	8	8	55.9	55.9	55.9	14.023	0	95.318	5347400000	52	AJQ90274.1_538	RM25_0547	Cytoplasmic	0	CYT	0.302649	OTHER	J
lcl|CP010341.1_prot_AJQ90247.1_511	RM25_RS02555	DNA-directed RNA polymerase, beta subunit	343420000	294870016	785980032	628700032	795550016	1562099968	34	34	38.9	38.9	38.9	128.72	0	323.31	4789200000	142	AJQ90247.1_511	RM25_0520	Cytoplasmic	0	CYT	0.136443	OTHER	K
lcl|CP010341.1_prot_AJQ90162.1_426	RM25_RS02095	Chaperone protein DnaK	337640000	254010000	940790016	457580000	558009984	735320000	15	14	33.8	33.8	31.2	67.228	0	188.17	3613400000	79	AJQ90162.1_426	RM25_0430	Cytoplasmic	0	CYT	0.567972	OTHER	O
lcl|CP010341.1_prot_AJQ90240.1_504	RM25_RS02520	50S ribosomal protein L11	333670016	268710016	1007900032	923840000	921430016	1337500032	5	5	38	38	38	14.871	0	86.225	5530400000	40	AJQ90240.1_504	RM25_0513	Unknown	0	SPI	0.140270	SP(Sec/SPI)	J
lcl|CP010341.1_prot_AJQ90264.1_528	RM25_RS02640	30S ribosomal protein S3	331920000	309320000	769529984	483180000	555760000	867560000	8	8	34.6	34.6	34.6	30.019	0	153.56	3648800000	47	AJQ90264.1_528	RM25_0537	Cytoplasmic	0	CYT	0.073050	OTHER	J
lcl|CP010341.1_prot_AJQ90552.1_816	RM25_RS04070	Putative membrane protein	330340000	443910016	842769984	256010000	279609984	573710016	4	4	30.1	30.1	30.1	21.558	0	76.599	2908200000	32	AJQ90552.1_816	RM25_0828	CytoplasmicMembrane	2	SPI	0.823898	SP(Sec/SPI)
lcl|CP010341.1_prot_AJQ90034.1_298	RM25_RS01485	Hypothetical protein	321569984	476609984	564659968	292169984	365310016	586209984	6	6	28.2	28.2	28.2	23.081	0	79.932	2831000000	39	AJQ90034.1_298	RM25_0302	Unknown	1	CYT	0.951850	SP(Sec/SPI)
lcl|CP010341.1_prot_AJQ91728.1_1992	RM25_RS10005	NAD(P)(+) transhydrogenase (AB-specific), alpha subunit	319230016	303089984	586099968	464700000	627600000	1012400000	14	14	40.2	40.2	40.2	54.277	0	316.45	3638200000	59	AJQ91728.1_1992	RM25_2024	CytoplasmicMembrane	3	CYT	0.534334	OTHER	C
lcl|CP010341.1_prot_AJQ91219.1_1483	RM25_RS07455	Hypothetical protein	318980000	189110000	765760000	483560000	386630016	628310016	14	13	32.3	32.3	30.9	59.587	0	323.31	3007100000	62	AJQ91219.1_1483	RM25_1510	Cytoplasmic	0	CYT	0.320528	OTHER	C
lcl|CP010341.1_prot_AJQ90845.1_1109	RM25_RS05565	ATP synthase subunit beta	315380000	331600000	707689984	217340000	167650000	297340000	11	11	30.4	30.4	30.4	52.497	0	136.51	2203300000	42	AJQ90845.1_1109	RM25_1128	CytoplasmicMembrane	0	CYT	0.107652	OTHER	C
lcl|CP010341.1_prot_AJQ90263.1_527	RM25_RS02635	50S ribosomal protein L22	313790016	305009984	576630016	641939968	828760000	1159200000	5	5	34.8	34.8	34.8	17.268	0	84.978	4350000000	37	AJQ90263.1_527	RM25_0536	Cytoplasmic	0	CYT	0.090746	OTHER	J
lcl|CP010341.1_prot_AJQ90529.1_793	RM25_RS03955	50S ribosomal protein L21	309289984	354180000	891009984	1079000064	729160000	1246599936	4	4	37.4	37.4	37.4	12.756	0	70.141	5552600000	30	AJQ90529.1_793	RM25_0805	Unknown	0	CYT	0.819801	OTHER	J
lcl|CP010341.1_prot_AJQ91561.1_1825	RM25_RS09160	Phosphocarrier, HPr family	308929984	411260000	437500000	327800000	242320000	413089984	3	3	46.6	46.6	46.6	9.027	0	109.21	2399400000	15	AJQ91561.1_1825	RM25_1857	Cytoplasmic	0	CYT	0.063825	OTHER
lcl|CP010341.1_prot_AJQ90270.1_534	RM25_RS02670	50S ribosomal protein L5	308260000	300150016	800129984	633230016	655000000	852969984	11	11	52.7	52.7	52.7	24.709	0	207.14	4039800000	77	AJQ90270.1_534	RM25_0543	Cytoplasmic	0	CYT	0.100875	OTHER	J
lcl|CP010341.1_prot_AJQ90067.1_331	RM25_RS01640	PF07510 family protein	294710016	502369984	707480000	220270000	510360000	586590016	7	7	37.3	37.3	37.3	26.27	0	323.31	2969800000	37	AJQ90067.1_331	RM25_0335	Unknown	0	SPII	0.878305	LIPO(Sec/SPII)	L
lcl|CP010341.1_prot_AJQ91252.1_1516	RM25_RS07610	Conserved protein, putative lipoprotein	288720000	414729984	572700032	201480000	301060000	324140000	7	7	33.8	33.8	33.8	29.675	0	245.82	2266500000	48	AJQ91252.1_1516	RM25_1543	Unknown	1	SPI	0.534482	LIPO(Sec/SPII)	M
lcl|CP010341.1_prot_AJQ91256.1_1520	RM25_RS07630	Fumarate hydratase class II	284000000	200620000	982950016	505590016	348560000	755590016	13	13	34.4	34.4	34.4	51.182	0	228.95	3341700000	52	AJQ91256.1_1520	RM25_1547	Cytoplasmic	0	CYT	0.165926	OTHER	C
lcl|CP010341.1_prot_AJQ90250.1_514	RM25_RS02570	30S ribosomal protein S7	283900000	261280000	874070016	748849984	866499968	1386599936	10	10	63.5	63.5	63.5	17.455	0	203.19	5139300000	59	AJQ90250.1_514	RM25_0523	Unknown	0	CYT	0.091659	OTHER	J
lcl|CP010341.1_prot_AJQ90259.1_523	RM25_RS02615	50S ribosomal protein L4	281240000	389640000	1136199936	843580032	814409984	1234300032	9	9	44.6	44.6	44.6	24.839	0	255.39	5405400000	78	AJQ90259.1_523	RM25_0532	Cytoplasmic	0	CYT	0.311203	OTHER	J
lcl|CP010341.1_prot_AJQ90775.1_1039	RM25_RS05210	Signal peptide peptidase SppA	280580000	501630016	607699968	205120000	154300000	412689984	12	12	34.9	34.9	34.9	43.195	0	103.91	2311500000	43	AJQ90775.1_1039	RM25_1058	Unknown	1	CYT	0.478456	OTHER
lcl|CP010341.1_prot_AJQ92026.1_2290	RM25_RS11465	Fructose-bisphosphate aldolase class 1	275540000	335120000	516129984	280169984	315220000	337020000	12	12	61	61	61	32.33	0	304.53	2248800000	65	AJQ92026.1_2290	RM25_2323	Unknown	0	CYT	0.072291	OTHER
lcl|CP010341.1_prot_AJQ90260.1_524	RM25_RS02620	50S ribosomal protein L23	274750016	306129984	795609984	483529984	403969984	766550016	6	6	60.2	60.2	60.2	11.526	0	80.517	3356600000	48	AJQ90260.1_524	RM25_0533	Cytoplasmic	0	CYT	0.118148	OTHER	J
lcl|CP010341.1_prot_AJQ90919.1_1183	RM25_RS06075	S30AE family protein	272169984	349460000	1036099968	551059968	566700032	585870016	8	8	47	47	47	22.024	0	72.639	3729600000	52	AJQ90919.1_1183	RM25_1231	CytoplasmicMembrane	0	CYT	0.082400	OTHER	I
lcl|CP010341.1_prot_AJQ89833.1_97	RM25_RS00480	Hypothetical protein	270700000	547049984	409420000	134130000	281900000	403900000	5	5	36	36	36	24.561	0	323.31	2235800000	33	AJQ89833.1_97	RM25_0098	Unknown	1	TMH	0.959591	OTHER
lcl|CP010341.1_prot_AJQ90273.1_537	RM25_RS02685	50S ribosomal protein L6	268400000	334750016	802659968	492520000	877409984	1095200000	7	7	45.6	45.6	45.6	19.743	0	74.195	4570800000	56	AJQ90273.1_537	RM25_0546	Cytoplasmic	0	CYT	0.127448	OTHER	J
lcl|CP010341.1_prot_AJQ89841.1_105	RM25_RS00525	Arginine/ornithine binding protein	265680000	324020000	573560000	158850000	157180000	312600000	5	5	18.2	18.2	18.2	31.534	0	57.177	1895100000	22	AJQ89841.1_105	RM25_0106	Unknown	0	SPII	0.802714	LIPO(Sec/SPII)	ET
lcl|CP010341.1_prot_AJQ91095.1_1359	RM25_RS06825	Translation initiation factor IF-2	260460000	302700000	740350016	374320000	389689984	765800000	20	20	27.9	27.9	27.9	101.91	0	244.53	3146300000	93	AJQ91095.1_1359	RM25_1385	Cytoplasmic	0	CYT	0.166711	OTHER	J
lcl|CP010341.1_prot_AJQ91736.1_2000	RM25_RS10045	Ferredoxin--nitrite reductase	260250000	129130000	496689984	193980000	195730000	353900000	20	20	40.3	40.3	40.3	66.165	0	323.31	1757000000	61	AJQ91736.1_2000	RM25_2032	Cytoplasmic	0	SPI	0.245003	OTHER	C
lcl|CP010341.1_prot_AJQ91195.1_1459	RM25_1486	Hypothetical protein	257140000	495560000	591720000	399849984	521140000	828460032	7	7	13.6	13.6	13.6	79.632	0	159.21	3447500000	41	AJQ91195.1_1459	RM25_1486	CytoplasmicMembrane	1	CYT	0.456671	OTHER	KLT
lcl|CP010341.1_prot_AJQ91364.1_1628	RM25_RS08140	50S ribosomal protein L25	256600000	258520000	593449984	432100000	371249984	552409984	5	5	43.8	43.8	43.8	23.477	0	104	2961600000	27	AJQ91364.1_1628	RM25_1655	Cytoplasmic	0	CYT	0.069680	OTHER	J
lcl|CP010341.1_prot_AJQ89888.1_152	RM25_RS00755	Putative CONSERVED PROTEIN CPSA	253220000	260920000	363030016	75863000	160400000	227520000	11	11	27.6	27.6	27.6	58.847	0	164.5	1407300000	36	AJQ89888.1_152	RM25_0153	Unknown	1	CYT	0.894593	OTHER
lcl|CP010341.1_prot_AJQ90292.1_556	RM25_RS02775	30S ribosomal protein S13	251040000	266220000	859900032	910489984	876600000	1273299968	6	6	46.8	46.8	46.8	14.026	0	124.71	5208400000	45	AJQ90292.1_556	RM25_0565	Cytoplasmic	0	CYT	0.090890	OTHER	J
lcl|CP010341.1_prot_AJQ91126.1_1390	RM25_RS06985	Dioxygenase	249630000	345449984	338000000	312550016	326440000	488950016	3	3	59.1	59.1	59.1	12.379	0	180.01	2225400000	29	AJQ91126.1_1390	RM25_1416	Cytoplasmic	0	CYT	0.230596	OTHER
lcl|CP010341.1_prot_AJQ91534.1_1798	RM25_RS09020	Peptidase C60 family protein	246600000	423760000	510089984	73530000	220720000	283400000	4	4	33.7	33.7	33.7	21.037	0	77.042	1793800000	11	AJQ91534.1_1798	RM25_1830	Unknown	1	SPI	0.263717	SP(Sec/SPI)
lcl|CP010341.1_prot_AJQ91061.1_1325	RM25_RS06660	Succinate dehydrogenase or fumarate reductase, flavoprotein subunit	246510000	168350000	597740032	677769984	972569984	1196000000	18	18	28.1	28.1	28.1	74.809	0	323.31	4302900000	84	AJQ91061.1_1325	RM25_1351	Cytoplasmic	0	CYT	0.170794	OTHER	C
lcl|CP010341.1_prot_AJQ89842.1_106	RM25_RS00530	Arginine/ornithine binding protein	245460000	224270000	336769984	91733000	106580000	151520000	5	5	20.8	20.8	20.8	31.488	0	83.192	1207300000	29	AJQ89842.1_106	RM25_0107	Unknown	0	SPII	0.831717	LIPO(Sec/SPII)	ET
lcl|CP010341.1_prot_AJQ90296.1_560	RM25_RS02795	50S ribosomal protein L17	241780000	298160000	661820032	377160000	453929984	718480000	8	8	42.1	42.1	42.1	21.401	0	77.612	3054900000	49	AJQ90296.1_560	RM25_0569	Cytoplasmic	0	CYT	0.371243	OTHER	J
lcl|CP010341.1_prot_AJQ90619.1_883	RM25_RS04405	Anaerobic glycerol-3-phosphate dehydrogenase subunit B	241310000	198240000	599689984	367769984	582720000	842329984	13	13	39.2	39.2	39.2	45.912	0	169.44	3150900000	79	AJQ90619.1_883	RM25_0897	CytoplasmicMembrane	0	CYT	0.065502	OTHER
lcl|CP010341.1_prot_AJQ91125.1_1389	RM25_RS06980	FeS assembly ATPase SufC	241010000	214030000	838830016	458350016	545900032	625040000	8	8	45.8	45.8	45.8	26.923	0	239.64	3391400000	56	AJQ91125.1_1389	RM25_1415	Cytoplasmic	0	CYT	0.079178	OTHER	O
lcl|CP010341.1_prot_AJQ90071.1_335	RM25_RS01655	Hypothetical protein	239720000	423569984	552220032	173090000	205870000	345870016	3	3	22.2	22.2	22.2	18.03	0	75.298	2090300000	37	AJQ90071.1_335	RM25_0339	Unknown	1	TMH	0.932836	OTHER
lcl|CP010341.1_prot_AJQ89813.1_77	RM25_RS00390	Acetate kinase	235230000	249210000	595320000	167690000	140750000	159600000	8	8	26.8	26.8	26.8	42.431	0	69.26	1622700000	38	AJQ89813.1_77	RM25_0078	Cytoplasmic	0	CYT	0.061288	OTHER	C
lcl|CP010341.1_prot_AJQ89814.1_78	RM25_RS00395	Phospho acetyltransferase	232110000	169790000	503569984	395889984	407120000	663409984	16	16	36.7	36.7	36.7	52.851	0	128.62	2652700000	56	AJQ89814.1_78	RM25_0079	Cytoplasmic	0	CYT	0.066405	OTHER	C
lcl|CP010341.1_prot_AJQ90991.1_1255	RM25_RS06300	Ketol-acid reductoisomerase	231620000	257870000	637249984	175240000	211570000	280550016	13	13	43.4	43.4	43.4	37.187	0	141.82	1894100000	50	AJQ90991.1_1255	RM25_1277	Cytoplasmic	0	CYT	0.086735	OTHER	EH
lcl|CP010341.1_prot_AJQ90012.1_276	RM25_RS01375	Succinate CoA transferase	227620000	153340000	813430016	280560000	222250000	383310016	12	12	27	27	27	55.685	0	124.14	2218300000	52	AJQ90012.1_276	RM25_0280	Cytoplasmic	0	CYT	0.154785	OTHER	C
lcl|CP010341.1_prot_AJQ90753.1_1017	RM25_RS05100	Alanine--tRNA ligase	227530000	261190000	651369984	321780000	302520000	460729984	28	28	40.6	40.6	40.6	97.098	0	282.33	2402600000	86	AJQ90753.1_1017	RM25_1036	Cytoplasmic	0	CYT	0.095415	OTHER	J
lcl|CP010341.1_prot_AJQ90272.1_536	RM25_RS02680	30S ribosomal protein S8	226190000	189400000	630579968	536660000	430769984	691529984	8	8	65.2	65.2	65.2	14.765	0	199.73	3170800000	70	AJQ90272.1_536	RM25_0545	Cytoplasmic	0	CYT	0.068172	OTHER	J
lcl|CP010341.1_prot_AJQ90276.1_540	RM25_RS02700	Hypothetical protein	224480000	288470016	592780032	924899968	857139968	979340032	3	3	55	55	55	6.6828	0	39.117	4813300000	50	AJQ90276.1_540	RM25_0549	Cytoplasmic	0	CYT	0.215523	OTHER
lcl|CP010341.1_prot_AJQ90265.1_529	RM25_RS02645	50S ribosomal protein L16	222460000	167010000	508120000	295790016	332550016	508200000	4	4	46.8	46.8	46.8	15.732	0	61.346	2308000000	29	AJQ90265.1_529	RM25_0538	Cytoplasmic	0	CYT	0.079580	OTHER	J
lcl|CP010341.1_prot_AJQ90528.1_792	RM25_RS03950	Hypothetical protein	215210000	195100000	603820032	412360000	503209984	773950016	20	20	34.3	34.3	34.3	101.18	0	323.31	3035200000	83	AJQ90528.1_792	RM25_0804	Cytoplasmic	0	CYT	0.457438	OTHER	J
lcl|CP010341.1_prot_AJQ91232.1_1496	RM25_RS11930	S-layer domain protein	210180000	281720000	453169984	131880000	135680000	233270000	4	4	24.7	24.7	24.7	23.35	0	61.992	1556700000	19	AJQ91232.1_1496	RM25_1523	Unknown	0	SPI	0.431193	SP(Sec/SPI)
lcl|CP010341.1_prot_AJQ91259.1_1523	RM25_RS07645	Aspartate ammonia-lyase	206680000	95780000	681369984	320510016	250340000	406920000	9	6	28.8	28.8	19.6	53.047	0	175.59	2164500000	52	AJQ91259.1_1523	RM25_1550	Cytoplasmic	0	CYT	0.064424	OTHER	E
lcl|CP010341.1_prot_AJQ90918.1_1182	RM25_RS06075	Protein translocase subunit SecA	206040000	235020000	434460000	245580000	307310016	459110016	22	22	27.4	27.4	27.4	106.53	0	263.22	2179000000	103	AJQ90918.1_1182	RM25_1231	CytoplasmicMembrane	0	CYT	0.082400	OTHER	I
lcl|CP010341.1_prot_AJQ91069.1_1333	RM25_RS06700	Signal recognition particle protein	205530000	222310000	514590016	282529984	366129984	417310016	19	19	48	48	48	56.292	0	184.88	2239500000	67	AJQ91069.1_1333	RM25_1359	CytoplasmicMembrane	0	CYT	0.075722	OTHER	U
lcl|CP010341.1_prot_AJQ89889.1_153	RM25_RS00760	Argininosuccinate synthase	205190000	194050000	715939968	346609984	391670016	690969984	20	20	50.4	50.4	50.4	52.617	0	243.74	2880000000	60	AJQ89889.1_153	RM25_0154	Cytoplasmic	0	CYT	0.139415	OTHER	E
lcl|CP010341.1_prot_AJQ89907.1_171	RM25_RS00865	Peptidyl-prolyl cis-trans isomerase	202000000	309910016	354590016	266610000	316560000	411740000	3	3	56.5	56.5	56.5	13.027	0	103.48	2114300000	26	AJQ89907.1_171	RM25_0175	Cytoplasmic	0	CYT	0.167592	OTHER	O
lcl|CP010341.1_prot_AJQ91493.1_1757	RM25_RS08820	2,3-bisphosphoglycerate-dependent phosphoglycerate mutase	201270000	180010000	506950016	268729984	350880000	543740032	12	12	70.3	70.3	70.3	27.984	0	182.67	2175200000	43	AJQ91493.1_1757	RM25_1789	Cytoplasmic	0	CYT	0.306372	OTHER	G
lcl|CP010341.1_prot_AJQ90286.1_550	RM25_RS02750	Adenylate kinase	198750000	368750016	423300000	264250000	249870000	309280000	8	8	61.3	61.3	61.3	19.836	0	107.79	2043500000	55	AJQ90286.1_550	RM25_0559	Cytoplasmic	0	CYT	0.090638	OTHER	F
lcl|CP010341.1_prot_AJQ90025.1_289	RM25_RS01435	Pyruvate, phosphate dikinase	198720000	126620000	744529984	367680000	228230000	373209984	21	21	33.2	33.2	33.2	95.879	0	270.61	2224500000	68	AJQ90025.1_289	RM25_0293	Cytoplasmic	0	CYT	0.085358	OTHER	G
lcl|CP010341.1_prot_AJQ90835.1_1099	RM25_RS05515	Methylmalonyl-CoA epimerase	197100000	62782000	652449984	394420000	368529984	675150016	6	6	50.7	50.7	50.7	16.717	0	49.514	2540000000	36	AJQ90835.1_1099	RM25_1118	Cytoplasmic	0	CYT	0.103911	OTHER	E
lcl|CP010341.1_prot_AJQ90363.1_627	RM25_RS03115	Iron compound ABC transporter, iron compound-binding protein	196540000	301830016	488209984	788819968	1161600000	3219399936	16	16	56.2	56.2	56.2	35.557	0	255.25	7123700000	97	AJQ90363.1_627	RM25_0636	Unknown	1	SPII	0.915942	LIPO(Sec/SPII)
lcl|CP010341.1_prot_AJQ91522.1_1786	RM25_RS08965	Methylmalonate-semialdehyde dehydrogenase (acylating)	195690000	107780000	479590016	275710016	334720000	761510016	11	11	33.7	33.7	33.7	52.826	0	287.44	2379600000	56	AJQ91522.1_1786	RM25_1818	Cytoplasmic	0	CYT	0.076124	OTHER	C
lcl|CP010341.1_prot_AJQ90943.1_1207	RM25_RS06075	3-oxoacyl-acyl-carrier-protein synthase 3	195100000	310500000	814099968	246800000	383409984	467609984	10	10	45.8	45.8	45.8	35.24	0	182.37	2586000000	59	AJQ90943.1_1207	RM25_1231	CytoplasmicMembrane	0	CYT	0.082400	OTHER	I
lcl|CP010341.1_prot_AJQ91153.1_1417	RM25_RS07120	ABC transporter (Permease) (Na+ exclusion)	194240000	349240000	519740000	211970000	64456000	364030016	3	3	16.2	16.2	16.2	41.493	0	202.88	1936000000	25	AJQ91153.1_1417	RM25_1443	CytoplasmicMembrane	6	SPI	0.894005	OTHER	CP
lcl|CP010341.1_prot_AJQ91821.1_2085	RM25_RS10460	Transketolase	194080000	135500000	582460032	107430000	102490000	230350000	14	14	26.5	26.5	26.5	74.04	0	130.26	1441000000	42	AJQ91821.1_2085	RM25_2117	Cytoplasmic	0	CYT	0.099607	OTHER	G
lcl|CP010341.1_prot_AJQ90837.1_1101	RM25_RS12740	Hypothetical protein	193900000	212690000	526040000	363680000	346960000	423060000	19	19	37.5	37.5	37.5	64.112	0	244.95	2307000000	75	AJQ90837.1_1101	RM25_1120	Cytoplasmic	0	CYT	0.504288	OTHER
lcl|CP010341.1_prot_AJQ91059.1_1323	RM25_RS06650	50S ribosomal protein L19	193630000	224800000	718409984	525710016	526729984	883379968	5	5	39	39	39	13.255	0	45.124	3456200000	35	AJQ91059.1_1323	RM25_1349	Cytoplasmic	0	CYT	0.049147	OTHER	J
lcl|CP010341.1_prot_AJQ91553.1_1817	RM25_RS09120	Glycosyl transferase family 51	189930000	254540000	463180000	259710000	338640000	536569984	13	13	24.2	24.2	24.2	77.967	0	274.24	2233600000	62	AJQ91553.1_1817	RM25_1849	CytoplasmicMembrane	1	TMH	0.903416	SP(Sec/SPI)	M
lcl|CP010341.1_prot_AJQ90376.1_640	RM25_RS03180	Isocitrate dehydrogenase (NADP)	189360000	211100000	626470016	206300000	207820000	306420000	13	13	35.8	35.8	35.8	44.79	0	174.73	1862700000	78	AJQ90376.1_640	RM25_0649	Cytoplasmic	0	CYT	0.096150	OTHER
lcl|CP010341.1_prot_AJQ90018.1_282	RM25_RS01400	2,5-didehydrogluconate reductase	189130000	197720000	573200000	240340000	251500000	307440000	10	10	45.8	45.8	45.8	30.542	0	153.12	1964100000	46	AJQ90018.1_282	RM25_0286	Cytoplasmic	0	CYT	0.108224	OTHER	S
lcl|CP010341.1_prot_AJQ90892.1_1156	RM25_RS05805	UPF0182 protein	187460000	294870016	439990016	249670000	299230016	524350016	18	18	20.8	20.8	20.8	107.23	0	323.31	2174200000	61	AJQ90892.1_1156	RM25_1177	CytoplasmicMembrane	7	TMH	0.854075	OTHER	T
lcl|CP010341.1_prot_AJQ91537.1_1801	RM25_RS09035	ATP-dependent chaperone protein ClpB	184900000	167620000	505400000	432489984	462630016	610289984	27	27	41.7	38	38	94.419	0	323.31	2667000000	105	AJQ91537.1_1801	RM25_1833	Cytoplasmic	0	CYT	0.046730	OTHER	O
lcl|CP010341.1_prot_AJQ90640.1_904	RM25_RS04505	PF13834 domain protein	184470000	229810000	281080000	179110000	178480000	172690000	3	3	33.9	33.9	33.9	13.827	0	60.726	1390500000	12	AJQ90640.1_904	RM25_0918	Cytoplasmic	0	CYT	0.103263	OTHER	S
lcl|CP010341.1_prot_AJQ90280.1_544	RM25_RS02720	Putative extracellular solute-binding dependent transport lipoprotein	184100000	262820000	331740000	68055000	123470000	180180000	5	5	9.3	9.3	9.3	61.767	0	30.569	1196200000	11	AJQ90280.1_544	RM25_0553	Cellwall	0	SPII	0.896355	LIPO(Sec/SPII)	E
lcl|CP010341.1_prot_AJQ90761.1_1025	RM25_RS05140	Carbamoyl-phosphate synthase large chain	184100000	233760000	456569984	159910000	179690000	456460000	22	22	24.7	24.7	24.7	120.75	0	209.21	1762500000	61	AJQ90761.1_1025	RM25_1044	Cytoplasmic	0	SPI	0.067376	OTHER	F
lcl|CP010341.1_prot_AJQ90695.1_959	RM25_RS04795	Trehalose-6-phosphate phosphatase	181660000	272140000	191610000	155170000	129530000	317769984	2	2	8.4	8.4	8.4	29.958	0	14.269	1414200000	7	AJQ90695.1_959	RM25_0976	Cytoplasmic	0	CYT	0.066376	OTHER	G
lcl|CP010341.1_prot_AJQ90131.1_395	RM25_RS01945	putative D-lactate dehydrogenase Fe-S protein FAD/FMN-containing	181330000	145610000	291230016	120860000	231400000	390990016	17	17	21.1	21.1	21.1	100.57	0	204.51	1457500000	62	AJQ90131.1_395	RM25_0399	Cytoplasmic	0	CYT	0.090568	OTHER	C
lcl|CP010341.1_prot_AJQ90805.1_1069	RM25_RS05365	Receptor ligand binding region family protein	179450000	301560000	460340000	153740000	250380000	385080000	11	11	44.4	44.4	44.4	40.807	0	145	1850700000	41	AJQ90805.1_1069	RM25_1088	Unknown	0	SPII	0.839962	LIPO(Sec/SPII)	E
lcl|CP010341.1_prot_AJQ91477.1_1741	RM25_RS08740	Lactate utilization protein A	178970000	201820000	397689984	159150000	196940000	448150016	6	6	26.4	26.4	26.4	28.925	0	68.38	1681700000	53	AJQ91477.1_1741	RM25_1773	CytoplasmicMembrane	0	CYT	0.091107	OTHER	C
lcl|CP010341.1_prot_AJQ90213.1_477	RM25_RS02365	NADH dehydrogenase, G subunit	178670000	138530000	349140000	204310000	277000000	544460032	15	15	27.5	27.5	27.5	84.953	0	174.59	1824900000	68	AJQ90213.1_477	RM25_0482	Cytoplasmic	0	CYT	0.083286	OTHER	C
lcl|CP010341.1_prot_AJQ90266.1_530	RM25_RS02650	50S ribosomal protein L29	171890000	268330000	561779968	473480000	604320000	730110016	4	4	48.8	48.8	48.8	9.3074	0	96.847	3063100000	28	AJQ90266.1_530	RM25_0539	Cytoplasmic	0	CYT	0.051263	OTHER	J
lcl|CP010341.1_prot_AJQ91167.1_1431	RM25_RS07195	Pyruvate kinase	171140000	153020000	454740000	194810000	280310016	499040000	11	11	31.7	31.7	31.7	51.555	0	119.95	1878100000	44	AJQ91167.1_1431	RM25_1458	Cytoplasmic	0	CYT	0.070797	OTHER	G
lcl|CP010341.1_prot_AJQ90704.1_968	RM25_RS04860	Phosphofructokinase (Precursor)	170730000	172690000	491550016	174500000	169730000	208180000	9	9	23.5	23.5	23.5	43.245	0	78.76	1476900000	40	AJQ90704.1_968	RM25_0987	Cytoplasmic	0	SPI	0.082195	SP(Sec/SPI)	G
lcl|CP010341.1_prot_AJQ91212.1_1476	RM25_RS07420	Iron-sulfur cluster assembly accessory protein	169520000	276480000	378500000	404510016	530609984	604510016	4	4	39.7	39.7	39.7	12.441	0	49.256	2762100000	25	AJQ91212.1_1476	RM25_1503	Cytoplasmic	0	CYT	0.117597	OTHER	S
lcl|CP010341.1_prot_AJQ91342.1_1606	RM25_RS11945	Hypothetical protein	167890000	274569984	365060000	123620000	229800000	402929984	8	8	29.1	29.1	29.1	33.469	0	178.19	1692500000	45	AJQ91342.1_1606	RM25_1633	Unknown	0	SPII	0.557017	LIPO(Sec/SPII)
lcl|CP010341.1_prot_AJQ90655.1_919	RM25_RS04575	Aconitate hydratase 1	167490000	165650000	537150016	196610000	166460000	229610000	18	18	24.9	24.9	24.9	96.389	0	161.19	1585400000	49	AJQ90655.1_919	RM25_0933	Cytoplasmic	0	CYT	0.152075	OTHER	C
lcl|CP010341.1_prot_AJQ91873.1_2137	RM25_RS10705	Nitric oxide reductase	166080000	263240000	249740000	116500000	289129984	308169984	8	8	12.2	12.2	12.2	90.092	0	79.499	1446000000	19	AJQ91873.1_2137	RM25_2169	CytoplasmicMembrane	14	CYT	0.951724	OTHER
lcl|CP010341.1_prot_AJQ91403.1_1667	RM25_RS08340	Chaperone protein DnaK	164930000	100450000	532500000	167620000	209410000	322900000	13	13	29.1	26.4	26.4	65.435	0	100.22	1624700000	52	AJQ91403.1_1667	RM25_1694	Cytoplasmic	0	CYT	0.122656	OTHER	O
lcl|CP010341.1_prot_AJQ90269.1_533	RM25_RS02665	50S ribosomal protein L24	161920000	184150000	724200000	534849984	611240000	741609984	6	6	55.3	55.3	55.3	13.196	0	101.03	3113800000	40	AJQ90269.1_533	RM25_0542	Cytoplasmic	0	CYT	0.213444	OTHER	J
lcl|CP010341.1_prot_AJQ90209.1_473	RM25_RS02345	NADH-quinone oxidoreductase subunit C	160490000	158080000	441910016	229760000	374520000	456289984	10	10	52.2	52.2	52.2	28.677	0	146.21	1986100000	52	AJQ90209.1_473	RM25_0478	Cytoplasmic	0	CYT	0.144167	OTHER	C
lcl|CP010341.1_prot_AJQ91254.1_1518	RM25_RS07620	Ferredoxin fdxC	160380000	283100000	355550016	236300000	133210000	207540000	2	2	32.1	32.1	32.1	11.702	0	104.06	1564100000	11	AJQ91254.1_1518	RM25_1545	Cytoplasmic	0	CYT	0.411644	OTHER	C
lcl|CP010341.1_prot_AJQ91599.1_1863	RM25_RS09350	Inositol-3-phosphate synthase	160080000	116070000	558240000	271569984	158190000	222440000	10	10	39	39	39	39.23	0	180	1667700000	41	AJQ91599.1_1863	RM25_1895	Cytoplasmic	0	CYT	0.054503	OTHER	I
lcl|CP010341.1_prot_AJQ90847.1_1111	RM25_RS05575	ATP synthase subunit alpha	158800000	108110000	635920000	253130000	293960000	410620000	19	19	47.9	47.9	47.9	58.988	0	244.04	2027000000	71	AJQ90847.1_1111	RM25_1130	Cytoplasmic	0	CYT	0.069777	OTHER	C
lcl|CP010341.1_prot_AJQ90258.1_522	RM25_RS02610	50S ribosomal protein L3	158180000	242240000	785910016	734470016	692129984	1142899968	6	6	38.8	38.8	38.8	22.967	0	323.31	4151100000	45	AJQ90258.1_522	RM25_0531	Cytoplasmic	0	CYT	0.345011	OTHER	J
lcl|CP010341.1_prot_AJQ91127.1_1391	RM25_RS06990	FeS assembly protein SufD	153610000	77639000	555630016	308840000	205160000	395049984	11	11	30.9	30.9	30.9	44.269	0	216.38	1835400000	46	AJQ91127.1_1391	RM25_1417	Cytoplasmic	0	CYT	0.070762	OTHER
lcl|CP010341.1_prot_AJQ92047.1_2311	RM25_RS11570	Thioredoxin-disulfide reductase	151370000	163870000	237340000	250710000	231210000	301060000	8	8	36	36	36	34.621	0	112.71	1546700000	57	AJQ92047.1_2311	RM25_2344	Cytoplasmic	0	CYT	0.066632	OTHER	C
lcl|CP010341.1_prot_AJQ91951.1_2215	RM25_RS11090	30S ribosomal protein S6	151040000	189550000	558860032	453020000	520780000	674700032	5	5	48.4	48.4	48.4	10.886	0	77.522	2829200000	36	AJQ91951.1_2215	RM25_2247	Cytoplasmic	0	CYT	0.357149	OTHER	J
lcl|CP010341.1_prot_AJQ91089.1_1353	RM25_RS06795	30S ribosomal protein S15	149450000	173660000	390260000	412200000	365750016	525300000	5	5	64.4	64.4	64.4	10.163	0	87.408	2347800000	25	AJQ91089.1_1353	RM25_1379	Cytoplasmic	0	CYT	0.468293	OTHER	J
lcl|CP010341.1_prot_AJQ90798.1_1062	RM25_RS05330	Polyprenol-phosphate-mannose synthase domain 1	148330000	134120000	264830000	166820000	138640000	277060000	8	8	33.2	33.2	33.2	29.729	0	65.164	1286700000	39	AJQ90798.1_1062	RM25_1081	Cytoplasmic	0	CYT	0.067621	OTHER	S
lcl|CP010341.1_prot_AJQ90942.1_1206	RM25_RS06075	Malonyl-CoA--acyl carrier protein transacylase	146320000	252890000	498070016	247150000	192190000	281340000	5	5	22.6	22.6	22.6	32.968	0	108.5	1801200000	48	AJQ90942.1_1206	RM25_1231	CytoplasmicMembrane	0	CYT	0.082400	OTHER	I
lcl|CP010341.1_prot_AJQ91170.1_1434	RM25_RS07210	C4-type zinc finger protein, DksA/TraR family	144870000	307440000	262080000	274820000	312350016	346120000	5	5	57	57	57	15.752	0	140.14	1896700000	31	AJQ91170.1_1434	RM25_1461	Cytoplasmic	0	CYT	0.066587	OTHER	T
lcl|CP010341.1_prot_AJQ91590.1_1854	RM25_RS09305	Putative surface-anchored fimbrial subunit	144550000	187990000	170330000	73149000	78809000	79788000	6	6	26.6	26.6	26.6	39.502	0	113.63	779750000	15	AJQ91590.1_1854	RM25_1886	Unknown	1	SPI	0.922509	SP(Sec/SPI)
lcl|CP010341.1_prot_AJQ91574.1_1838	RM25_RS09220	Penicillin-binding protein pbpA	143770000	279860000	349780000	127200000	230160000	265800000	9	9	26.2	26.2	26.2	49.704	0	190.45	1478900000	39	AJQ91574.1_1838	RM25_1870	CytoplasmicMembrane	1	SPI	0.924512	SP(Sec/SPI)	M
lcl|CP010341.1_prot_AJQ90275.1_539	RM25_RS02695	30S ribosomal protein S5	143370000	137930000	450310016	464729984	513720000	681139968	5	5	23.6	23.6	23.6	21.586	0	48.232	2763500000	17	AJQ90275.1_539	RM25_0548	Cytoplasmic	0	CYT	0.046736	OTHER	J
lcl|CP010341.1_prot_AJQ90665.1_929	RM25_RS04625	Cobalamin biosynthesis protein CbiX	142930000	297329984	657800000	51536000	224400000	161190000	1	1	2.5	2.5	2.5	29.502	0.0070423	6.2429	1549100000	21	AJQ90665.1_929	RM25_0943	Unknown	0	CYT	0.041012	OTHER	S
lcl|CP010341.1_prot_AJQ90758.1_1022	RM25_RS05125	Translation elongation factor P	141380000	210610000	630870016	374169984	448140000	453720000	4	4	23.8	23.8	23.8	21.312	0	106.35	2512700000	32	AJQ90758.1_1022	RM25_1041	Cytoplasmic	0	CYT	0.862099	OTHER
lcl|CP010341.1_prot_AJQ91038.1_1302	RM25_RS06535	50S ribosomal protein L20	140000000	115460000	344950016	222350000	248450000	136970000	4	4	35.8	35.8	35.8	13.93	0	92.002	1389300000	27	AJQ91038.1_1302	RM25_1327	Cytoplasmic	0	CYT	0.375369	OTHER	J
lcl|CP010341.1_prot_AJQ90705.1_969	RM25_RS11840	Hypothetical protein	139790000	209060000	317160000	135220000	246900000	351609984	4	4	27.9	27.9	27.9	14.583	0	70.089	1517200000	18	AJQ90705.1_969	RM25_0988	Cytoplasmic	1	TMH	0.451581	OTHER	S
lcl|CP010341.1_prot_AJQ89864.1_128	RM25_RS00645	DNA-formamidopyrimidine glycosylase	139130000	169220000	247250000	64179000	82224000	138780000	2	2	7.3	7.3	7.3	30.818	0	11.415	880270000	4	AJQ89864.1_128	RM25_0129	Cytoplasmic	0	CYT	0.059935	OTHER	L
lcl|CP010341.1_prot_AJQ91175.1_1439	RM25_RS07235	Cell division protein FtsZ	138370000	241740000	490710016	252400000	265880000	405880000	14	14	48.4	48.4	48.4	42.787	0	306.2	2003100000	51	AJQ91175.1_1439	RM25_1466	Cytoplasmic	0	CYT	0.092938	OTHER	D
lcl|CP010341.1_prot_AJQ90239.1_503	RM25_RS02515	Transcription antitermination protein nusG	136330000	189120000	391470016	176660000	156280000	296100000	6	6	33.9	33.9	33.9	32.042	0	173.16	1502400000	37	AJQ90239.1_503	RM25_0512	Cytoplasmic	0	CYT	0.852783	OTHER	K
lcl|CP010341.1_prot_AJQ89782.1_46	RM25_RS00225	Putative conserved lipoprotein lppS	135310000	194900000	379900000	136600000	196920000	369910016	4	4	20.6	20.6	20.6	42.251	0	84.683	1551200000	19	AJQ89782.1_46	RM25_0047	Unknown	0	SPI	0.868909	TAT(Tat/SPI)	S
lcl|CP010341.1_prot_AJQ90530.1_794	RM25_RS03960	50S ribosomal protein L27	134720000	185880000	429260000	335590016	360740000	438060000	5	5	64.4	64.4	64.4	9.2763	0	33.495	2194100000	20	AJQ90530.1_794	RM25_0806	Cytoplasmic	0	CYT	0.094003	OTHER	J
lcl|CP010341.1_prot_AJQ90499.1_763	RM25_RS03795	Aminopeptidase N	134670000	144830000	425120000	141690000	113310000	176810000	17	17	25	25	25	95.657	0	128.16	1170800000	56	AJQ90499.1_763	RM25_0774	Cytoplasmic	0	CYT	0.104969	OTHER	E
lcl|CP010341.1_prot_AJQ91827.1_2091	RM25_RS10490	Ribose 5-phosphate isomerase	132770000	164810000	377640000	198670000	201820000	295929984	6	6	45.7	45.7	45.7	17.161	0	51.525	1518100000	30	AJQ91827.1_2091	RM25_2123	Cytoplasmic	0	CYT	0.062567	OTHER
lcl|CP010341.1_prot_AJQ91747.1_2011	RM25_RS10100	Molybdate ABC transporter, periplasmic molybdate-binding protein	132370000	214510000	259610000	484980000	797160000	1292300032	4	4	22.5	22.5	22.5	26.185	0	146.72	3629100000	35	AJQ91747.1_2011	RM25_2043	Unknown	0	SPII	0.782155	LIPO(Sec/SPII)	P
lcl|CP010341.1_prot_AJQ91070.1_1334	RM25_RS06705	Signal recognition particle receptor FtsY	131590000	92882000	237520000	111690000	150850000	176180000	9	9	28.4	28.4	28.4	39.979	0	85.589	957110000	36	AJQ91070.1_1334	RM25_1360	CytoplasmicMembrane	1	SPII	0.388480	LIPO(Sec/SPII)	U
lcl|CP010341.1_prot_AJQ90124.1_388	RM25_RS01910	Putative kinase inhibitor protein	129700000	199310000	323100000	170630000	142750000	177500000	5	5	40.9	40.9	40.9	16.532	0	104.38	1337900000	21	AJQ90124.1_388	RM25_0392	Cytoplasmic	0	CYT	0.261538	OTHER
lcl|CP010341.1_prot_AJQ89995.1_259	RM25_RS01290	Hypothetical protein	129620000	79935000	119280000	16534000	13257000	31998000	5	5	65.3	65.3	65.3	7.4602	0	156.69	398480000	25	AJQ89995.1_259	RM25_0263	Unknown	0	CYT	0.754004	OTHER
lcl|CP010341.1_prot_AJQ91166.1_1430	RM25_RS07185	Putative transcriptional regulatory protein pdtaR	128370000	196430000	390280000	224350000	286580000	325049984	7	7	53.1	53.1	53.1	22.601	0	137.75	1757800000	54	AJQ91166.1_1430	RM25_1456	Cytoplasmic	0	CYT	0.031189	OTHER
lcl|CP010341.1_prot_AJQ90464.1_728	RM25_RS03600	Bifunctional cbiH protein and precorrin-3B C17-methyltransferase	128070000	113990000	355809984	265180000	250100000	375710016	16	16	24.4	24.4	24.4	91.429	0	180.19	1671200000	55	AJQ90464.1_728	RM25_0737	Cytoplasmic	0	CYT	0.065358	OTHER	H
lcl|CP010341.1_prot_AJQ91106.1_1370	RM25_RS06880	Ribosome-recycling factor	127760000	246880000	431889984	220540000	216170000	279489984	8	8	38.4	38.4	38.4	20.51	0	100.29	1691900000	29	AJQ91106.1_1370	RM25_1396	Cytoplasmic	0	CYT	0.065169	OTHER	J
lcl|CP010341.1_prot_AJQ90097.1_361	RM25_RS01770	Aspartate kinase	126560000	169900000	394980000	230360000	190140000	292449984	10	10	30.7	30.7	30.7	44.924	0	80.486	1523600000	30	AJQ90097.1_361	RM25_0365	Unknown	0	CYT	0.047905	OTHER	E
lcl|CP010341.1_prot_AJQ91222.1_1486	RM25_RS07470	Glutamate--ammonia ligase	126240000	78830000	353400000	152450000	72111000	120660000	12	12	36.8	36.8	36.8	53.426	0	92.444	954420000	22	AJQ91222.1_1486	RM25_1513	Cytoplasmic	0	CYT	0.283197	OTHER	E
lcl|CP010341.1_prot_AJQ91823.1_2087	RM25_RS10470	Sn-glycerol-1-phosphate dehydrogenase	125910000	96794000	227080000	151250000	122310000	169880000	12	12	42.1	42.1	42.1	49.718	0	162.92	1021300000	32	AJQ91823.1_2087	RM25_2119	Cytoplasmic	0	CYT	0.101491	OTHER	C
lcl|CP010341.1_prot_AJQ90083.1_347	RM25_RS01695	Putative CRISPR-associated Csb1 family protein	125770000	84583000	272870016	107020000	96258000	183370000	7	7	29.3	29.3	29.3	42.279	0	145.65	997690000	32	AJQ90083.1_347	RM25_0351	Cytoplasmic	0	CYT	0.086134	OTHER
lcl|CP010341.1_prot_AJQ92011.1_2275	RM25_RS11390	Putative glyoxal reductase	125240000	209710000	296569984	218830000	205050000	214950000	9	9	40.1	40.1	40.1	31.411	0	254.73	1418400000	43	AJQ92011.1_2275	RM25_2308	Cytoplasmic	0	CYT	0.203071	OTHER
lcl|CP010341.1_prot_AJQ89942.1_206	RM25_RS01040	Membrane spanning protein DUF881	124650000	184740000	273230016	47847000	6427500	6027100	2	2	10.2	10.2	10.2	25.487	0	12.731	673700000	5	AJQ89942.1_206	RM25_0210	CytoplasmicMembrane	1	SPI	0.337388	SP(Sec/SPI)	S
lcl|CP010341.1_prot_AJQ90268.1_532	RM25_RS02660	50S ribosomal protein L14	124110000	131590000	283209984	224200000	254970000	372160000	3	3	26.8	26.8	26.8	13.344	0	36.727	1549600000	25	AJQ90268.1_532	RM25_0541	Cytoplasmic	0	CYT	0.039985	OTHER	J
lcl|CP010341.1_prot_AJQ92034.1_2298	RM25_RS11505	Putative NAD(P) binding enzyme	123790000	129710000	290169984	90765000	100640000	133760000	8	8	55	55	55	23.456	0	103.6	952870000	32	AJQ92034.1_2298	RM25_2331	Cytoplasmic	0	CYT	0.108450	OTHER
lcl|CP010341.1_prot_AJQ91969.1_2233	RM25_RS11185	Ferritin-like protein	122210000	39090000	403910016	232020000	241860000	304870016	7	7	40.7	40.7	40.7	19.394	0	173.52	1466500000	44	AJQ91969.1_2233	RM25_2266	Cytoplasmic	0	CYT	0.082425	OTHER	P
lcl|CP010341.1_prot_AJQ90745.1_1009	RM25_RS05060	Conserved alanine and arginine rich protein	121990000	106620000	313849984	202620000	219890000	323140000	7	7	18.7	18.7	18.7	43.103	0	52.163	1458200000	29	AJQ90745.1_1009	RM25_1028	Cytoplasmic	0	CYT	0.070755	OTHER	D
lcl|CP010341.1_prot_AJQ90736.1_1000	RM25_RS05015	putative transcriptional regulatory protein	121360000	172670000	159070000	93430000	143530000	99395000	5	5	36.8	36.8	36.8	28.994	0	133.93	907170000	28	AJQ90736.1_1000	RM25_1019	Cytoplasmic	0	CYT	0.317459	OTHER	K
lcl|CP010341.1_prot_AJQ91478.1_1742	RM25_RS08745	L-lactate permease	119180000	98065000	180260000	118560000	150800000	188480000	4	4	10.2	10.2	10.2	59.708	0	29.867	947880000	15	AJQ91478.1_1742	RM25_1774	CytoplasmicMembrane	13	TMH	0.958075	OTHER	C
lcl|CP010341.1_prot_AJQ91128.1_1392	RM25_RS06995	FeS assembly protein SufB	117020000	68253000	335470016	219160000	243290000	303180000	13	13	39.6	39.6	39.6	53.956	0	158.28	1390800000	42	AJQ91128.1_1392	RM25_1418	Unknown	0	CYT	0.250184	OTHER	O
lcl|CP010341.1_prot_AJQ91060.1_1324	RM25_RS06655	Succinate dehydrogenase/fumarate reductase iron-sulfur subunit	114870000	84133000	249760000	350880000	297510016	411220000	6	6	32.7	32.7	32.7	27.133	0	60.026	1793600000	30	AJQ91060.1_1324	RM25_1350	Cytoplasmic	0	CYT	0.106597	OTHER	C
lcl|CP010341.1_prot_AJQ90472.1_736	RM25_RS12705	Hypothetical protein	114330000	85301000	189330000	64672000	92267000	197920000	2	2	29.3	29.3	29.3	10.745	0	36.042	803720000	16	AJQ90472.1_736	RM25_0745	Unknown	1	CYT	0.726869	OTHER
lcl|CP010341.1_prot_AJQ91040.1_1304	RM25_RS06545	Translation initiation factor IF-3	113720000	149300000	331400000	262720000	209810000	393560000	9	9	39.3	39.3	39.3	27.638	0	176.21	1689700000	48	AJQ91040.1_1304	RM25_1329	Cytoplasmic	0	CYT	0.102758	OTHER	J
lcl|CP010341.1_prot_AJQ90833.1_1097	RM25_RS05505	Phosphoglucomutase	113690000	146280000	309969984	188140000	149280000	172550000	13	13	33.1	33.1	33.1	58.707	0	117.23	1228300000	52	AJQ90833.1_1097	RM25_1116	Cytoplasmic	0	CYT	0.460182	OTHER	G
lcl|CP010341.1_prot_AJQ91500.1_1764	RM25_RS08855	Glutamate-1-semialdehyde 2,1-aminomutase 2	112810000	133260000	357089984	132470000	129590000	202420000	9	9	27.7	27.7	27.7	45.932	0	86.665	1135300000	39	AJQ91500.1_1764	RM25_1796	Cytoplasmic	0	CYT	0.043163	OTHER	H
lcl|CP010341.1_prot_AJQ90886.1_1150	RM25_RS05770	ABC-type dipeptide transport system, periplasmic componen	112490000	88943000	230450000	86694000	111890000	188040000	8	8	19.7	19.7	19.7	54.972	0	103.15	887610000	36	AJQ90886.1_1150	RM25_1170	Cellwall	0	SPII	0.856347	LIPO(Sec/SPII)
lcl|CP010341.1_prot_AJQ90311.1_575	RM25_RS02870	50S ribosomal protein L13	110630000	131200000	339660000	253750000	341769984	529960000	4	4	34	34	34	16.121	0	43.589	1775700000	19	AJQ90311.1_575	RM25_0584	Unknown	0	CYT	0.741864	OTHER	J
lcl|CP010341.1_prot_AJQ90355.1_619	RM25_RS03080	GMP synthase (glutamine-hydrolyzing)	109950000	123700000	343280000	139580000	114020000	151260000	15	15	43.4	43.4	43.4	51.373	0	131.09	1027400000	32	AJQ90355.1_619	RM25_0628	Cytoplasmic	0	CYT	0.062385	OTHER	F
lcl|CP010341.1_prot_AJQ90925.1_1189	RM25_RS05975	MutG family lantibiotic protection ABC superfamily ATP binding cassette transporter permease	107560000	198480000	185850000	42093000	59704000	86772000	2	2	6.6	6.6	6.6	67.487	0	62.651	708420000	7	AJQ90925.1_1189	RM25_1210	CytoplasmicMembrane	4	SPI	0.803167	SP(Sec/SPI)
lcl|CP010341.1_prot_AJQ91739.1_2003	RM25_RS10060	Sulfate adenylyltransferase subunit 1	106900000	61618000	154480000	122540000	162970000	285470016	11	11	32.3	32.3	32.3	48.108	0	112.28	1007000000	40	AJQ91739.1_2003	RM25_2035	Cytoplasmic	0	CYT	0.058680	OTHER	P
lcl|CP010341.1_prot_AJQ91081.1_1345	RM25_RS06755	Pyridoxamine 5'-phosphate oxidase family protein	105470000	165690000	303180000	182840000	142700000	209120000	4	4	44.3	44.3	44.3	15.18	0	85.975	1266500000	16	AJQ91081.1_1345	RM25_1371	Unknown	0	CYT	0.512455	OTHER	S
lcl|CP010341.1_prot_AJQ91667.1_1931	RM25_RS09690	Dimethylsulfoxide reductase, chain B	104710000	94978000	280169984	0	21067000	13851000	5	5	31.3	31.3	31.3	23.523	0	40.049	520440000	13	AJQ91667.1_1931	RM25_1963	CytoplasmicMembrane	0	CYT	0.658943	OTHER	C
lcl|CP010341.1_prot_AJQ90249.1_513	RM25_RS02565	30S ribosomal protein S12	103950000	90666000	278980000	68388000	91131000	96080000	2	2	13.8	13.8	13.8	13.611	0	67.025	771680000	11	AJQ90249.1_513	RM25_0522	Cytoplasmic	0	CYT	0.710030	OTHER	J
lcl|CP010341.1_prot_AJQ90618.1_882	RM25_RS04400	Glycerol-3-phosphate dehydrogenase, anaerobic, A subunit	103910000	76233000	302729984	189160000	294660000	483620000	12	12	31.9	31.9	31.9	58.83	0	258.58	1661400000	38	AJQ90618.1_882	RM25_0896	Cytoplasmic	0	CYT	0.100970	OTHER
lcl|CP010341.1_prot_AJQ90335.1_599	RM25_RS02995	Inosine-5'-monophosphate dehydrogenase	102380000	37799000	193890000	161600000	182200000	294470016	12	12	29.2	29.2	29.2	53.857	0	83.39	1032800000	40	AJQ90335.1_599	RM25_0608	Cytoplasmic	0	CYT	0.072799	OTHER	F
lcl|CP010341.1_prot_AJQ90246.1_510	RM25_RS02550	Hypothetical protein	102300000	162130000	187860000	52852000	89482000	166790000	2	2	8.7	8.7	8.7	22.183	0	18.02	811460000	11	AJQ90246.1_510	RM25_0519	Unknown	1	TMH	0.932468	OTHER
lcl|CP010341.1_prot_AJQ89998.1_262	RM25_RS06075	Ferritin-like protein	101090000	0	435900000	193140000	156370000	203220000	4	4	40.6	40.6	40.6	19.151	0	82.623	1166100000	27	AJQ89998.1_262	RM25_1231	CytoplasmicMembrane	0	CYT	0.082400	OTHER	I
lcl|CP010341.1_prot_AJQ91441.1_1705	RM25_RS08550	Thioredoxin	100540000	122200000	150390000	214400000	178960000	254030000	3	3	55	55	55	12.225	0	208.54	1171600000	20	AJQ91441.1_1705	RM25_1733	Cytoplasmic	0	CYT	0.116867	OTHER	O
lcl|CP010341.1_prot_AJQ92044.1_2308	RM25_RS12140	Hypothetical protein	100010000	146810000	161500000	16334000	40109000	52988000	3	3	5.5	5.5	5.5	73.273	0	58.08	535220000	5	AJQ92044.1_2308	RM25_2341	Cytoplasmic	1	CYT	0.582451	OTHER
lcl|CP010341.1_prot_AJQ90277.1_541	RM25_RS02705	50S ribosomal protein L15	98677000	335520000	314200000	338089984	871929984	1273400064	5	5	41.5	41.5	41.5	15.464	0	45.04	3344000000	21	AJQ90277.1_541	RM25_0550	Cytoplasmic	0	CYT	0.065481	OTHER	J
lcl|CP010341.1_prot_AJQ90114.1_378	RM25_RS01855	Hypothetical protein	97689000	177970000	212530000	48447000	135300000	216940000	1	1	6.5	6.5	6.5	23.814	0	43.073	899470000	10	AJQ90114.1_378	RM25_0382	Unknown	0	CYT	0.918507	OTHER
lcl|CP010341.1_prot_AJQ90860.1_1124	RM25_RS05640	Phosphoserine phosphatase/homoserine phosphotransferase bifunctional protein	97619000	148300000	179200000	95962000	151180000	162170000	5	5	27.1	27.1	27.1	23.257	0	71.294	914280000	33	AJQ90860.1_1124	RM25_1143	Cytoplasmic	0	CYT	0.078938	OTHER
lcl|CP010341.1_prot_AJQ90168.1_432	RM25_RS02125	Peptidase dimerization domain protein	97158000	154460000	284340000	159890000	145780000	173910000	11	11	39.1	39.1	39.1	47.588	0	203.01	1109400000	36	AJQ90168.1_432	RM25_0436	Cytoplasmic	0	CYT	0.072527	OTHER	E
lcl|CP010341.1_prot_AJQ91513.1_1777	RM25_RS08920	Inosose dehydratase	96862000	36546000	113750000	72882000	135340000	256890000	5	5	22.5	22.5	22.5	34.517	0	89.272	777730000	20	AJQ91513.1_1777	RM25_1809	Cytoplasmic	0	CYT	0.091070	OTHER
lcl|CP010341.1_prot_AJQ91015.1_1279	RM25_RS06420	CTP synthase	95978000	110100000	175050000	153670000	183010000	364110016	13	13	32.7	32.7	32.7	63.876	0	148.17	1208200000	48	AJQ91015.1_1279	RM25_1301	Cytoplasmic	0	CYT	0.093592	OTHER	F
lcl|CP010341.1_prot_AJQ90630.1_894	RM25_RS04455	RNA polymerase sigma factor	95677000	121160000	238970000	192850000	217120000	275340000	11	11	21.8	21.8	21.8	55.66	0	78.439	1313900000	35	AJQ90630.1_894	RM25_0908	Cytoplasmic	0	CYT	0.597669	OTHER	K
lcl|CP010341.1_prot_AJQ91034.1_1298	RM25_RS06520	Phenylalanine--tRNA ligase beta subunit	95269000	65039000	230150000	166670000	118770000	240240000	16	16	27.3	27.3	27.3	90.117	0	171.86	1012800000	56	AJQ91034.1_1298	RM25_1323	Cytoplasmic	0	CYT	0.083500	OTHER	J
lcl|CP010341.1_prot_AJQ90324.1_588	RM25_RS02940	Cob(II)yrinic acid a,c-diamide reductase	94186000	116140000	262410000	143890000	141590000	193260000	9	9	16.5	16.5	16.5	66.427	0	116.78	1052600000	35	AJQ90324.1_588	RM25_0597	Cytoplasmic	0	CYT	0.062020	OTHER	CH
lcl|CP010341.1_prot_AJQ90823.1_1087	RM25_RS05455	Hypothetical protein	93509000	74923000	149720000	18491000	32543000	88477000	1	1	18.1	18.1	18.1	11.071	0	46.262	478040000	7	AJQ90823.1_1087	RM25_1106	Unknown	0	SPII	0.050425	LIPO(Sec/SPII)
lcl|CP010341.1_prot_AJQ90747.1_1011	RM25_RS05070	Histidine--tRNA ligase	91385000	68159000	185660000	106170000	93977000	186790000	12	12	36.3	36.3	36.3	48.897	0	142.03	812820000	45	AJQ90747.1_1011	RM25_1030	Cytoplasmic	0	CYT	0.074074	OTHER	J
lcl|CP010341.1_prot_AJQ91246.1_1510	RM25_RS12310	Hypothetical protein	91144000	59720000	147810000	75892000	106070000	93473000	1	1	18.2	18.2	18.2	5.7257	0	30.02	621310000	15	AJQ91246.1_1510	RM25_1537	Unknown	0	CYT	0.169584	OTHER
lcl|CP010341.1_prot_AJQ90231.1_495	RM25_RS02460	Alkyl hydroperoxide reductase subunit C	91090000	89229000	283110016	365150016	403660000	623320000	5	5	43.3	43.3	43.3	20.761	0	143.75	2080400000	27	AJQ90231.1_495	RM25_0501	Cytoplasmic	0	CYT	0.183246	OTHER
lcl|CP010341.1_prot_AJQ90626.1_890	RM25_RS04440	Solute-binding lipoprotein	91060000	194700000	248020000	70297000	145850000	257700000	8	8	22.2	22.2	22.2	48.757	0	81.743	1056500000	32	AJQ90626.1_890	RM25_0904	CytoplasmicMembrane	1	SPI	0.927617	LIPO(Sec/SPII)	G
lcl|CP010341.1_prot_AJQ90224.1_488	RM25_RS02420	Peptidase family M13	90938000	101400000	268990016	121620000	144010000	194200000	12	12	25.3	25.3	25.3	73.523	0	145.27	1054000000	31	AJQ90224.1_488	RM25_0493	Cytoplasmic	0	CYT	0.216999	OTHER	O
lcl|CP010341.1_prot_AJQ89978.1_242	RM25_RS01210	UDP-glucose 4-epimerase, galE	89296000	129020000	220620000	122230000	133890000	162370000	5	5	19.8	19.8	19.8	35.243	0	49.496	938290000	23	AJQ89978.1_242	RM25_0246	Cytoplasmic	0	CYT	0.144302	OTHER	M
lcl|CP010341.1_prot_AJQ91598.1_1862	RM25_RS09345	Hypothetical protein	89188000	166960000	180090000	39679000	70826000	183090000	3	3	27.2	27.2	27.2	18.361	0	33.389	763310000	10	AJQ91598.1_1862	RM25_1894	Unknown	0	SPII	0.550873	LIPO(Sec/SPII)
lcl|CP010341.1_prot_AJQ90339.1_603	RM25_RS03015	Hypothetical protein	88884000	169040000	306449984	63523000	142410000	159200000	4	4	6.5	6.5	6.5	58.461	0	31.782	983260000	20	AJQ90339.1_603	RM25_0612	CytoplasmicMembrane	1	CYT	0.946382	OTHER
lcl|CP010341.1_prot_AJQ91100.1_1364	RM25_RS06850	Proline--tRNA ligase	88781000	139620000	239810000	67310000	82878000	194260000	7	7	15.2	15.2	15.2	66.084	0	60.772	833260000	17	AJQ91100.1_1364	RM25_1390	Cytoplasmic	0	CYT	0.063078	OTHER	J
lcl|CP010341.1_prot_AJQ90666.1_930	RM25_RS04650	Threonine--tRNA ligase	86167000	79303000	314160000	75274000	127740000	223400000	14	14	30.1	30.1	30.1	75.831	0	281.83	983680000	49	AJQ90666.1_930	RM25_0947	Cytoplasmic	0	CYT	0.136611	OTHER	J
lcl|CP010341.1_prot_AJQ89910.1_174	RM25_RS00880	Cytochrome bd-type menaquinol oxidase subunit I	86129000	114270000	203070000	840190016	1648600064	2564300032	9	9	26.8	26.8	26.8	55.025	0	134.84	5967700000	41	AJQ89910.1_174	RM25_0178	CytoplasmicMembrane	9	TMH	0.949184	OTHER	C
lcl|CP010341.1_prot_AJQ90749.1_1013	RM25_RS05080	Hypothetical protein	85719000	64982000	310990016	156380000	200340000	255280000	6	6	19.9	19.9	19.9	39.422	0	102.56	1175600000	24	AJQ90749.1_1013	RM25_1032	Cytoplasmic	0	CYT	0.085503	OTHER
lcl|CP010341.1_prot_AJQ90115.1_379	RM25_RS01860	Prophage Lp2 protein 6	85297000	55860000	174030000	97893000	39219000	211440000	12	12	43.6	43.6	43.6	41.431	0	235.93	734570000	41	AJQ90115.1_379	RM25_0383	Cytoplasmic	0	CYT	0.138916	OTHER
lcl|CP010341.1_prot_AJQ90834.1_1098	RM25_RS05510	Thioredoxin TrxA	84081000	78347000	236910000	135620000	156410000	194210000	7	7	33	33	33	33.905	0	84.382	1010200000	39	AJQ90834.1_1098	RM25_1117	Unknown	0	CYT	0.100219	OTHER	O
lcl|CP010341.1_prot_AJQ91651.1_1915	RM25_RS09600	Hypothetical protein	83974000	86753000	112230000	13251000	29368000	45450000	5	5	20.6	20.6	20.6	37.068	0	250.76	387040000	16	AJQ91651.1_1915	RM25_1947	Unknown	1	TMH	0.490259	OTHER
lcl|CP010341.1_prot_AJQ91811.1_2075	RM25_RS10410	1D-myo-inositol 2-acetamido-2-deoxy-alpha-D-glucopyranoside deacetylase	83254000	111610000	255140000	104430000	130240000	165660000	6	6	30.5	30.5	30.5	29.259	0	154.71	906300000	34	AJQ91811.1_2075	RM25_2107	Cytoplasmic	0	CYT	0.121015	OTHER
lcl|CP010341.1_prot_AJQ90006.1_270	RM25_RS11695	Hypothetical protein	82715000	142390000	173640000	48778000	80957000	157620000	1	1	4	4	4	22.803	0	14.212	708320000	7	AJQ90006.1_270	RM25_0274	CytoplasmicMembrane	3	TMH	0.959732	OTHER
lcl|CP010341.1_prot_AJQ91299.1_1563	RM25_RS07830	Hypothetical protein	82626000	169000000	217210000	51997000	131590000	181070000	6	6	36.7	36.7	36.7	27.068	0	78.12	882770000	24	AJQ91299.1_1563	RM25_1590	Unknown	1	SPI	0.477699	SP(Sec/SPI)
lcl|CP010341.1_prot_AJQ91949.1_2213	RM25_RS11080	Hypothetical protein	81810000	70395000	200500000	130210000	184310000	282710016	2	2	26.6	26.6	26.6	8.9764	0	62.431	1065200000	20	AJQ91949.1_2213	RM25_2245	Cytoplasmic	0	CYT	0.623945	OTHER	J
lcl|CP010341.1_prot_AJQ91026.1_1290	RM25_RS06480	Tyrosine--tRNA ligase	81205000	64303000	195090000	79221000	119840000	146550000	8	8	28.7	28.7	28.7	45.985	0	123.49	769200000	32	AJQ91026.1_1290	RM25_1315	Cytoplasmic	0	CYT	0.073900	OTHER	J
lcl|CP010341.1_prot_AJQ91134.1_1398	RM25_RS07025	Pyridoxal biosynthesis lyase PdxS	80964000	33075000	229110000	126790000	223680000	377880000	8	8	27	27	27	31.349	0	74.946	1192900000	28	AJQ91134.1_1398	RM25_1424	Cytoplasmic	0	CYT	0.037839	OTHER	H
lcl|CP010341.1_prot_AJQ90859.1_1123	RM25_RS05635	Transcription termination factor Rho	80927000	94167000	205000000	129370000	133110000	215440000	14	14	22.4	22.4	22.4	72.445	0	90.664	933800000	33	AJQ90859.1_1123	RM25_1142	Cytoplasmic	0	CYT	0.153585	OTHER	K
lcl|CP010341.1_prot_AJQ91099.1_1363	RM25_RS06845	Hypothetical protein	80460000	129290000	187930000	23599000	53736000	52921000	3	3	12.5	12.5	12.5	33.422	0	70.957	558680000	12	AJQ91099.1_1363	RM25_1389	Unknown	0	SPII	0.185645	LIPO(Sec/SPII)
lcl|CP010341.1_prot_AJQ90939.1_1203	RM25_RS06045	Pyruvate dehydrogenase E1 component	80014000	59791000	243610000	109470000	89915000	192950000	11	11	16.3	16.3	16.3	102.14	0	94.288	825850000	21	AJQ90939.1_1203	RM25_1225	Unknown	0	CYT	0.291158	OTHER	C
lcl|CP010341.1_prot_AJQ90462.1_726	RM25_RS03590	Precorrin-2 C20-methyltransferase CbiL	79584000	70713000	220780000	165790000	158080000	249580000	5	5	25.7	25.7	25.7	26.883	0	42.864	1057900000	28	AJQ90462.1_726	RM25_0735	Cytoplasmic	0	CYT	0.036687	OTHER
lcl|CP010341.1_prot_AJQ90804.1_1068	RM25_RS05360	Dihydrolipoyl dehydrogenase	77408000	59376000	241380000	127360000	84007000	130670000	5	5	13.7	13.7	13.7	49.617	0	48.732	820450000	19	AJQ90804.1_1068	RM25_1087	Cytoplasmic	0	CYT	0.061230	OTHER	C
lcl|CP010341.1_prot_AJQ89803.1_67	RM25_RS00340	Bifunctional UDP-galactofuranosyl transferase glfT	75067000	67553000	163340000	130600000	175520000	256530000	9	9	21.3	21.3	21.3	75.349	0	110.49	981220000	34	AJQ89803.1_67	RM25_0068	Cytoplasmic	0	CYT	0.349368	OTHER	S
lcl|CP010341.1_prot_AJQ90197.1_461	RM25_RS02285	Hypothetical protein	74990000	89250000	103420000	137090000	130450000	164620000	5	5	53.8	53.8	53.8	14.192	0	225.88	828930000	21	AJQ90197.1_461	RM25_0466	Unknown	0	CYT	0.920135	OTHER
lcl|CP010341.1_prot_AJQ90382.1_646	RM25_RS03210	Basic membrane protein	74912000	109160000	169950000	32204000	66025000	92425000	2	2	9.9	9.9	9.9	31.261	0	28.311	611590000	16	AJQ90382.1_646	RM25_0655	Unknown	0	CYT	0.686081	OTHER
lcl|CP010341.1_prot_AJQ89982.1_246	RM25_RS01230	Putative metallophosphoesterase	74810000	121960000	158430000	71615000	132530000	18794000	6	6	20.5	20.5	20.5	60.434	0	50.564	624970000	8	AJQ89982.1_246	RM25_0250	Cytoplasmic	0	CYT	0.555971	OTHER	M
lcl|CP010341.1_prot_AJQ90827.1_1091	RM25_RS05475	Alpha-glucan phosphorylase	73900000	39958000	180330000	116600000	128570000	214310000	12	12	21	21	21	95.47	0	129.23	811970000	34	AJQ90827.1_1091	RM25_1110	Cytoplasmic	0	CYT	0.129895	OTHER	G
lcl|CP010341.1_prot_AJQ90849.1_1113	RM25_RS05585	ATP synthase subunit b	73575000	54602000	178920000	139310000	151180000	229350000	4	4	32.6	32.6	32.6	20.192	0	72.239	919820000	31	AJQ90849.1_1113	RM25_1132	CytoplasmicMembrane	1	CYT	0.697238	OTHER	C
lcl|CP010341.1_prot_AJQ91163.1_1427	RM25_RS07170	Succinate-semialdehyde dehydrogenase	73380000	49928000	275560000	137990000	129060000	221930000	9	9	25.6	25.6	25.6	52.247	0	104.13	955810000	34	AJQ91163.1_1427	RM25_1453	Cytoplasmic	0	CYT	0.072095	OTHER	C
lcl|CP010341.1_prot_AJQ89903.1_167	RM25_RS00845	Carboxylesterase type B	72583000	162550000	268590016	85302000	166680000	165620000	4	4	31.6	31.6	31.6	24.711	0	137.99	986760000	17	AJQ89903.1_167	RM25_0171	Unknown	1	SPI	0.535156	OTHER
lcl|CP010341.1_prot_AJQ91485.1_1749	RM25_RS08780	Glycine hydroxymethyltransferase	72432000	43186000	256810000	26188000	60332000	101650000	11	11	29.3	29.3	29.3	51.95	0	116.67	576300000	28	AJQ91485.1_1749	RM25_1781	Cytoplasmic	0	CYT	0.108544	OTHER	E
lcl|CP010341.1_prot_AJQ89906.1_170	RM25_RS00860	Hypothetical protein	72397000	89597000	115920000	73992000	89489000	94898000	2	2	23.4	23.4	23.4	8.5867	0	22.601	579910000	14	AJQ89906.1_170	RM25_0174	Unknown	0	CYT	0.402231	OTHER	S
lcl|CP010341.1_prot_AJQ90403.1_667	RM25_RS03310	Bifunctional acetyl-/propionyl-coenzyme A carboxylase subunit alpha accA3	72007000	59981000	172830000	70846000	87146000	123510000	9	9	20.6	20.6	20.6	63.48	0	80.538	653700000	31	AJQ90403.1_667	RM25_0676	Cytoplasmic	0	CYT	0.069318	OTHER	I
lcl|CP010341.1_prot_AJQ90649.1_913	RM25_RS04550	Putative glutathione S-transferase with thioredoxin-like domain	71749000	83895000	290240000	265950000	277670016	382140000	11	11	40.9	40.9	40.9	39.332	0	104.26	1526400000	40	AJQ90649.1_913	RM25_0927	Cytoplasmic	0	CYT	0.259982	OTHER	O
lcl|CP010341.1_prot_AJQ90479.1_743	RM25_RS03690	Oligoribonuclease	71426000	64753000	191140000	114200000	144190000	207470000	7	7	43.8	43.8	43.8	25.179	0	50.246	861840000	27	AJQ90479.1_743	RM25_0753	Cytoplasmic	0	CYT	0.198649	OTHER	L
lcl|CP010341.1_prot_AJQ89800.1_64	RM25_RS00315	DTDP-glucose 4,6-dehydratase (Precursor)	70985000	79100000	172760000	100440000	79094000	122080000	8	8	35.2	35.2	35.2	36.934	0	60.01	704150000	17	AJQ89800.1_64	RM25_0065	Cytoplasmic	0	CYT	0.258722	OTHER	M
lcl|CP010341.1_prot_AJQ91210.1_1474	RM25_RS07410	Response regulator	70039000	71190000	158290000	126630000	176450000	214230000	7	7	47.7	47.7	47.7	18.78	0	69.687	905680000	35	AJQ91210.1_1474	RM25_1501	Unknown	0	CYT	0.254348	OTHER	T
lcl|CP010341.1_prot_AJQ92027.1_2291	RM25_RS11470	YceI family protein	69323000	81310000	135950000	161230000	164470000	143170000	5	5	32.8	32.8	32.8	19.955	0	43.945	842240000	23	AJQ92027.1_2291	RM25_2324	Cytoplasmic	0	CYT	0.446175	OTHER	S
lcl|CP010341.1_prot_AJQ90043.1_307	RM25_RS01530	Hypothetical protein	69232000	84383000	112590000	108880000	108470000	139720000	5	5	51.1	51.1	51.1	19.518	0	59.362	738730000	18	AJQ90043.1_307	RM25_0311	CytoplasmicMembrane	0	CYT	0.187375	OTHER
lcl|CP010341.1_prot_AJQ90911.1_1175	RM25_RS05900	DEAD-box ATP-dependent RNA helicase CshA	67967000	72391000	193930000	94743000	73484000	216610000	9	9	20.2	20.2	20.2	55.495	0	117.66	802120000	29	AJQ90911.1_1175	RM25_1196	Cytoplasmic	0	CYT	0.164976	OTHER	L
lcl|CP010341.1_prot_AJQ92010.1_2274	RM25_RS11385	Cytochrome P450	67290000	89346000	168690000	44049000	62793000	98136000	8	8	27.7	27.7	27.7	44.283	0	94.449	558210000	26	AJQ92010.1_2274	RM25_2307	CytoplasmicMembrane	0	CYT	0.119302	OTHER
lcl|CP010341.1_prot_AJQ91378.1_1642	RM25_RS08210	Galactokinase	67187000	72384000	147200000	99067000	113940000	147330000	11	11	33.4	33.4	33.4	41.944	0	110.05	718940000	46	AJQ91378.1_1642	RM25_1669	Cytoplasmic	0	CYT	0.070045	OTHER	G
lcl|CP010341.1_prot_AJQ90730.1_994	RM25_RS04985	Histidinol dehydrogenase	66805000	54522000	180190000	91719000	97969000	115280000	8	8	18.8	18.8	18.8	46.278	0	85.495	650930000	30	AJQ90730.1_994	RM25_1013	Cytoplasmic	0	CYT	0.038840	OTHER	E
lcl|CP010341.1_prot_AJQ90030.1_294	RM25_RS01465	NLPA lipoprotein	66368000	53790000	123190000	59013000	93594000	168990000	7	7	41.1	41.1	41.1	34.067	0	88.3	630880000	24	AJQ90030.1_294	RM25_0298	CytoplasmicMembrane	1	CYT	0.957119	OTHER	P
lcl|CP010341.1_prot_AJQ90372.1_636	RM25_RS03160	Bifunctional purine biosynthesis protein PurH	66264000	47906000	206880000	60509000	58762000	69760000	7	7	20.7	20.7	20.7	54.491	0	86.274	532120000	21	AJQ90372.1_636	RM25_0645	Cytoplasmic	0	CYT	0.069266	OTHER	F
lcl|CP010341.1_prot_AJQ90111.1_375	RM25_RS01840	Phosphoribosylaminoimidazolesuccinocarboxamide synthase	66197000	133140000	243250000	176590000	159290000	221430000	8	8	33.2	33.2	33.2	32.298	0	54.882	1161700000	27	AJQ90111.1_375	RM25_0379	Cytoplasmic	0	CYT	0.186959	OTHER	F
lcl|CP010341.1_prot_AJQ91663.1_1927	RM25_RS09665	DNA topoisomerase	66043000	73409000	143100000	104810000	102230000	184860000	16	16	21.2	21.2	21.2	101.75	0	213.52	751070000	50	AJQ91663.1_1927	RM25_1959	Cytoplasmic	0	CYT	0.262338	OTHER	L
lcl|CP010341.1_prot_AJQ89879.1_143	RM25_RS00710	Serine--tRNA ligase	65789000	55406000	191830000	104540000	94724000	145170000	7	7	24.8	24.8	24.8	47.319	0	79.991	718790000	28	AJQ89879.1_143	RM25_0144	Cytoplasmic	0	CYT	0.082324	OTHER	J
lcl|CP010341.1_prot_AJQ89885.1_149	RM25_RS00740	Putative periplasmic or exported protein	65252000	104170000	199490000	12742000	81597000	97425000	3	3	14.9	14.9	14.9	22.112	0	59.766	595480000	10	AJQ89885.1_149	RM25_0150	Unknown	0	SPII	0.833668	LIPO(Sec/SPII)
lcl|CP010341.1_prot_AJQ91453.1_1717	RM25_RS11970	Hypothetical protein	65138000	93726000	122920000	60344000	83904000	116470000	3	3	14.2	14.2	14.2	32.881	0	68.266	558460000	13	AJQ91453.1_1717	RM25_1745	Extracellular	1	SPI	0.942354	SP(Sec/SPI)
lcl|CP010341.1_prot_AJQ89945.1_209	RM25_RS01055	Hypothetical protein	64423000	26120000	117910000	86344000	74848000	140940000	12	12	14.5	14.5	14.5	127.04	0	98.944	564890000	24	AJQ89945.1_209	RM25_0213	Cytoplasmic	0	CYT	0.250741	OTHER
lcl|CP010341.1_prot_AJQ90961.1_1225	RM25_RS06155	Succinate dehydrogenase flavoprotein subunit	64227000	22343000	259410000	83557000	134330000	147990000	14	14	22.8	22.8	22.8	76.466	0	93.436	763120000	31	AJQ90961.1_1225	RM25_1247	Cytoplasmic	0	CYT	0.159137	OTHER	C
lcl|CP010341.1_prot_AJQ90271.1_535	RM25_RS02675	30S ribosomal protein S14 type Z	64210000	40330000	182050000	212060000	220150000	344820000	1	1	21.3	21.3	21.3	6.9383	0.0045351	9.6632	1196700000	10	AJQ90271.1_535	RM25_0544	Cytoplasmic	0	CYT	0.317729	OTHER
lcl|CP010341.1_prot_AJQ90513.1_777	RM25_RS03875	Threonine synthase	63784000	88560000	192290000	109610000	90148000	124430000	9	9	22.7	22.7	22.7	52.506	0	80.475	730710000	26	AJQ90513.1_777	RM25_0789	Cytoplasmic	0	CYT	0.067874	OTHER
lcl|CP010341.1_prot_AJQ90898.1_1162	RM25_RS05835	Hypothetical protein	62833000	69447000	99801000	51616000	67203000	63195000	1	1	15.1	15.1	15.1	5.7808	0.0050968	6.4835	438250000	7	AJQ90898.1_1162	RM25_1183	Unknown	0	CYT	0.083024	OTHER
lcl|CP010341.1_prot_AJQ91659.1_1923	RM25_RS12010	Hypothetical protein	62239000	60799000	159970000	71197000	61193000	118390000	4	4	7.7	7.7	7.7	56.964	0	45.473	593990000	20	AJQ91659.1_1923	RM25_1955	CytoplasmicMembrane	4	CYT	0.941164	OTHER
lcl|CP010341.1_prot_AJQ90945.1_1209	RM25_RS06075	3-oxoacyl-	62236000	63892000	276740000	82384000	51733000	114960000	4	4	15.3	15.3	15.3	43.747	0	203.88	713320000	15	AJQ90945.1_1209	RM25_1231	CytoplasmicMembrane	0	CYT	0.082400	OTHER	I
lcl|CP010341.1_prot_AJQ90510.1_774	RM25_RS03860	ATP-dependent Clp protease proteolytic subunit 1	61022000	45558000	131610000	54242000	70224000	126220000	4	4	27.5	27.5	27.5	24.806	0	58.87	530780000	19	AJQ90510.1_774	RM25_0786	Cytoplasmic	0	CYT	0.196118	OTHER	OU
lcl|CP010341.1_prot_AJQ91686.1_1950	RM25_RS09785	Heavy metal transport/detoxification protein	60372000	134360000	134830000	35065000	30486000	66641000	2	2	50	50	50	7.4384	0	21.3	493240000	6	AJQ91686.1_1950	RM25_1982	Unknown	0	CYT	0.674618	OTHER	P
lcl|CP010341.1_prot_AJQ90997.1_1261	RM25_RS06330	Antibiotic biosynthesis monooxygenase	60348000	100180000	117800000	86438000	129340000	97454000	4	4	37.6	37.6	37.6	14.058	0	40.474	604300000	16	AJQ90997.1_1261	RM25_1283	Cytoplasmic	0	CYT	0.094410	OTHER
lcl|CP010341.1_prot_AJQ91366.1_1630	RM25_RS08150	Bifunctional protein GlmU	59632000	58208000	146140000	98203000	89095000	138930000	7	7	15.9	15.9	15.9	54.519	0	45.737	653060000	27	AJQ91366.1_1630	RM25_1657	Cytoplasmic	0	CYT	0.103556	OTHER	M
lcl|CP010341.1_prot_AJQ91684.1_1948	RM25_RS12015	Hypothetical protein	59588000	63048000	161770000	41619000	34073000	90323000	3	3	20.1	20.1	20.1	27.742	0	59.363	495900000	19	AJQ91684.1_1948	RM25_1980	Unknown	0	CYT	0.094704	OTHER
lcl|CP010341.1_prot_AJQ90620.1_884	RM25_RS04410	Glycerol-3-phosphate dehydrogenase, anaerobic, C subunit	59406000	59479000	202460000	71896000	105250000	143300000	8	8	19.9	19.9	19.9	50.664	0	118.35	715220000	23	AJQ90620.1_884	RM25_0898	CytoplasmicMembrane	0	CYT	0.189830	OTHER
lcl|CP010341.1_prot_AJQ89802.1_66	RM25_RS00335	UDP-galactopyranose mutase	59294000	59640000	165410000	55762000	66060000	101060000	9	9	28.1	28.1	28.1	45.347	0	223.77	536070000	31	AJQ89802.1_66	RM25_0067	Cytoplasmic	0	CYT	0.245122	OTHER	M
lcl|CP010341.1_prot_AJQ90153.1_417	RM25_RS02055	Multifunctional siroheme synthase cysG	59155000	65290000	166700000	63432000	99375000	130000000	6	6	42.8	42.8	42.8	27.095	0	58.271	633970000	26	AJQ90153.1_417	RM25_0421	Unknown	0	CYT	0.055335	OTHER	H
lcl|CP010341.1_prot_AJQ91516.1_1780	RM25_RS08935	Transaldolase	59078000	15361000	182640000	58926000	79765000	145150000	7	7	25.7	25.7	25.7	39.396	0	68.203	575450000	27	AJQ91516.1_1780	RM25_1812	Cytoplasmic	0	CYT	0.083965	OTHER	H
lcl|CP010341.1_prot_AJQ90210.1_474	RM25_RS02350	NADH-quinone oxidoreductase subunit D	58038000	49079000	135830000	90769000	91541000	245600000	7	7	21	21	21	50.313	0	79.511	727010000	26	AJQ90210.1_474	RM25_0479	Cytoplasmic	0	CYT	0.138191	OTHER	C
lcl|CP010341.1_prot_AJQ90881.1_1145	RM25_RS05745	Phosphoglycerate dehydrogenase	57768000	29337000	159890000	149230000	146000000	231580000	7	7	24.1	24.1	24.1	43.642	0	81.725	882170000	26	AJQ90881.1_1145	RM25_1165	Cytoplasmic	0	CYT	0.069174	OTHER	EH
lcl|CP010341.1_prot_AJQ91436.1_1700	RM25_RS08520	UTP--glucose-1-phosphate uridylyltransferase	57215000	84215000	146520000	58758000	78492000	92828000	9	9	20.8	20.8	20.8	49.907	0	116.24	573360000	44	AJQ91436.1_1700	RM25_1727	Cytoplasmic	0	CYT	0.154169	OTHER	G
lcl|CP010341.1_prot_AJQ92048.1_2312	RM25_RS11575	Thioredoxin	56832000	119520000	137540000	152520000	141760000	160010000	2	2	33.6	33.6	33.6	11.847	0	57.034	900610000	8	AJQ92048.1_2312	RM25_2345	Cytoplasmic	0	CYT	0.774800	OTHER	O
lcl|CP010341.1_prot_AJQ90290.1_554	RM25_RS02770	Translation initiation factor IF-1	56754000	75770000	132440000	121730000	177020000	202200000	4	4	65.8	65.8	65.8	8.3747	0	58.93	835920000	12	AJQ90290.1_554	RM25_0563	Cytoplasmic	0	CYT	0.045792	OTHER	J
lcl|CP010341.1_prot_AJQ90386.1_650	RM25_RS03230	Methionine--tRNA ligase	56094000	53103000	187350000	72936000	98201000	138680000	9	9	19.3	19.3	19.3	71.839	0	112.86	663520000	22	AJQ90386.1_650	RM25_0659	Cytoplasmic	0	CYT	0.276409	OTHER	J
lcl|CP010341.1_prot_AJQ91084.1_1348	RM25_RS06770	Metallo-beta-lactamase family protein	56020000	47666000	135440000	88502000	109240000	168770000	7	7	14.9	14.9	14.9	63.381	0	61.463	668940000	17	AJQ91084.1_1348	RM25_1374	Cytoplasmic	0	CYT	0.046565	OTHER	S
lcl|CP010341.1_prot_AJQ91234.1_1498	RM25_RS07525	Zn-ribbon protein, possibly nucleic acid-binding	56010000	71564000	205520000	121160000	162670000	170220000	10	10	50.2	50.2	50.2	27.727	0	119.49	890620000	43	AJQ91234.1_1498	RM25_1525	Cytoplasmic	0	CYT	0.057214	OTHER	S
lcl|CP010341.1_prot_AJQ90089.1_353	RM25_RS01730	TQXA domain-containing protein	55550000	57764000	90513000	9136400	15216000	45483000	5	5	12.4	12.4	12.4	47.513	0	32.787	303320000	13	AJQ90089.1_353	RM25_0357	Unknown	2	SPI	0.910848	SP(Sec/SPI)
lcl|CP010341.1_prot_AJQ91231.1_1495	RM25_RS07515	Methionyl aminopeptidase	55105000	70564000	142980000	98794000	105150000	147590000	4	4	12.6	12.6	12.6	33.254	0	31.472	659050000	27	AJQ91231.1_1495	RM25_1522	Cytoplasmic	0	CYT	0.174698	OTHER	J
lcl|CP010341.1_prot_AJQ91624.1_1888	RM25_RS09470	Hypothetical protein	54987000	75004000	163260000	103730000	66734000	126050000	5	5	25.5	25.5	25.5	23.209	0	50.895	666520000	18	AJQ91624.1_1888	RM25_1920	Cytoplasmic	0	CYT	0.113277	OTHER	S
lcl|CP010341.1_prot_AJQ90424.1_688	RM25_RS03405	Phosphoribosylaminoimidazole carboxylase, ATPase subunit	54877000	86317000	171970000	123960000	99854000	120150000	8	8	31.8	31.8	31.8	41.77	0	113.56	728210000	30	AJQ90424.1_688	RM25_0697	CytoplasmicMembrane	0	CYT	0.069465	OTHER	F
lcl|CP010341.1_prot_AJQ90978.1_1242	RM25_RS06240	Propanediol utilization protein PduJ	54571000	62965000	124970000	21093000	0	23066000	3	3	46.7	46.7	46.7	9.2237	0	36.787	292640000	13	AJQ90978.1_1242	RM25_1264	Unknown	0	CYT	0.019046	OTHER
lcl|CP010341.1_prot_AJQ91091.1_1355	RM25_RS06805	Glycerol kinase	54547000	55049000	181970000	69984000	65639000	99848000	8	8	22	22	22	55.743	0	57.842	552650000	19	AJQ91091.1_1355	RM25_1381	Cytoplasmic	0	CYT	0.089731	OTHER	C
lcl|CP010341.1_prot_AJQ91528.1_1792	RM25_RS08990	Fructose-bisphosphate aldolase, class II	54282000	10902000	347790016	134380000	166870000	229760000	10	10	30.9	30.9	30.9	36.874	0	79.578	1009800000	28	AJQ91528.1_1792	RM25_1824	Cytoplasmic	0	CYT	0.148189	OTHER	G
lcl|CP010341.1_prot_AJQ91359.1_1623	RM25_RS08115	Hypothetical protein	54268000	79972000	114640000	55879000	68035000	143350000	3	3	24.9	24.9	24.9	18.267	0	104.59	551750000	21	AJQ91359.1_1623	RM25_1650	Unknown	0	SPI	0.073784	LIPO(Sec/SPII)
lcl|CP010341.1_prot_AJQ90128.1_392	RM25_RS01930	Glucose-6-phosphate isomerase	54020000	19450000	113050000	12355000	22989000	41274000	6	6	13.2	13.2	13.2	61.894	0	54.362	273000000	6	AJQ90128.1_392	RM25_0396	Cytoplasmic	0	CYT	0.086973	OTHER	G
lcl|CP010341.1_prot_AJQ90289.1_553	RM25_RS02765	Hypothetical protein	53726000	51677000	81412000	47054000	33595000	43966000	3	3	52.1	52.1	52.1	10.637	0	48.286	352810000	12	AJQ90289.1_553	RM25_0562	Cytoplasmic	0	CYT	0.042787	OTHER	S
lcl|CP010341.1_prot_AJQ91161.1_1425	RM25_RS07160	Phosphorylase, Pnp/Udp family	53641000	60257000	124660000	87939000	121170000	133390000	6	6	32.9	32.9	32.9	28.263	0	62.046	637750000	17	AJQ91161.1_1425	RM25_1451	Cytoplasmic	0	CYT	0.130119	OTHER
lcl|CP010341.1_prot_AJQ90400.1_664	RM25_RS03295	Pyruvate-flavodoxin oxidoreductase	53109000	42605000	112520000	80573000	74608000	203910000	15	15	15.4	15.4	15.4	132.82	0	135.8	633410000	30	AJQ90400.1_664	RM25_0673	Cytoplasmic	0	CYT	0.121606	OTHER	C
lcl|CP010341.1_prot_AJQ91569.1_1833	RM25_RS09195	Thioredoxin	52559000	85540000	85296000	84287000	86999000	95258000	3	3	33.8	33.8	33.8	15.499	0	66.044	604120000	15	AJQ91569.1_1833	RM25_1865	Cytoplasmic	0	CYT	0.147748	OTHER	CO
lcl|CP010341.1_prot_AJQ91533.1_1797	RM25_RS09015	Orotate phosphoribosyltransferase	51886000	66406000	119580000	66338000	58403000	78408000	6	6	35.7	35.7	35.7	19.322	0	42.941	482670000	17	AJQ91533.1_1797	RM25_1829	Unknown	0	CYT	0.035408	OTHER
lcl|CP010341.1_prot_AJQ90208.1_472	RM25_RS02340	NADH-quinone oxidoreductase subunit B	51514000	41858000	105340000	72163000	47437000	171670000	2	2	11.4	11.4	11.4	20.311	0	30.603	536840000	13	AJQ90208.1_472	RM25_0477	CytoplasmicMembrane	0	CYT	0.071149	OTHER	C
lcl|CP010341.1_prot_AJQ90157.1_421	RM25_RS02075	Cobalt transport protein CbiM	51085000	49914000	154810000	121940000	96660000	185360000	1	1	5.1	5.1	5.1	24.534	0	24.886	731120000	3	AJQ90157.1_421	RM25_0425	CytoplasmicMembrane	6	CYT	0.974267	OTHER
lcl|CP010341.1_prot_AJQ90072.1_336	RM25_RS01660	Hypothetical protein	50985000	75655000	128830000	58477000	61599000	43990000	3	3	31	31	31	18.363	0	71.528	468780000	19	AJQ90072.1_336	RM25_0340	Unknown	0	CYT	0.437868	OTHER
lcl|CP010341.1_prot_AJQ90262.1_526	RM25_RS02630	30S ribosomal protein S19	50952000	153240000	370020000	332780000	439070016	606480000	6	6	47.3	47.3	47.3	10.612	0	70.916	2220100000	29	AJQ90262.1_526	RM25_0535	Cytoplasmic	0	CYT	0.203174	OTHER	J
lcl|CP010341.1_prot_AJQ90893.1_1157	RM25_RS05810	Hypothetical protein	50534000	81227000	144810000	93378000	85062000	86882000	5	5	36.7	36.7	36.7	21.513	0	55.43	611340000	25	AJQ90893.1_1157	RM25_1178	Unknown	0	CYT	0.095661	OTHER	-
lcl|CP010341.1_prot_AJQ90009.1_273	RM25_RS01360	HAD-superfamily hydrolase, subfamily IA, variant 1	49813000	31646000	128240000	118120000	84480000	101280000	3	3	24	24	24	23.184	0	37.872	591200000	15	AJQ90009.1_273	RM25_0277	Cytoplasmic	0	CYT	0.053344	OTHER
lcl|CP010341.1_prot_AJQ90001.1_265	RM25_RS06075	Hypothetical protein	49725000	47957000	119810000	78492000	50394000	108200000	5	5	11.4	11.4	11.4	56.088	0	36.144	486670000	14	AJQ90001.1_265	RM25_1231	CytoplasmicMembrane	0	CYT	0.082400	OTHER	I
lcl|CP010341.1_prot_AJQ90940.1_1204	RM25_RS06050	Aromatic-amino-acid transaminase	49431000	64335000	88573000	95668000	81470000	136350000	8	8	23.4	23.4	23.4	43.099	0	57.345	583260000	22	AJQ90940.1_1204	RM25_1226	Cytoplasmic	0	CYT	0.087244	OTHER
lcl|CP010341.1_prot_AJQ90028.1_292	RM25_RS01455	Two component system sensor kinase phoR	49254000	127500000	123240000	31400000	67121000	87222000	3	3	5.6	5.6	5.6	64.615	0	24.457	515960000	13	AJQ90028.1_292	RM25_0296	CytoplasmicMembrane	2	CYT	0.536262	OTHER	T
lcl|CP010341.1_prot_AJQ91141.1_1405	RM25_RS07060	Triosephosphate isomerase 2	48820000	22472000	217250000	136170000	107220000	146840000	4	4	18.7	18.7	18.7	27.619	0	189.23	749940000	30	AJQ91141.1_1405	RM25_1431	Cytoplasmic	0	CYT	0.048658	OTHER	G
lcl|CP010341.1_prot_AJQ91356.1_1620	RM25_RS08100	Hypothetical protein	48773000	103760000	156630000	5282000	61175000	67280000	2	2	15.5	15.5	15.5	22.898	0	38.972	450560000	8	AJQ91356.1_1620	RM25_1647	Unknown	1	CYT	0.935971	OTHER	D
lcl|CP010341.1_prot_AJQ90634.1_898	RM25_RS04475	2-dehydropantoate 2-reductase (Precursor)	48516000	35741000	127790000	55788000	50436000	47591000	8	8	25.9	25.9	25.9	32.273	0	51.446	405410000	18	AJQ90634.1_898	RM25_0912	Cytoplasmic	0	CYT	0.050905	OTHER	H
lcl|CP010341.1_prot_AJQ90332.1_596	RM25_RS02980	ProXL	48066000	82755000	129130000	12527000	26721000	53815000	6	6	20.1	20.1	20.1	37.28	0	101.13	357440000	19	AJQ90332.1_596	RM25_0605	CytoplasmicMembrane	1	TMH	0.706404	LIPO(Sec/SPII)	M
lcl|CP010341.1_prot_AJQ91043.1_1307	RM25_RS06560	Phosphoribosyl-ATP diphosphatase	47994000	69021000	103520000	51615000	37474000	62674000	3	3	34.1	34.1	34.1	9.8672	0	35.683	380600000	18	AJQ91043.1_1307	RM25_1332	Cytoplasmic	0	CYT	0.028290	OTHER
lcl|CP010341.1_prot_AJQ90574.1_838	RM25_RS04175	Protein of hypothetical function DUF488	47871000	67057000	122150000	125220000	111630000	121470000	5	5	48.3	48.3	48.3	13.763	0	31.473	665520000	17	AJQ90574.1_838	RM25_0850	CytoplasmicMembrane	0	CYT	0.542384	OTHER
lcl|CP010341.1_prot_AJQ90782.1_1046	RM25_RS05245	GTPase Der	47457000	40966000	113230000	51663000	85361000	95640000	7	7	21.6	21.6	21.6	48.832	0	103.72	476790000	26	AJQ90782.1_1046	RM25_1065	CytoplasmicMembrane	0	CYT	0.054668	OTHER	S
lcl|CP010341.1_prot_AJQ91051.1_1315	RM25_RS06610	Hypothetical protein	46970000	61432000	122740000	66833000	53424000	57071000	4	4	44.5	44.5	44.5	13.8	0	37.812	459050000	12	AJQ91051.1_1315	RM25_1341	CytoplasmicMembrane	0	CYT	0.084444	OTHER	S
lcl|CP010341.1_prot_AJQ91007.1_1271	RM25_1293	Peptidyl-prolyl cis-trans isomerase	46904000	22812000	141010000	2792900	89730000	78999000	3	3	24.3	24.3	24.3	13.655	0	67.362	383250000	11	AJQ91007.1_1271	RM25_1293	Unknown	0	CYT	0.698586	OTHER
lcl|CP010341.1_prot_AJQ89780.1_44	RM25_RS00215	Alanine dehydrogenase	46584000	10872000	119010000	30866000	63283000	114370000	6	6	18.6	18.6	18.6	39.469	0	42.317	411080000	14	AJQ89780.1_44	RM25_0045	Extracellular	0	CYT	0.058250	OTHER	E
lcl|CP010341.1_prot_AJQ89745.1_9	RM25_RS00040	DNA polymerase III, beta subunit	46471000	29559000	138150000	20027000	18762000	51546000	7	7	18.1	18.1	18.1	41.525	0	50.476	304520000	14	AJQ89745.1_9	RM25_0009	Cytoplasmic	0	CYT	0.045147	OTHER	L
lcl|CP010341.1_prot_AJQ91265.1_1529	RM25_RS07675	Purine phosphoribosyltransferase	46395000	82034000	133500000	52591000	53743000	62664000	5	5	39.3	39.3	39.3	18.258	0	47.989	480590000	22	AJQ91265.1_1529	RM25_1556	Unknown	0	CYT	0.069809	OTHER	F
lcl|CP010341.1_prot_AJQ89939.1_203	RM25_RS01025	Dihydrolipoamide acyltransferase	45706000	40681000	139460000	88901000	106810000	173190000	7	7	19.2	17.4	17.4	47.743	0	48.362	644440000	25	AJQ89939.1_203	RM25_0207	Cytoplasmic	0	CYT	0.141189	OTHER	C
lcl|CP010341.1_prot_AJQ91828.1_2092	RM25_RS10495	Serine 3-dehydrogenase	45664000	42864000	123320000	31088000	69170000	57376000	5	5	33.5	33.5	33.5	23.93	0	76.33	397250000	15	AJQ91828.1_2092	RM25_2124	Cytoplasmic	0	CYT	0.044410	OTHER	S
lcl|CP010341.1_prot_AJQ91077.1_1341	RM25_RS12305	Hypothetical protein	45185000	53120000	127340000	95060000	92265000	99519000	1	1	12.9	12.9	12.9	7.9221	0.0041365	6.8015	578770000	5	AJQ91077.1_1341	RM25_1367	Unknown	0	SPI	0.800557	OTHER	J
lcl|CP010341.1_prot_AJQ90604.1_868	RM25_RS04330	RecA protein	45045000	48638000	91393000	72020000	69375000	116390000	6	6	23.7	23.7	23.7	39.289	0	49.319	502410000	13	AJQ90604.1_868	RM25_0882	Cytoplasmic	0	CYT	0.068881	OTHER	L
lcl|CP010341.1_prot_AJQ92053.1_2317	RM25_2350	Hypothetical protein	44967000	65210000	109330000	67219000	71803000	134720000	5	5	21.3	21.3	21.3	33.821	0	156.1	540910000	23	AJQ92053.1_2317	RM25_2350	Cytoplasmic	0	CYT	0.457795	OTHER	S
lcl|CP010341.1_prot_AJQ90734.1_998	RM25_RS05005	Phosphoribosyl isomerase A	44827000	72855000	119070000	72831000	60172000	84437000	7	7	42.3	42.3	42.3	25.174	0	64.953	508230000	28	AJQ90734.1_998	RM25_1017	Cytoplasmic	0	CYT	0.041965	OTHER	E
lcl|CP010341.1_prot_AJQ89967.1_231	RM25_RS01155	Arginine--tRNA ligase	44580000	44268000	127200000	40100000	44548000	83909000	7	7	21.3	21.3	21.3	58.38	0	69.123	405990000	16	AJQ89967.1_231	RM25_0235	Cytoplasmic	0	CYT	0.088614	OTHER	J
lcl|CP010341.1_prot_AJQ91593.1_1857	RM25_RS09320	GTP-binding translation elongation factor typA	44516000	50157000	137030000	74769000	84691000	150690000	8	8	13.2	13.2	13.2	68.864	0	56.244	583260000	21	AJQ91593.1_1857	RM25_1889	CytoplasmicMembrane	0	CYT	0.079980	OTHER	T
lcl|CP010341.1_prot_AJQ91764.1_2028	RM25_RS10185	Histidine triad protein	44504000	73400000	89869000	79339000	86372000	92277000	4	4	38.9	38.9	38.9	15.918	0	31.867	526780000	22	AJQ91764.1_2028	RM25_2060	Cytoplasmic	0	CYT	0.053880	OTHER
lcl|CP010341.1_prot_AJQ91620.1_1884	RM25_RS09450	Aspartate-semialdehyde dehydrogenase	44381000	38920000	119290000	26792000	32053000	50335000	5	5	19.8	19.8	19.8	36.567	0	38.489	329270000	13	AJQ91620.1_1884	RM25_1916	Cytoplasmic	0	CYT	0.085147	OTHER	E
lcl|CP010341.1_prot_AJQ90105.1_369	RM25_RS01810	Hypothetical protein	44246000	56150000	95239000	24422000	30400000	44606000	3	3	13.4	13.4	13.4	26.104	0	21.07	310860000	6	AJQ90105.1_369	RM25_0373	Unknown	0	SPII	0.760425	LIPO(Sec/SPII)
lcl|CP010341.1_prot_AJQ90592.1_856	RM25_RS04270	D-alanine--D-alanine ligase	44245000	45283000	56597000	27062000	27439000	55306000	9	9	28.8	28.8	28.8	40.437	0	77.901	267400000	9	AJQ90592.1_856	RM25_0870	Cytoplasmic	0	CYT	0.065339	OTHER
lcl|CP010341.1_prot_AJQ91240.1_1504	RM25_RS07555	Putative ATP-binding protein Mrp	44174000	47201000	112530000	82615000	61256000	137930000	3	3	14.5	14.5	14.5	40.371	0	44.934	556440000	20	AJQ91240.1_1504	RM25_1531	Cytoplasmic	0	CYT	0.072128	OTHER	D
lcl|CP010341.1_prot_AJQ90816.1_1080	RM25_RS05420	Glutamyl-tRNA(Gln) amidotransferase subunit A	43542000	30653000	132820000	55515000	50255000	87138000	6	6	14.5	14.5	14.5	53.047	0	47.036	434050000	21	AJQ90816.1_1080	RM25_1099	Cytoplasmic	0	CYT	0.067721	OTHER	J
lcl|CP010341.1_prot_AJQ91115.1_1379	RM25_RS06930	ABC-type molybdenum transport system, ATPase component	43203000	16416000	85890000	49801000	59951000	71571000	6	6	34.8	34.8	34.8	28.891	0	48.345	349750000	8	AJQ91115.1_1379	RM25_1405	CytoplasmicMembrane	0	CYT	0.045073	OTHER	P
lcl|CP010341.1_prot_AJQ91521.1_1785	RM25_RS08960	3D-(3,5/4)-trihydroxycyclohexane-1,2-dione hydrolase	42876000	20607000	117120000	44931000	116770000	187100000	12	12	21.4	21.4	21.4	69.85	0	81.797	569450000	25	AJQ91521.1_1785	RM25_1817	Cytoplasmic	0	CYT	0.127557	OTHER	E
lcl|CP010341.1_prot_AJQ91818.1_2082	RM25_RS10445	Aldose 1-epimerase	42841000	48037000	152410000	43068000	51785000	82953000	5	5	21.8	21.8	21.8	32.217	0	39.302	455020000	18	AJQ91818.1_2082	RM25_2114	Cytoplasmic	0	CYT	0.162927	OTHER
lcl|CP010341.1_prot_AJQ90516.1_780	RM25_RS03890	Valine--tRNA ligase	42674000	19550000	113930000	25598000	53594000	69719000	8	8	10	10	10	97.657	0	49.518	351600000	20	AJQ90516.1_780	RM25_0792	Cytoplasmic	0	CYT	0.182139	OTHER	J
lcl|CP010341.1_prot_AJQ90760.1_1024	RM25_RS05135	Carbamoyl-phosphate synthase small chain	42544000	28806000	124500000	41863000	78118000	95933000	5	5	18.8	18.8	18.8	42.508	0	63.423	437180000	13	AJQ90760.1_1024	RM25_1043	Unknown	0	CYT	0.121468	OTHER	F
lcl|CP010341.1_prot_AJQ91328.1_1592	RM25_RS07960	Transcription elongation factor	42256000	50510000	75846000	103970000	80782000	108610000	5	5	40.1	40.1	40.1	18.124	0	67.986	573350000	33	AJQ91328.1_1592	RM25_1619	Cytoplasmic	0	CYT	0.792401	OTHER	K
lcl|CP010341.1_prot_AJQ92049.1_2313	RM25_RS11580	OsmC family protein	42175000	55976000	122160000	97741000	89639000	81376000	5	5	44.6	44.6	44.6	15.735	0	39.736	571140000	21	AJQ92049.1_2313	RM25_2346	Unknown	0	CYT	0.320057	OTHER
lcl|CP010341.1_prot_AJQ90676.1_940	RM25_RS04700	Oxoglutarate dehydrogenase inhibitor	42115000	59743000	109460000	46270000	40198000	62057000	4	4	25.9	25.9	25.9	17.331	0	34.027	401640000	15	AJQ90676.1_940	RM25_0957	Cytoplasmic	0	CYT	0.150930	OTHER	T
lcl|CP010341.1_prot_AJQ91925.1_2189	RM25_RS10965	Sulfurtransferase	41989000	52003000	101430000	55283000	47192000	65923000	6	6	25.4	25.4	25.4	29.004	0	38.887	394670000	19	AJQ91925.1_2189	RM25_2221	Cytoplasmic	0	CYT	0.751594	OTHER	P
lcl|CP010341.1_prot_AJQ90133.1_397	RM25_RS01955	Carboxylic ester hydrolase	41748000	53440000	59105000	22512000	30787000	35883000	4	4	13.3	13.3	13.3	46.469	0	30.176	267650000	11	AJQ90133.1_397	RM25_0401	Unknown	0	SPI	0.779888	SP(Sec/SPI)
lcl|CP010341.1_prot_AJQ91124.1_1388	RM25_RS06975	Cysteine desulfurase, SufS family protein	41577000	8171700	200480000	90999000	74156000	84314000	5	5	15.6	15.6	15.6	45.203	0	42.74	526830000	12	AJQ91124.1_1388	RM25_1414	Cytoplasmic	0	CYT	0.067734	OTHER	E
lcl|CP010341.1_prot_AJQ91472.1_1736	RM25_RS08715	Cystathionine gamma-synthase	41256000	30850000	129240000	29988000	25248000	43539000	7	7	23	23	23	41.703	0	53.337	311900000	14	AJQ91472.1_1736	RM25_1768	Cytoplasmic	0	CYT	0.083786	OTHER	E
lcl|CP010341.1_prot_AJQ90952.1_1216	RM25_RS06110	Transcriptional regulator moxR1	40502000	27940000	81834000	55530000	69840000	100640000	8	8	32.3	32.3	32.3	37.443	0	60.451	419130000	17	AJQ90952.1_1216	RM25_1238	Cytoplasmic	0	CYT	0.067248	OTHER	S
lcl|CP010341.1_prot_AJQ91463.1_1727	RM25_RS08665	Mannose-6-phosphate isomerase, class I	40048000	54366000	93124000	56110000	60071000	64701000	4	4	16.3	16.3	16.3	42.933	0	49.245	392810000	18	AJQ91463.1_1727	RM25_1758	Cytoplasmic	0	CYT	0.132548	OTHER	G
lcl|CP010341.1_prot_AJQ90177.1_441	RM25_RS02170	Hypothetical protein	40031000	55838000	68899000	60977000	49314000	85698000	3	3	69.7	69.7	69.7	8.5521	0	31.954	410580000	9	AJQ90177.1_441	RM25_0445	Cytoplasmic	0	CYT	0.945452	OTHER
lcl|CP010341.1_prot_AJQ90293.1_557	RM25_RS02780	30S ribosomal protein S11	39686000	38545000	98731000	113670000	192430000	246230000	4	4	45.2	45.2	45.2	14.237	0	32.709	810590000	18	AJQ90293.1_557	RM25_0566	Cytoplasmic	0	CYT	0.272629	OTHER	J
lcl|CP010341.1_prot_AJQ90410.1_674	RM25_RS03340	Propionyl-CoA carboxylase subunit beta 5 accD5	39671000	23984000	95280000	55982000	79366000	122220000	8	8	22.5	22.5	22.5	57.075	0	106.57	440760000	25	AJQ90410.1_674	RM25_0683	Cytoplasmic	0	CYT	0.079680	OTHER	I
lcl|CP010341.1_prot_AJQ90465.1_729	RM25_RS03605	Sirohydrochlorin cobaltochelatase	38482000	24998000	97266000	66027000	68735000	84479000	7	7	20.6	20.6	20.6	44.471	0	52.688	424200000	16	AJQ90465.1_729	RM25_0738	Cytoplasmic	0	CYT	0.060965	OTHER	H
lcl|CP010341.1_prot_AJQ90458.1_722	RM25_RS03575	LAO/AO transport system ATPase	38407000	30050000	104580000	44517000	48290000	84444000	6	6	20.2	20.2	20.2	36.042	0	40.458	375270000	17	AJQ90458.1_722	RM25_0731	CytoplasmicMembrane	0	CYT	0.045317	OTHER	E
lcl|CP010341.1_prot_AJQ90498.1_762	RM25_RS03790	Phosphogluconate dehydrogenase (decarboxylating)	37604000	27755000	110780000	39541000	26983000	54365000	6	6	14.4	14.4	14.4	52.611	0	48.937	300560000	20	AJQ90498.1_762	RM25_0773	Cytoplasmic	0	CYT	0.082683	OTHER	G
lcl|CP010341.1_prot_AJQ90509.1_773	RM25_RS03855	ATP-dependent Clp protease proteolytic subunit 2	37437000	19003000	115980000	88946000	86121000	180750000	6	6	40.3	40.3	40.3	22.645	0	63.213	590380000	19	AJQ90509.1_773	RM25_0785	Cytoplasmic	0	CYT	0.169716	OTHER	OU
lcl|CP010341.1_prot_AJQ90675.1_939	RM25_RS04695	Glycine cleavage system H protein	37201000	68597000	32075000	63616000	42644000	55385000	2	2	23.6	23.6	23.6	13.3	0	17.564	347500000	10	AJQ90675.1_939	RM25_0956	Unknown	0	CYT	0.822280	OTHER	E
lcl|CP010341.1_prot_AJQ91859.1_2123	RM25_RS10640	Hypothetical protein	36986000	25834000	60193000	47911000	43834000	47860000	3	3	18.9	18.9	18.9	17.011	0	20.108	284010000	5	AJQ91859.1_2123	RM25_2155	CytoplasmicMembrane	2	CYT	0.905080	OTHER
lcl|CP010341.1_prot_AJQ91346.1_1610	RM25_RS08045	putative nucleoside-diphosphate-sugar epimerases	36692000	47225000	109630000	42232000	38738000	68217000	5	5	24.5	24.5	24.5	27.757	0	44.222	370080000	25	AJQ91346.1_1610	RM25_1637	Cytoplasmic	0	SPI	0.073311	OTHER
lcl|CP010341.1_prot_AJQ90714.1_978	RM25_RS04910	Glutamine--tRNA ligase	36611000	47434000	77134000	8185200	30720000	63030000	6	6	15.8	15.8	15.8	64.243	0	147.14	263110000	10	AJQ90714.1_978	RM25_0997	Cytoplasmic	0	CYT	0.186540	OTHER
lcl|CP010341.1_prot_AJQ90815.1_1079	RM25_RS05415	Aspartyl/glutamyl-tRNA(Asn/Gln) amidotransferase subunit B	36479000	43082000	165390000	91570000	78560000	106760000	9	9	22.9	22.9	22.9	54.833	0	78.805	567230000	26	AJQ90815.1_1079	RM25_1098	Cytoplasmic	0	CYT	0.076056	OTHER	J
lcl|CP010341.1_prot_AJQ90385.1_649	RM25_RS03225	Enoyl-CoA hydratase echA9	36330000	59860000	111550000	122700000	130960000	73570000	7	7	26.5	26.5	26.5	33.239	0	78.379	574200000	27	AJQ90385.1_649	RM25_0658	CytoplasmicMembrane	0	CYT	0.039217	OTHER	I
lcl|CP010341.1_prot_AJQ91215.1_1479	RM25_RS07435	PspA/IM30 family protein	36297000	24595000	70766000	29235000	28565000	39356000	6	6	35.2	35.2	35.2	28.742	0	50.108	246740000	8	AJQ91215.1_1479	RM25_1506	Cytoplasmic	0	CYT	0.065365	OTHER	KT
lcl|CP010341.1_prot_AJQ90905.1_1169	RM25_RS05870	UvrD/REP helicase	36031000	1181000	97881000	1613800	4430800	72069000	2	2	2.9	2.9	2.9	120.61	0.0011641	10.69	213210000	1	AJQ90905.1_1169	RM25_1190	Cytoplasmic	0	CYT	0.081737	OTHER	L
lcl|CP010341.1_prot_AJQ91538.1_1802	RM25_RS09040	Glutamate-1-semialdehyde 2,1-aminomutase 2	35750000	82491000	196710000	34807000	43028000	58467000	8	8	22.6	22.6	22.6	49.456	0	105.58	463200000	16	AJQ91538.1_1802	RM25_1834	Cytoplasmic	0	CYT	0.089179	OTHER	H
lcl|CP010341.1_prot_AJQ91042.1_1306	RM25_RS06555	ATP phosphoribosyltransferase	35523000	20066000	76232000	58440000	44156000	89374000	5	5	23.3	23.3	23.3	30.81	0	43.853	365430000	12	AJQ91042.1_1306	RM25_1331	Cytoplasmic	0	CYT	0.044567	OTHER	E
lcl|CP010341.1_prot_AJQ89751.1_15	RM25_RS00075	DNA gyrase, A subunit	35355000	43781000	79931000	51184000	60296000	90733000	7	7	10.5	10.5	10.5	100.64	0	50.533	392330000	19	AJQ89751.1_15	RM25_0015	Cytoplasmic	0	CYT	0.111352	OTHER	L
lcl|CP010341.1_prot_AJQ90742.1_1006	RM25_RS05045	Protein translocase subunit SecF	35184000	35016000	98717000	57993000	58683000	103310000	3	3	15.7	15.7	15.7	44.402	0	72.115	422300000	12	AJQ90742.1_1006	RM25_1025	CytoplasmicMembrane	6	CYT	0.919590	OTHER	U
lcl|CP010341.1_prot_AJQ91506.1_1770	RM25_RS08885	Coenzyme PQQ synthesis protein	35115000	51614000	61279000	37154000	24469000	53734000	7	7	22	22	22	40.664	0	54.328	276910000	14	AJQ91506.1_1770	RM25_1802	Cytoplasmic	0	CYT	0.100483	OTHER
lcl|CP010341.1_prot_AJQ90766.1_1030	RM25_RS05165	DNA-directed RNA polymerase, omega subunit	35020000	23268000	72203000	60621000	35468000	112500000	3	3	34.4	34.4	34.4	13.46	0	33.101	373550000	14	AJQ90766.1_1030	RM25_1049	Cytoplasmic	0	CYT	0.316019	OTHER	K
lcl|CP010341.1_prot_AJQ90848.1_1112	RM25_RS05580	ATP synthase F1, delta subunit	34549000	18290000	80972000	44186000	66420000	118880000	5	5	23.2	23.2	23.2	27.779	0	37.162	413750000	15	AJQ90848.1_1112	RM25_1131	Cytoplasmic	0	CYT	0.035751	OTHER
lcl|CP010341.1_prot_AJQ91793.1_2057	RM25_RS12050	Hypothetical protein	34146000	54575000	75159000	196770000	173010000	252410000	1	1	2	2	2	35.618	0.0089731	6.0892	970880000	9	AJQ91793.1_2057	RM25_2089	Unknown	0	SPI	0.070062	OTHER	D
lcl|CP010341.1_prot_AJQ90767.1_1031	RM25_RS05170	S-adenosylmethionine synthase	33912000	49656000	162390000	17430000	44466000	99305000	9	9	28	28	28	42.781	0	70.255	434900000	22	AJQ90767.1_1031	RM25_1050	Cytoplasmic	0	CYT	0.089125	OTHER	H
lcl|CP010341.1_prot_AJQ91122.1_1386	RM25_RS06965	Putative aromatic ring hydroxylating enzyme	33592000	44557000	58061000	77877000	63707000	75914000	2	2	34.9	34.9	34.9	16.409	0	31.185	432370000	8	AJQ91122.1_1386	RM25_1412	Cytoplasmic	0	CYT	0.540416	OTHER	S
lcl|CP010341.1_prot_AJQ91556.1_1820	RM25_RS09135	Endoribonuclease L-PSP	33529000	38527000	66611000	16876000	23148000	31629000	3	3	31.8	31.8	31.8	15.249	0	73.669	212230000	18	AJQ91556.1_1820	RM25_1852	Cytoplasmic	0	CYT	0.024034	OTHER	J
lcl|CP010341.1_prot_AJQ90967.1_1231	RM25_RS06185	Glycine--tRNA ligase	33331000	15982000	102940000	53452000	24533000	60736000	4	4	9.7	9.7	9.7	52.98	0	29.368	329570000	8	AJQ90967.1_1231	RM25_1253	Cytoplasmic	0	CYT	0.176735	OTHER	J
lcl|CP010341.1_prot_AJQ90584.1_848	RM25_RS04220	Branched-chain-amino-acid aminotransferase	32936000	36841000	50554000	49915000	39777000	45071000	4	4	15	15	15	39.833	0	29.687	286680000	13	AJQ90584.1_848	RM25_0860	Cytoplasmic	0	CYT	0.192482	OTHER	E
lcl|CP010341.1_prot_AJQ91647.1_1911	RM25_RS09580	Inorganic diphosphatase	32333000	27620000	103610000	35365000	38688000	47546000	4	4	24.3	24.3	24.3	21.173	0	26.785	306810000	13	AJQ91647.1_1911	RM25_1943	Cytoplasmic	0	CYT	0.125637	OTHER	C
lcl|CP010341.1_prot_AJQ91377.1_1641	RM25_RS08205	Hypothetical protein	32078000	56537000	64743000	41256000	39000000	45859000	2	2	23.7	23.7	23.7	18.495	0	29.03	279470000	4	AJQ91377.1_1641	RM25_1668	Unknown	0	CYT	0.302196	OTHER
lcl|CP010341.1_prot_AJQ91211.1_1475	RM25_RS07415	IMP dehydrogenase family protein	32049000	22577000	107990000	33625000	50290000	99208000	7	7	21.4	21.4	21.4	51.624	0	78.447	372880000	14	AJQ91211.1_1475	RM25_1502	Cytoplasmic	0	CYT	0.051079	OTHER	F
lcl|CP010341.1_prot_AJQ90740.1_1004	RM25_RS11860	Preprotein translocase, YajC subunit	32030000	26245000	57085000	33019000	45860000	52316000	2	2	18.6	18.6	18.6	17.869	0	36.008	262160000	11	AJQ90740.1_1004	RM25_1023	Cytoplasmic	1	TMH	0.954134	OTHER	U
lcl|CP010341.1_prot_AJQ91094.1_1358	RM25_RS06820	Ribosome-binding factor A	32005000	29601000	74820000	22978000	40927000	39686000	6	6	49.3	49.3	49.3	16.28	0	58.343	265360000	9	AJQ91094.1_1358	RM25_1384	Cytoplasmic	0	CYT	0.092623	OTHER	J
lcl|CP010341.1_prot_AJQ89750.1_14	RM25_RS00070	DNA gyrase, B subunit	31801000	62609000	189080000	28174000	36093000	81446000	12	12	19.6	19.6	19.6	75.053	0	111.6	443410000	18	AJQ89750.1_14	RM25_0014	Cytoplasmic	0	CYT	0.099985	OTHER	L
lcl|CP010341.1_prot_AJQ90406.1_670	RM25_RS12555	Hypothetical protein	31775000	37455000	42178000	13517000	36566000	42768000	2	2	20.1	20.1	20.1	16.152	0	25.501	215360000	5	AJQ90406.1_670	RM25_0679	Unknown	1	SPII	0.928766	LIPO(Sec/SPII)
lcl|CP010341.1_prot_AJQ90108.1_372	RM25_RS01825	Phosphoribosylamine--glycine ligase	31744000	33279000	51113000	17622000	30685000	40318000	7	7	17.5	17.5	17.5	42.045	0	46.303	217810000	15	AJQ90108.1_372	RM25_0376	Cytoplasmic	0	CYT	0.056303	OTHER	F
lcl|CP010341.1_prot_AJQ91102.1_1366	RM25_RS06860	4-hydroxy-3-methylbut-2-en-1-yl diphosphate synthase	31471000	40458000	89794000	64637000	60875000	104260000	8	8	28.6	28.6	28.6	41.12	0	58.342	432150000	21	AJQ91102.1_1366	RM25_1392	Cytoplasmic	0	CYT	0.043282	OTHER	I
lcl|CP010341.1_prot_AJQ90255.1_519	RM25_RS02595	Glutamate--tRNA ligase	31403000	22357000	70015000	39542000	40085000	75160000	5	5	11.6	11.6	11.6	52.44	0	35.59	304430000	15	AJQ90255.1_519	RM25_0528	Cytoplasmic	0	CYT	0.142332	OTHER	J
lcl|CP010341.1_prot_AJQ89886.1_150	RM25_RS00745	putative thiol peroxidase	31309000	24435000	209360000	358200000	301800000	364289984	4	4	45.5	45.5	45.5	17.439	0	96.766	1572600000	25	AJQ89886.1_150	RM25_0151	Unknown	0	CYT	0.060125	OTHER	O
lcl|CP010341.1_prot_AJQ91180.1_1444	RM25_RS07260	UDP-N-acetylmuramoyl-L-alanine--D-glutamate ligase	30935000	33949000	76838000	81535000	55387000	81919000	5	5	11.8	11.8	11.8	50.178	0	32.757	461940000	15	AJQ91180.1_1444	RM25_1471	Cytoplasmic	0	CYT	0.054970	OTHER	M
lcl|CP010341.1_prot_AJQ90497.1_761	RM25_RS03785	Phosphomethylpyrimidine kinase	30662000	49349000	75126000	79093000	70493000	110590000	5	5	34.1	34.1	34.1	28.724	0	120.5	488100000	19	AJQ90497.1_761	RM25_0772	Cytoplasmic	0	SPI	0.068637	OTHER
lcl|CP010341.1_prot_AJQ91515.1_1779	RM25_RS08930	Inositol 2-dehydrogenase	30661000	2734900	52413000	10035000	13528000	47058000	4	4	13.1	13.1	13.1	34.756	0	32.567	160630000	8	AJQ91515.1_1779	RM25_1811	Cytoplasmic	0	CYT	0.050394	OTHER	S
lcl|CP010341.1_prot_AJQ92018.1_2282	RM25_RS11425	Catalase	30520000	17034000	115770000	44299000	20617000	22714000	6	6	13.1	13.1	13.1	53.589	0	48.808	265350000	13	AJQ92018.1_2282	RM25_2315	Cytoplasmic	0	CYT	0.361989	OTHER	P
lcl|CP010341.1_prot_AJQ89743.1_7	RM25_RS00035	ABC-type antimicrobial peptide transport system	30511000	49771000	56692000	19896000	30831000	47489000	7	7	10.9	10.9	10.9	88.215	0	97.168	246920000	17	AJQ89743.1_7	RM25_0007	CytoplasmicMembrane	10	SPI	0.780506	SP(Sec/SPI)	Q
lcl|CP010341.1_prot_AJQ90456.1_720	RM25_RS03565	Dihydrofolate reductase	30419000	37865000	76636000	32358000	16215000	48346000	4	4	32	32	32	21.478	0	51.903	260210000	18	AJQ90456.1_720	RM25_0729	Unknown	0	CYT	0.201251	OTHER
lcl|CP010341.1_prot_AJQ90543.1_807	RM25_RS04025	Leucine--tRNA ligase	30262000	33652000	106210000	30825000	36331000	56432000	7	7	8.4	8.4	8.4	93.771	0	97.701	306170000	22	AJQ90543.1_807	RM25_0819	Cytoplasmic	0	CYT	0.321874	OTHER	J
lcl|CP010341.1_prot_AJQ91577.1_1841	RM25_RS09235	Galactokinase	30208000	65937000	127690000	91373000	49798000	46887000	8	8	25.4	25.4	25.4	40.505	0	59.233	474610000	24	AJQ91577.1_1841	RM25_1873	CytoplasmicMembrane	0	CYT	0.067043	OTHER	G
lcl|CP010341.1_prot_AJQ91117.1_1381	RM25_RS06940	Enoyl-acyl-carrier-protein reductase (NADH)	30060000	26317000	71144000	43612000	48737000	59818000	3	3	21	21	21	26.855	0	34.733	294660000	7	AJQ91117.1_1381	RM25_1407	CytoplasmicMembrane	0	CYT	0.045006	OTHER	I
lcl|CP010341.1_prot_AJQ90866.1_1130	RM25_RS05675	2-oxoglutarate decarboxylase	30036000	23837000	147450000	116330000	92969000	120030000	11	11	10.1	10.1	10.1	139.56	0	76.561	555450000	24	AJQ90866.1_1130	RM25_1150	Cytoplasmic	0	CYT	0.190770	OTHER	C
lcl|CP010341.1_prot_AJQ90500.1_764	RM25_RS03800	DSBA oxidoreductase	30017000	20452000	40288000	35487000	37269000	23775000	3	3	11.3	11.3	11.3	23.032	0	22.443	206280000	10	AJQ90500.1_764	RM25_0775	Cytoplasmic	0	CYT	0.113585	OTHER	Q
lcl|CP010341.1_prot_AJQ90434.1_698	RM25_RS03455	Eukaryotic phosphomannomutase	29435000	52954000	54676000	21271000	43538000	12385000	4	4	21	21	21	29.26	0	32.855	227300000	10	AJQ90434.1_698	RM25_0707	Cytoplasmic	0	CYT	0.114583	OTHER
lcl|CP010341.1_prot_AJQ90719.1_983	RM25_RS04935	Tryptophan synthase beta chain	29339000	20484000	72212000	12455000	16367000	29579000	3	3	10.8	10.8	10.8	44.74	0	34.684	187840000	8	AJQ90719.1_983	RM25_1002	Cytoplasmic	0	CYT	0.084128	OTHER	E
lcl|CP010341.1_prot_AJQ90336.1_600	RM25_RS03000	IMP dehydrogenase family protein	29092000	24716000	81795000	21927000	51506000	47555000	6	6	22.6	22.6	22.6	39.503	0	55.679	269040000	11	AJQ90336.1_600	RM25_0609	Cytoplasmic	0	CYT	0.049161	OTHER	F
lcl|CP010341.1_prot_AJQ91242.1_1506	RM25_RS07565	Dihydrodipicolinate synthase	29013000	46527000	128810000	29410000	18955000	38533000	4	4	23.5	23.5	23.5	30.779	0	60.446	309280000	8	AJQ91242.1_1506	RM25_1533	Cytoplasmic	0	CYT	0.054845	OTHER	E
lcl|CP010341.1_prot_AJQ90986.1_1250	RM25_RS06280	Propanediol utilization protein PduA	29002000	63841000	112320000	29339000	3249700	0	5	5	75.5	75.5	75.5	9.5489	0	39.692	260440000	5	AJQ90986.1_1250	RM25_1272	Unknown	0	CYT	0.028571	OTHER	CQ
lcl|CP010341.1_prot_AJQ91317.1_1581	RM25_RS07905	GTP-binding protein YchF	28876000	35620000	61518000	17191000	28289000	41852000	5	5	20.1	20.1	20.1	39.174	0	40.61	213350000	16	AJQ91317.1_1581	RM25_1608	Cytoplasmic	0	CYT	0.065107	OTHER	J
lcl|CP010341.1_prot_AJQ89959.1_223	RM25_RS01120	Protein FixB	28875000	50351000	93102000	14530000	65865000	82117000	4	4	14.1	14.1	14.1	29.581	0	26.305	403580000	5	AJQ89959.1_223	RM25_0227	Cytoplasmic	0	CYT	0.043769	OTHER
lcl|CP010341.1_prot_AJQ91039.1_1303	RM25_RS06540	50S ribosomal protein L35	28770000	38472000	371640000	68899000	311360000	455009984	2	2	20.3	20.3	20.3	7.1424	0	47.067	1542800000	11	AJQ91039.1_1303	RM25_1328	Cytoplasmic	0	CYT	0.865452	OTHER	J
lcl|CP010341.1_prot_AJQ91448.1_1712	RM25_RS12620	Cold shock protein B cspB	28759000	47731000	94392000	53240000	43216000	79457000	5	5	49.2	49.2	49.2	14.191	0	39.289	398870000	23	AJQ91448.1_1712	RM25_1740	Cytoplasmic	0	CYT	0.064793	OTHER	K
lcl|CP010341.1_prot_AJQ91237.1_1501	RM25_RS07540	Citrate lyase beta subunit	28659000	22575000	64860000	31011000	25219000	32874000	4	4	18.1	18.1	18.1	31.11	0	32.276	224060000	8	AJQ91237.1_1501	RM25_1528	Cytoplasmic	0	CYT	0.050778	OTHER	G
lcl|CP010341.1_prot_AJQ90305.1_569	RM25_RS02840	Hypothetical protein	28181000	28029000	126200000	16573000	41610000	46951000	1	1	6.1	6.1	6.1	17.944	0	10.856	308950000	1	AJQ90305.1_569	RM25_0578	Extracellular	0	SPII	0.896515	LIPO(Sec/SPII)
lcl|CP010341.1_prot_AJQ91417.1_1681	RM25_RS08415	Hypothetical protein	28109000	24559000	58450000	24699000	27323000	51760000	7	7	16.1	16.1	16.1	60.344	0	42.982	219720000	7	AJQ91417.1_1681	RM25_1708	Cytoplasmic	0	CYT	0.045515	OTHER
lcl|CP010341.1_prot_AJQ91950.1_2214	RM25_RS11085	Single-stranded DNA-binding protein 2	28037000	20797000	71378000	42450000	27763000	73333000	3	3	28.2	28.2	28.2	19.651	0	49.714	292320000	7	AJQ91950.1_2214	RM25_2246	Cytoplasmic	0	CYT	0.852414	OTHER	L
lcl|CP010341.1_prot_AJQ90909.1_1173	RM25_RS05890	Hypothetical protein	27873000	26857000	87720000	73285000	60506000	52689000	5	5	56.4	56.4	56.4	10.07	0	36.662	363250000	14	AJQ90909.1_1173	RM25_1194	Cytoplasmic	0	CYT	0.060349	OTHER	S
lcl|CP010341.1_prot_AJQ92051.1_2315	RM25_2348	Chromosome partitioning protein	27810000	37629000	73119000	28690000	23658000	42151000	8	8	20	20	20	59.86	0	57.698	251870000	18	AJQ92051.1_2315	RM25_2348	Cytoplasmic	0	CYT	0.720355	OTHER	D
lcl|CP010341.1_prot_AJQ90844.1_1108	RM25_RS05560	ATP synthase F1, epsilon subunit	27692000	24666000	65613000	34330000	46653000	62557000	3	3	23.9	23.9	23.9	16.667	0	31.967	283470000	12	AJQ90844.1_1108	RM25_1127	Cytoplasmic	0	CYT	0.054111	OTHER
lcl|CP010341.1_prot_AJQ90091.1_355	RM25_RS12205	Hypothetical protein	27569000	30153000	60477000	29140000	46699000	78462000	9	9	12.3	12.3	12.3	116.86	0	98.352	291220000	25	AJQ90091.1_355	RM25_0359	Cytoplasmic	0	CYT	0.857751	OTHER	L
lcl|CP010341.1_prot_AJQ91035.1_1299	RM25_RS06525	Phenylalanine--tRNA ligase alpha subunit	27187000	18591000	91034000	66942000	56657000	97782000	9	9	25.5	25.5	25.5	39.779	0	81.62	385380000	19	AJQ91035.1_1299	RM25_1324	Cytoplasmic	0	CYT	0.102721	OTHER	J
lcl|CP010341.1_prot_AJQ91044.1_1308	RM25_RS06565	ATP-dependent zinc metalloprotease FtsH	27085000	26031000	65641000	27751000	34547000	53131000	9	9	18	18	18	77.504	0	96.621	253680000	21	AJQ91044.1_1308	RM25_1333	CytoplasmicMembrane	2	CYT	0.613950	OTHER	O
lcl|CP010341.1_prot_AJQ91123.1_1387	RM25_RS06970	SUF system FeS assembly protein, NifU family	27072000	34859000	59401000	71662000	69918000	79794000	3	3	32	32	32	16.64	0	29.46	385630000	6	AJQ91123.1_1387	RM25_1413	Cytoplasmic	0	CYT	0.093552	OTHER	C
lcl|CP010341.1_prot_AJQ91825.1_2089	RM25_RS10480	HAD-superfamily hydrolase, subfamily IIA	26873000	35183000	67755000	51249000	41153000	47721000	5	5	20.7	20.7	20.7	32.348	0	40.4	303980000	13	AJQ91825.1_2089	RM25_2121	Cytoplasmic	0	CYT	0.113414	OTHER	G
lcl|CP010341.1_prot_AJQ92045.1_2309	RM25_RS11560	Phosphoglycerate mutase family protein	26850000	26204000	75114000	25694000	23908000	34411000	3	3	15.5	15.5	15.5	26.155	0	21.237	231310000	6	AJQ92045.1_2309	RM25_2342	Unknown	0	CYT	0.545056	OTHER
lcl|CP010341.1_prot_AJQ90167.1_431	RM25_RS02120	Phosphoribosylformylglycinamidine synthase 2	26808000	30559000	86634000	39976000	32922000	87428000	4	4	7.4	7.4	7.4	90.473	0	54.526	337990000	17	AJQ90167.1_431	RM25_0435	Cytoplasmic	0	CYT	0.103520	OTHER	F
lcl|CP010341.1_prot_AJQ89799.1_63	RM25_RS00310	DTDP-4-keto-L-rhamnose reductase and dTDP-4-keto-6-deoxyglucose-3,5-epimerase	26786000	18038000	42833000	29981000	68641000	66482000	8	8	23.3	23.3	23.3	52.496	0	61.687	266590000	15	AJQ89799.1_63	RM25_0064	Cytoplasmic	0	CYT	0.271305	OTHER	M
lcl|CP010341.1_prot_AJQ90267.1_531	RM25_RS02655	30S ribosomal protein S17	26614000	113720000	302729984	240890000	293520000	379000000	2	2	18.7	18.7	18.7	10.235	0	11.202	1568400000	6	AJQ90267.1_531	RM25_0540	Cytoplasmic	0	CYT	0.443741	OTHER	J
lcl|CP010341.1_prot_AJQ91098.1_1362	RM25_RS06840	Ribosome maturation factor RimP	26194000	51231000	116700000	67235000	72831000	118770000	6	6	58	58	58	17.212	0	84.764	534970000	17	AJQ91098.1_1362	RM25_1388	Cytoplasmic	0	CYT	0.093418	OTHER	S
lcl|CP010341.1_prot_AJQ90088.1_352	RM25_RS01725	Copper-containing nitrite reductase (Major outer membrane protein Pan 1)	26170000	24384000	37649000	11952000	15581000	15750000	4	4	6	6	6	90.528	0	28.286	138440000	8	AJQ90088.1_352	RM25_0356	CytoplasmicMembrane	13	TMH	0.906582	OTHER
lcl|CP010341.1_prot_AJQ90913.1_1177	RM25_RS05910	PHP domain protein	26058000	23546000	88374000	21054000	31351000	77164000	5	5	24.6	24.6	24.6	31.166	0	40.512	282320000	13	AJQ90913.1_1177	RM25_1198	Cytoplasmic	0	CYT	0.069029	OTHER	S
lcl|CP010341.1_prot_AJQ90968.1_1232	RM25_RS06190	Metal transport system ABC transporter substrate-binding protein	26040000	23201000	48932000	24836000	25568000	56567000	3	3	11.4	11.4	11.4	33.558	0	28.104	221470000	10	AJQ90968.1_1232	RM25_1254	CytoplasmicMembrane	1	SPII	0.929883	LIPO(Sec/SPII)	P
lcl|CP010341.1_prot_AJQ91202.1_1466	RM25_RS07370	Transcriptional regulator, AsnC family	26020000	33975000	59293000	17056000	0	52471000	2	2	33.7	33.7	33.7	9.7419	0	21.937	201940000	7	AJQ91202.1_1466	RM25_1493	Cytoplasmic	0	CYT	0.024414	OTHER	K
lcl|CP010341.1_prot_AJQ90912.1_1176	RM25_RS05905	Tryptophan--tRNA ligase	25979000	13033000	94898000	11655000	11788000	66043000	4	4	11.5	11.5	11.5	42.611	0	28.062	250220000	11	AJQ90912.1_1176	RM25_1197	Cytoplasmic	0	CYT	0.097646	OTHER	J
lcl|CP010341.1_prot_AJQ89958.1_222	RM25_RS01115	Putative electron transfer flavoprotein FixA	25951000	39794000	77920000	39512000	58683000	62372000	5	5	24.7	24.7	24.7	25.759	0	51.789	343240000	17	AJQ89958.1_222	RM25_0226	Unknown	0	CYT	0.048054	OTHER
lcl|CP010341.1_prot_AJQ90720.1_984	RM25_RS04940	Tryptophan synthase alpha chain	25740000	23584000	95454000	29365000	51854000	73379000	5	5	19.8	19.8	19.8	31.267	0	33.98	312750000	7	AJQ90720.1_984	RM25_1003	Cytoplasmic	0	CYT	0.076670	OTHER	E
lcl|CP010341.1_prot_AJQ89847.1_111	RM25_RS00560	Putative cystathionine beta-lyase PatB	25696000	38681000	91683000	41821000	30545000	51098000	3	3	7	7	7	45.389	0	21.014	306640000	6	AJQ89847.1_111	RM25_0112	Cytoplasmic	0	CYT	0.084048	OTHER	E
lcl|CP010341.1_prot_AJQ90315.1_579	RM25_RS02890	Glutamine--fructose-6-phosphate transaminase (isomerizing)	25486000	23260000	85534000	27599000	24026000	53410000	5	5	9.1	9.1	9.1	66.893	0	37.101	251860000	12	AJQ90315.1_579	RM25_0588	Cytoplasmic	0	CYT	0.066484	OTHER	M
lcl|CP010341.1_prot_AJQ90216.1_480	RM25_RS02380	NADH dehydrogenase subunit I J nuoJ	25462000	17455000	59159000	43457000	53861000	90350000	3	3	21.5	21.5	21.5	30.687	0	51.353	324710000	11	AJQ90216.1_480	RM25_0485	CytoplasmicMembrane	5	TMH	0.940824	OTHER	C
lcl|CP010341.1_prot_AJQ90937.1_1201	RM25_RS06040	Hypothetical protein	25454000	32112000	50319000	46065000	46708000	62097000	2	2	18.4	18.4	18.4	15.463	0	19.003	297510000	6	AJQ90937.1_1201	RM25_1223	Cytoplasmic	0	CYT	0.086227	OTHER	S
lcl|CP010341.1_prot_AJQ91012.1_1276	RM25_RS06405	Initiation inhibitor protein	25445000	22568000	79622000	48238000	17576000	41119000	4	4	20.8	20.8	20.8	32.259	0	34.092	278480000	11	AJQ91012.1_1276	RM25_1298	CytoplasmicMembrane	0	CYT	0.056441	OTHER	D
lcl|CP010341.1_prot_AJQ90803.1_1067	RM25_RS05355	UDP-N-acetylglucosamine transferase	25428000	19190000	79167000	27329000	29741000	43983000	6	6	12.3	12.3	12.3	53.33	0	45.189	253350000	16	AJQ90803.1_1067	RM25_1086	Cytoplasmic	0	CYT	0.057491	OTHER	M
lcl|CP010341.1_prot_AJQ90163.1_427	RM25_RS02100	Protein GrpE	25382000	19348000	60809000	24568000	35903000	69690000	2	2	16.2	16.2	16.2	22.908	0	33.492	250200000	9	AJQ90163.1_427	RM25_0431	Cytoplasmic	0	CYT	0.130924	OTHER	O
lcl|CP010341.1_prot_AJQ91497.1_1761	RM25_RS08840	Hypothetical protein	25034000	27831000	61369000	84112000	58506000	84878000	2	2	18.3	18.3	18.3	8.8387	0	20.649	424430000	13	AJQ91497.1_1761	RM25_1793	CytoplasmicMembrane	0	CYT	0.036916	OTHER
lcl|CP010341.1_prot_AJQ91097.1_1361	RM25_RS06835	Transcription termination factor NusA	24985000	17021000	86278000	26391000	18348000	17215000	5	5	19.3	19.3	19.3	38.234	0	34.148	196620000	5	AJQ91097.1_1361	RM25_1387	Cytoplasmic	0	CYT	0.078389	OTHER	K
lcl|CP010341.1_prot_AJQ91903.1_2167	RM25_RS10855	Aliphatic compound ABC transporter, periplasmic substrate-binding protein	24885000	15310000	21247000	26086000	31024000	54060000	3	3	12.6	12.6	12.6	34.78	0	16.285	191670000	4	AJQ91903.1_2167	RM25_2199	Unknown	0	SPII	0.557823	LIPO(Sec/SPII)
lcl|CP010341.1_prot_AJQ90192.1_456	RM25_RS02260	Hypothetical protein	24845000	19969000	46472000	23955000	26089000	70279000	4	4	27.4	27.4	27.4	23.801	0	31.45	234140000	14	AJQ90192.1_456	RM25_0461	Unknown	1	SPI	0.645929	SP(Sec/SPI)
lcl|CP010341.1_prot_AJQ91830.1_2094	RM25_RS10505	Triose-phosphate isomerase	24775000	22297000	52868000	8707600	23054000	28977000	3	3	18.8	18.8	18.8	26.382	0	23.081	177500000	11	AJQ91830.1_2094	RM25_2126	Cytoplasmic	0	CYT	0.081204	OTHER	G
lcl|CP010341.1_prot_AJQ90929.1_1193	RM25_RS05995	Peptide chain release factor 2	24740000	38402000	85541000	82411000	70526000	90540000	6	6	22.5	22.5	22.5	41.071	0	70.129	456590000	18	AJQ90929.1_1193	RM25_1214	Cytoplasmic	0	CYT	0.135406	OTHER	J
lcl|CP010341.1_prot_AJQ91243.1_1507	RM25_RS07570	Putative O-methyltransferase	24676000	29214000	63120000	28524000	34576000	52986000	4	4	30.8	30.8	30.8	23.723	0	30.546	257960000	11	AJQ91243.1_1507	RM25_1534	CytoplasmicMembrane	0	CYT	0.081803	OTHER	S
lcl|CP010341.1_prot_AJQ91198.1_1462	RM25_RS07350	3-deoxy-7-phosphoheptulonate synthase	24525000	11965000	73883000	45406000	46417000	67300000	4	4	11.2	11.2	11.2	49.549	0	27.356	286270000	9	AJQ91198.1_1462	RM25_1489	Cytoplasmic	0	CYT	0.095401	OTHER	E
lcl|CP010341.1_prot_AJQ91045.1_1309	RM25_RS06570	L-cysteine:1D-myo-inositol 2-amino-2-deoxy-alpha-D-glucopyranoside ligase	24490000	26325000	69362000	38407000	40150000	54517000	3	3	8.9	8.9	8.9	46.019	0	24.051	274660000	8	AJQ91045.1_1309	RM25_1334	Cytoplasmic	0	CYT	0.109855	OTHER	J
lcl|CP010341.1_prot_AJQ91824.1_2088	RM25_RS10475	FGGY-family pentulose kinase	24406000	25428000	59008000	2588300	31500000	50672000	3	3	5.5	5.5	5.5	56.508	0	18.005	196930000	6	AJQ91824.1_2088	RM25_2120	Cytoplasmic	0	CYT	0.180471	OTHER	G
lcl|CP010341.1_prot_AJQ90310.1_574	RM25_RS02865	Elongation factor G fusA2	24319000	22845000	68006000	49417000	48752000	160100000	4	4	5.4	5.4	5.4	75.085	0	24.77	406270000	10	AJQ90310.1_574	RM25_0583	Cytoplasmic	0	CYT	0.081190	OTHER	J
lcl|CP010341.1_prot_AJQ91831.1_2095	RM25_RS10510	DAK1 domain protein	24056000	13325000	31122000	6260400	9962100	12939000	4	4	7.5	7.5	7.5	58.242	0	23.643	113120000	5	AJQ91831.1_2095	RM25_2127	Cytoplasmic	0	CYT	0.078968	OTHER	G
lcl|CP010341.1_prot_AJQ90313.1_577	RM25_RS02880	Phosphoglucosamine mutase	23673000	13223000	71621000	65117000	41103000	75771000	5	5	15.2	15.2	15.2	46.255	0	42.183	313870000	10	AJQ90313.1_577	RM25_0586	Cytoplasmic	0	CYT	0.040137	OTHER	G
lcl|CP010341.1_prot_AJQ91139.1_1403	RM25_RS07050	Electron transport protein	23560000	32856000	56123000	26693000	43999000	53610000	2	2	21.2	21.2	21.2	12.989	0	17.166	255380000	14	AJQ91139.1_1403	RM25_1429	Unknown	0	CYT	0.497848	OTHER
lcl|CP010341.1_prot_AJQ91635.1_1899	RM25_RS09525	Hypothetical protein	23214000	19489000	67240000	19981000	20356000	22681000	2	2	16.1	16.1	16.1	12.989	0	16.328	191870000	8	AJQ91635.1_1899	RM25_1931	Unknown	0	CYT	0.078370	OTHER
lcl|CP010341.1_prot_AJQ91488.1_1752	RM25_RS08795	Transcriptional regulator, CarD family	23048000	30817000	64466000	40192000	30875000	63193000	2	2	12.4	12.4	12.4	18.2	0	13.14	285730000	6	AJQ91488.1_1752	RM25_1784	Cytoplasmic	0	CYT	0.034394	OTHER	K
lcl|CP010341.1_prot_AJQ90189.1_453	RM25_RS02245	Dehydrogenase	22978000	28376000	70915000	41107000	5701900	19539000	4	4	12.3	12.3	12.3	36.254	0	30.72	204030000	10	AJQ90189.1_453	RM25_0458	Cytoplasmic	0	CYT	0.045928	OTHER	C
lcl|CP010341.1_prot_AJQ91507.1_1771	RM25_RS12355	Uroporphyrinogen decarboxylase	22824000	7926600	79696000	13114000	21294000	39366000	4	4	9.8	9.8	9.8	66.07	0	39.694	192930000	9	AJQ91507.1_1771	RM25_1803	Cytoplasmic	0	CYT	0.055389	OTHER	H
lcl|CP010341.1_prot_AJQ90463.1_727	RM25_RS03595	Tetrapyrrole methylase, precorrin-3 methylase, CbiF	22646000	45421000	143420000	38604000	57024000	85350000	6	6	29.2	29.2	29.2	33.891	0	51.162	410550000	14	AJQ90463.1_727	RM25_0736	Cytoplasmic	0	CYT	0.081466	OTHER	H
lcl|CP010341.1_prot_AJQ90722.1_986	RM25_RS04950	Ferredoxin-dependent glutamate synthase NADPH large subunit gltB	22558000	2646700	19273000	10303000	23664000	24566000	8	8	8.1	8.1	8.1	164.11	0	48.053	103010000	9	AJQ90722.1_986	RM25_1005	CytoplasmicMembrane	0	CYT	0.089727	OTHER	E
lcl|CP010341.1_prot_AJQ91542.1_1806	RM25_RS09060	Putative aldehyde dehydrogenase AldA	22152000	2750600	249780000	102930000	22929000	22355000	10	10	28.7	28.7	28.7	53.436	0	144.94	432690000	15	AJQ91542.1_1806	RM25_1838	Cytoplasmic	0	CYT	0.084271	OTHER	C
lcl|CP010341.1_prot_AJQ91570.1_1834	RM25_RS09200	FHA domain protein	22149000	33670000	57825000	36501000	32592000	42120000	5	5	26.5	26.5	26.5	26.018	0	49.206	254270000	17	AJQ91570.1_1834	RM25_1866	Cytoplasmic	0	CYT	0.097523	OTHER	T
lcl|CP010341.1_prot_AJQ92028.1_2292	RM25_RS11475	Citrate (Si)-synthase	22123000	11672000	80762000	51078000	45182000	55101000	5	5	12.9	12.9	12.9	47.554	0	35.756	294370000	8	AJQ92028.1_2292	RM25_2325	Cytoplasmic	0	CYT	0.118794	OTHER	C
lcl|CP010341.1_prot_AJQ91940.1_2204	RM25_RS11040	Hypothetical protein	21837000	26729000	42643000	19793000	21580000	10267000	2	2	9.2	9.2	9.2	29.24	0	14.456	142850000	5	AJQ91940.1_2204	RM25_2236	Cytoplasmic	0	CYT	0.316482	OTHER
lcl|CP010341.1_prot_AJQ91930.1_2194	RM25_RS12100	Conserved transmembrane protein	21808000	45596000	0	8984300	0	0	1	1	3.5	3.5	3.5	55.13	0.0023121	10.479	76389000	2	AJQ91930.1_2194	RM25_2226	CytoplasmicMembrane	9	TMH	0.922888	OTHER	M
lcl|CP010341.1_prot_AJQ90211.1_475	RM25_RS02355	NADH dehydrogenase subunit E	21700000	28265000	65271000	45323000	49543000	79300000	3	3	11.9	11.9	11.9	25.936	0	18.142	308670000	4	AJQ90211.1_475	RM25_0480	Cytoplasmic	0	CYT	0.098946	OTHER	C
lcl|CP010341.1_prot_AJQ91339.1_1603	RM25_RS08015	Hypothetical protein	21489000	27710000	53096000	14236000	15673000	19016000	3	3	31.3	31.3	31.3	14.903	0	20.113	159990000	5	AJQ91339.1_1603	RM25_1630	Cytoplasmic	0	CYT	0.093249	OTHER
lcl|CP010341.1_prot_AJQ91509.1_1773	RM25_RS08900	Glutamyl-tRNA reductase	21327000	21195000	62269000	10287000	35077000	64050000	6	6	16.5	16.5	16.5	44.023	0	36.096	222870000	9	AJQ91509.1_1773	RM25_1805	Cytoplasmic	0	CYT	0.033857	OTHER	H
lcl|CP010341.1_prot_AJQ90718.1_982	RM25_RS04930	Indole-3-glycerol phosphate synthase	21310000	39228000	95894000	22210000	45927000	63040000	6	6	28.3	28.3	28.3	30.352	0	49.862	302600000	10	AJQ90718.1_982	RM25_1001	Cytoplasmic	0	CYT	0.042930	OTHER	E
lcl|CP010341.1_prot_AJQ91654.1_1918	RM25_RS09615	Putative flavin-containing monoamine oxidase AofH	21165000	21278000	50273000	13440000	45947000	28139000	4	4	12.9	12.9	12.9	49.022	0	30.637	184480000	9	AJQ91654.1_1918	RM25_1950	Cytoplasmic	0	CYT	0.082482	OTHER	E
lcl|CP010341.1_prot_AJQ91261.1_1525	RM25_RS07655	Aspartate racemase	21086000	24588000	84525000	32445000	34443000	72073000	3	3	14.6	14.6	14.6	25.992	0	29.027	285250000	17	AJQ91261.1_1525	RM25_1552	Cytoplasmic	0	CYT	0.077248	LIPO(Sec/SPII)
lcl|CP010341.1_prot_AJQ91642.1_1906	RM25_RS09560	Hypoxanthine phosphoribosyltransferase	20938000	30258000	55014000	55577000	70073000	61086000	4	4	27.9	27.9	27.9	20.03	0	31.487	338860000	15	AJQ91642.1_1906	RM25_1938	Cytoplasmic	0	CYT	0.038314	OTHER	F
lcl|CP010341.1_prot_AJQ90427.1_691	RM25_RS03420	Mannose-1-phosphate guanylyltransferase	20814000	21424000	59918000	20134000	31525000	51830000	4	4	13.4	13.4	13.4	38.941	0	24.882	219060000	9	AJQ90427.1_691	RM25_0700	Cytoplasmic	0	CYT	0.050290	OTHER	M
lcl|CP010341.1_prot_AJQ90985.1_1249	RM25_RS06275	Propanediol utilization protein PduB	20766000	675390	46354000	5099300	3620900	0	2	2	12.3	12.3	12.3	27.383	0	25.558	76516000	4	AJQ90985.1_1249	RM25_1271	Unknown	0	CYT	0.056528	OTHER
lcl|CP010341.1_prot_AJQ89896.1_160	RM25_RS00810	Shikimate dehydrogenase	20565000	21350000	51666000	0	0	20682000	3	3	12.5	12.5	12.5	29.183	0	33.145	124600000	4	AJQ89896.1_160	RM25_0164	Cytoplasmic	0	CYT	0.040835	OTHER	E
lcl|CP010341.1_prot_AJQ90059.1_323	RM25_RS01600	Hypothetical protein	20355000	17081000	53289000	15734000	25744000	38985000	3	3	21.9	21.9	21.9	14.975	0	36.841	191960000	12	AJQ90059.1_323	RM25_0327	Unknown	0	CYT	0.292168	OTHER
lcl|CP010341.1_prot_AJQ91066.1_1330	RM25_RS06685	UPF0109 protein	20340000	29409000	56726000	36814000	35086000	83051000	3	3	52.4	52.4	52.4	9.5538	0	41.038	281140000	14	AJQ91066.1_1330	RM25_1356	Cytoplasmic	0	CYT	0.047103	OTHER	S
lcl|CP010341.1_prot_AJQ91894.1_2158	RM25_RS10810	Cyanophycinase	20338000	16416000	38318000	18923000	16846000	26499000	3	3	21.1	21.1	21.1	30.854	0	25.074	157490000	2	AJQ91894.1_2158	RM25_2190	CytoplasmicMembrane	0	CYT	0.287540	OTHER	PQ
lcl|CP010341.1_prot_AJQ90238.1_502	RM25_RS12230	Preprotein translocase, SecE subunit	20334000	25693000	56263000	41344000	38803000	64122000	1	1	6.2	6.2	6.2	21.241	0	24.683	274090000	7	AJQ90238.1_502	RM25_0511	Cytoplasmic	1	CYT	0.903705	OTHER	U
lcl|CP010341.1_prot_AJQ90756.1_1020	RM25_RS05115	Chorismate synthase	20297000	11953000	60742000	29154000	43264000	50392000	5	5	18.2	18.2	18.2	42.724	0	35.246	243850000	11	AJQ90756.1_1020	RM25_1039	Cytoplasmic	0	CYT	0.056728	OTHER	E
lcl|CP010341.1_prot_AJQ90081.1_345	RM25_RS01685	CRISPR-associated helicase Cas3, Anaes-subtype	19929000	5786600	44014000	10878000	15536000	37934000	6	6	10.1	10.1	10.1	93.073	0	37.589	146870000	10	AJQ90081.1_345	RM25_0349	Unknown	0	CYT	0.103749	OTHER
lcl|CP010341.1_prot_AJQ90109.1_373	RM25_RS01830	Adenylosuccinate lyase	19914000	3012600	112970000	20364000	13899000	16836000	5	5	12.4	12.4	12.4	51.911	0	85.461	195590000	6	AJQ90109.1_373	RM25_0377	Cytoplasmic	0	CYT	0.040084	OTHER	F
lcl|CP010341.1_prot_AJQ91112.1_1376	RM25_RS06915	Peptide deformylase	19344000	20368000	67638000	0	28454000	34269000	2	2	12.1	12.1	12.1	22.715	0	16.769	188300000	5	AJQ91112.1_1376	RM25_1402	Unknown	0	CYT	0.128958	OTHER	J
lcl|CP010341.1_prot_AJQ90531.1_795	RM25_RS03965	GTPase obg	19340000	26685000	68249000	40915000	13227000	50554000	5	5	12.6	12.6	12.6	57.313	0	43.628	313790000	12	AJQ90531.1_795	RM25_0807	Cytoplasmic	0	CYT	0.094936	OTHER	S
lcl|CP010341.1_prot_AJQ91738.1_2002	RM25_RS10055	Sulfate adenylyltransferase subunit 2	19266000	13029000	18545000	50766000	66127000	60177000	4	4	18.6	18.6	18.6	39.392	0	26.215	267390000	7	AJQ91738.1_2002	RM25_2034	Cytoplasmic	0	CYT	0.283592	OTHER	EH
lcl|CP010341.1_prot_AJQ91604.1_1868	RM25_RS09370	Mycothiol acetyltransferase	19238000	32381000	72554000	18147000	5162600	24638000	4	4	15.7	15.7	15.7	34.301	0	26.801	210920000	6	AJQ91604.1_1868	RM25_1900	Cytoplasmic	0	CYT	0.142919	OTHER	K
lcl|CP010341.1_prot_AJQ89905.1_169	RM25_RS00855	Acetyltransferase	19137000	26156000	87305000	975720	10263000	47404000	3	3	36.5	36.5	36.5	11.668	0	28.23	201450000	7	AJQ89905.1_169	RM25_0173	Cytoplasmic	0	CYT	0.253136	OTHER
lcl|CP010341.1_prot_AJQ90706.1_970	RM25_RS04870	Sua5/YciO/YrdC/YwlC family protein	19063000	1922200	58420000	31511000	41707000	7776800	2	2	16.6	16.6	16.6	22.663	0	33.412	201600000	5	AJQ90706.1_970	RM25_0989	Cytoplasmic	0	CYT	0.080897	OTHER	J
lcl|CP010341.1_prot_AJQ91595.1_1859	RM25_RS09330	UPF0678 fatty acid-binding protein-like protein	19061000	29531000	45233000	36149000	32297000	25499000	2	2	12.6	12.6	12.6	18.883	0	17.735	214110000	10	AJQ91595.1_1859	RM25_1891	Unknown	0	CYT	0.790482	OTHER	S
lcl|CP010341.1_prot_AJQ89937.1_201	RM25_RS01015	Pyruvate dehydrogenase E1 component, alpha subunit	18956000	23715000	85212000	7566700	24520000	48112000	5	5	19.2	19.2	19.2	40.517	0	39.781	222980000	11	AJQ89937.1_201	RM25_0205	Cytoplasmic	0	CYT	0.419936	OTHER	C
lcl|CP010341.1_prot_AJQ91845.1_2109	RM25_RS10570	Glycogen debranching enzyme GlgX	18808000	13613000	60856000	31467000	30250000	42520000	3	3	4.8	4.8	4.8	79.701	0	21.441	205450000	10	AJQ91845.1_2109	RM25_2141	Cytoplasmic	0	CYT	0.246574	OTHER	G
lcl|CP010341.1_prot_AJQ90831.1_1095	RM25_RS05495	1,4-alpha-glucan branching enzyme GlgB	18625000	4558000	42018000	10279000	28135000	34604000	5	5	9.6	9.6	9.6	72.667	0	35.487	139780000	10	AJQ90831.1_1095	RM25_1114	Cytoplasmic	0	CYT	0.282269	OTHER	G
lcl|CP010341.1_prot_AJQ90841.1_1105	RM25_RS05545	ATP:cob(I)alamin adenosyltransferase	18533000	17973000	96721000	16556000	5932400	18771000	5	5	36.1	36.1	36.1	22.197	0	57.557	179460000	11	AJQ90841.1_1105	RM25_1124	Cytoplasmic	0	CYT	0.077854	OTHER	S
lcl|CP010341.1_prot_AJQ91192.1_1456	RM25_RS07320	DNA or RNA helicase	18525000	17166000	32030000	12828000	25349000	44784000	4	4	6.9	6.9	6.9	81.178	0	30.298	160550000	11	AJQ91192.1_1456	RM25_1483	Cytoplasmic	0	CYT	0.062244	OTHER	L
lcl|CP010341.1_prot_AJQ89862.1_126	RM25_RS00635	Hypothetical protein	18441000	12730000	46885000	21055000	11058000	27159000	5	5	10.8	10.8	10.8	68.896	0	37.415	152820000	8	AJQ89862.1_126	RM25_0127	CytoplasmicMembrane	1	CYT	0.925145	OTHER
lcl|CP010341.1_prot_AJQ91437.1_1701	RM25_RS08530	Hypothetical protein	18408000	22904000	32752000	31511000	0	0	1	1	15.5	15.5	15.5	11.876	0	25.535	105570000	5	AJQ91437.1_1701	RM25_1729	Unknown	0	CYT	0.053782	OTHER
lcl|CP010341.1_prot_AJQ90170.1_434	RM25_RS02135	Formate--tetrahydrofolate ligase	18394000	14422000	51239000	7956200	18102000	55840000	5	5	10	10	10	59.184	0	30.71	169560000	10	AJQ90170.1_434	RM25_0438	Cytoplasmic	0	CYT	0.054872	OTHER	F
lcl|CP010341.1_prot_AJQ90431.1_695	RM25_RS03440	Hypothetical protein	18291000	18642000	12029000	6557500	14333000	23719000	5	5	14.4	14.4	14.4	45.249	0	40.996	100110000	4	AJQ90431.1_695	RM25_0704	Unknown	1	CYT	0.203353	OTHER
lcl|CP010341.1_prot_AJQ91616.1_1880	RM25_RS09430	Mycothione reductase	18237000	11577000	33750000	13460000	6550000	14380000	3	3	9.9	9.9	9.9	53.733	0	25.544	101310000	8	AJQ91616.1_1880	RM25_1912	Cytoplasmic	0	CYT	0.083596	OTHER	C
lcl|CP010341.1_prot_AJQ90173.1_437	RM25_RS02150	UPF0237 protein	18233000	15630000	48754000	40750000	28795000	32773000	3	3	38.2	38.2	38.2	9.8172	0	23.188	201890000	12	AJQ90173.1_437	RM25_0441	Cytoplasmic	0	CYT	0.023025	OTHER
lcl|CP010341.1_prot_AJQ91576.1_1840	RM25_RS11995	Hypothetical protein	18076000	8434000	31507000	26759000	29682000	53212000	4	4	9.2	9.2	9.2	60.011	0	96.805	174890000	11	AJQ91576.1_1840	RM25_1872	CytoplasmicMembrane	1	CYT	0.956603	OTHER	KLT
lcl|CP010341.1_prot_AJQ90927.1_1191	RM25_RS05985	Cell division protein FtsX	18075000	57768000	40701000	2005600	9845000	20819000	1	1	4.3	4.3	4.3	33.638	0	55.804	154700000	5	AJQ90927.1_1191	RM25_1212	CytoplasmicMembrane	4	SPI	0.851227	SP(Sec/SPI)	D
lcl|CP010341.1_prot_AJQ92016.1_2280	RM25_RS11415	Putative xylan esterase	18046000	12191000	40517000	12148000	8547500	19753000	3	3	15.3	15.3	15.3	35.23	0	31.615	116900000	4	AJQ92016.1_2280	RM25_2313	CytoplasmicMembrane	0	CYT	0.057841	OTHER
lcl|CP010341.1_prot_AJQ90857.1_1121	RM25_RS05625	Peptide chain release factor 1	18011000	20418000	49637000	0	74277000	16885000	2	2	6.4	6.4	6.4	39.329	0.0045767	10.133	179230000	1	AJQ90857.1_1121	RM25_1140	Cytoplasmic	0	CYT	0.101060	OTHER	J
lcl|CP010341.1_prot_AJQ91480.1_1744	RM25_RS08755	Cysteine--tRNA ligase	17909000	21038000	74004000	12493000	14016000	26590000	5	5	12	12	12	51.793	0	33.817	170290000	8	AJQ91480.1_1744	RM25_1776	Cytoplasmic	0	CYT	0.154515	OTHER	J
lcl|CP010341.1_prot_AJQ90212.1_476	RM25_RS02360	NADH-quinone oxidoreductase, F subunit	17902000	6686200	55845000	37191000	38574000	77509000	3	3	7.4	7.4	7.4	48.644	0	24.366	245000000	8	AJQ90212.1_476	RM25_0481	Cytoplasmic	0	CYT	0.174933	OTHER	C
lcl|CP010341.1_prot_AJQ91636.1_1900	RM25_RS09530	2-amino-4-hydroxy-6-hydroxymethyldihydropteridine diphosphokinase	17850000	22736000	64232000	31116000	11386000	44476000	5	5	30.9	30.9	30.9	19.83	0	29.428	191800000	6	AJQ91636.1_1900	RM25_1932	Cytoplasmic	0	CYT	0.135337	OTHER	H
lcl|CP010341.1_prot_AJQ90164.1_428	RM25_RS02105	Chaperone protein DnaJ	17812000	12842000	44765000	45594000	38503000	59939000	3	3	13.6	13.6	13.6	40.755	0	24.216	252770000	10	AJQ90164.1_428	RM25_0432	Cytoplasmic	0	CYT	0.757186	OTHER	O
lcl|CP010341.1_prot_AJQ89890.1_154	RM25_RS00765	NAD(P)H quinone oxidoreductase, PIG3 family	17766000	16607000	50566000	26594000	32874000	38482000	2	2	7.5	7.5	7.5	35.013	0	25.366	199020000	16	AJQ89890.1_154	RM25_0155	Cytoplasmic	0	CYT	0.043173	OTHER	C
lcl|CP010341.1_prot_AJQ90026.1_290	RM25_RS01445	Hypothetical protein	17521000	31652000	65873000	20231000	27542000	49721000	6	6	9.5	9.5	9.5	92.256	0	74.761	235060000	19	AJQ90026.1_290	RM25_0294	Cytoplasmic	0	CYT	0.736797	OTHER
lcl|CP010341.1_prot_AJQ90910.1_1174	RM25_RS05895	Hypothetical protein	17423000	19213000	37252000	31415000	6023200	48518000	2	2	11.2	11.2	11.2	26.859	0	13.971	159840000	7	AJQ90910.1_1174	RM25_1195	Cytoplasmic	0	CYT	0.064181	OTHER	S
lcl|CP010341.1_prot_AJQ90793.1_1057	RM25_RS05305	Putative sulfonate/nitrate/taurine transport system substrate-binding protein	17417000	18753000	33316000	0	22102000	42684000	2	2	7.5	7.5	7.5	35.362	0	19.584	134270000	10	AJQ90793.1_1057	RM25_1076	Unknown	0	SPII	0.181707	LIPO(Sec/SPII)	P
lcl|CP010341.1_prot_AJQ90639.1_903	RM25_RS04500	Hypothetical protein	17406000	25415000	53063000	30510000	29685000	44444000	4	4	16.1	16.1	16.1	46.58	0	71.939	228310000	11	AJQ90639.1_903	RM25_0917	Cytoplasmic	0	CYT	0.864957	OTHER	S
lcl|CP010341.1_prot_AJQ90686.1_950	RM25_RS04750	Cobinamide kinase/cobinamide phosphate guanylyltransferase	17327000	7734300	19628000	43844000	39986000	70140000	4	4	25.1	25.1	25.1	23.919	0	32.314	221870000	10	AJQ90686.1_950	RM25_0967	Unknown	0	CYT	0.103898	OTHER	H
lcl|CP010341.1_prot_AJQ90541.1_805	RM25_RS04015	Hypothetical protein	17279000	27966000	34258000	13538000	23960000	30407000	1	1	7.7	7.7	7.7	25.33	0	57.88	160250000	7	AJQ90541.1_805	RM25_0817	Unknown	1	CYT	0.959914	OTHER
lcl|CP010341.1_prot_AJQ91329.1_1593	RM25_RS07965	Putative membrane protein	17260000	0	3965100	0	4117400	3874800	2	2	15.3	15.3	15.3	15.134	0	11.767	30694000	1	AJQ91329.1_1593	RM25_1620	Unknown	0	CYT	0.033149	OTHER
lcl|CP010341.1_prot_AJQ90930.1_1194	RM25_RS06000	GatB/YqeY domain protein	17189000	18820000	16107000	33634000	38263000	42514000	2	2	13.7	13.7	13.7	16.553	0	19.334	191690000	13	AJQ90930.1_1194	RM25_1215	Cytoplasmic	0	CYT	0.033844	OTHER	S
lcl|CP010341.1_prot_AJQ91618.1_1882	RM25_RS09440	Uroporphyrin-III C-methyltransferase/uroporphyrinogen-III synthase	17097000	13603000	37680000	24597000	17477000	47272000	4	4	9.3	9.3	9.3	57.187	0	29.955	180840000	17	AJQ91618.1_1882	RM25_1914	Cytoplasmic	0	CYT	0.058666	OTHER	H
lcl|CP010341.1_prot_AJQ90319.1_583	RM25_RS13145	Hypothetical protein	17077000	29853000	59118000	39547000	46239000	76632000	4	4	5	5	5	116.91	0	39.17	302670000	13	AJQ90319.1_583	RM25_0592	Cytoplasmic	0	CYT	0.790250	OTHER	L
lcl|CP010341.1_prot_AJQ91698.1_1962	RM25_RS09850	Hypothetical protein	16932000	14038000	30881000	17916000	24305000	42345000	1	1	11.3	11.3	11.3	15.348	0	43.529	162480000	7	AJQ91698.1_1962	RM25_1994	CytoplasmicMembrane	2	CYT	0.953696	OTHER
lcl|CP010341.1_prot_AJQ90689.1_953	RM25_RS04765	Adenosylcobyric acid synthase (glutamine-hydrolyzing)	16879000	25799000	64721000	18328000	14495000	25787000	5	5	11.9	11.9	11.9	51.726	0	29.848	174300000	7	AJQ90689.1_953	RM25_0970	Cytoplasmic	0	CYT	0.081341	OTHER	H
lcl|CP010341.1_prot_AJQ90781.1_1045	RM25_RS05240	Cytidylate kinase	16835000	30914000	30446000	17064000	26863000	18281000	3	3	17	17	17	24.303	0	21.729	154810000	10	AJQ90781.1_1045	RM25_1064	Cytoplasmic	0	CYT	0.054611	OTHER
lcl|CP010341.1_prot_AJQ91177.1_1441	RM25_RS07245	UDP-N-acetylmuramate--L-alanine ligase	16823000	14576000	36475000	5533300	17580000	19403000	4	4	10.8	10.8	10.8	51.208	0	25.654	113480000	9	AJQ91177.1_1441	RM25_1468	Cytoplasmic	0	CYT	0.067919	OTHER	M
lcl|CP010341.1_prot_AJQ91251.1_1515	RM25_RS07605	2,3,4,5-tetrahydropyridine-2,6-dicarboxylate N-succinyltransferase	16633000	7959400	39382000	7594300	20195000	32138000	2	2	9.6	9.6	9.6	32.641	0	33.535	128060000	5	AJQ91251.1_1515	RM25_1542	Cytoplasmic	0	CYT	0.081592	OTHER	E
lcl|CP010341.1_prot_AJQ89975.1_239	RM25_RS01195	Putative iron-siderophore transport system, periplasmic binding protein	16621000	10185000	65565000	87188000	87018000	192120000	2	2	13	13	13	34.454	0	44.363	498810000	14	AJQ89975.1_239	RM25_0243	Unknown	0	SPII	0.816934	LIPO(Sec/SPII)	P
lcl|CP010341.1_prot_AJQ91936.1_2200	RM25_RS11025	Putative alcohol dehydrogenase AdhA	16589000	12183000	50579000	25492000	23312000	31892000	3	3	8	8	8	35.92	0	19.973	177040000	8	AJQ91936.1_2200	RM25_2232	Cytoplasmic	0	CYT	0.072622	OTHER
lcl|CP010341.1_prot_AJQ89830.1_94	RM25_RS00465	Putative helicase	16506000	14405000	24340000	37817000	45083000	79708000	5	5	6.4	6.4	6.4	124.74	0	35.792	254380000	8	AJQ89830.1_94	RM25_0095	Cytoplasmic	0	CYT	0.082579	OTHER
lcl|CP010341.1_prot_AJQ89984.1_248	RM25_RS01240	Glycerol-3-phosphate transporter	16421000	10610000	35121000	35940000	42636000	80853000	1	1	3.6	3.6	3.6	51.39	0	12.05	265350000	8	AJQ89984.1_248	RM25_0252	CytoplasmicMembrane	10	CYT	0.956760	OTHER	G
lcl|CP010341.1_prot_AJQ92041.1_2305	RM25_RS11540	CCA tRNA nucleotidyltransferase	16398000	6774000	35315000	20810000	6359800	26026000	4	4	11.1	11.1	11.1	55.274	0	29.641	125230000	5	AJQ92041.1_2305	RM25_2338	Cytoplasmic	0	CYT	0.067919	OTHER	J
lcl|CP010341.1_prot_AJQ91121.1_1385	RM25_RS06960	Macrolide ABC transporter ATP-binding protein	16380000	17020000	57732000	29079000	20723000	45425000	5	5	13	13	13	57.747	0	37.527	201230000	13	AJQ91121.1_1385	RM25_1411	Cytoplasmic	0	CYT	0.063686	OTHER	S
lcl|CP010341.1_prot_AJQ90190.1_454	RM25_RS02250	Hypothetical protein	16310000	27128000	21074000	0	38763000	43545000	2	2	23.1	23.1	23.1	12.14	0	14.466	156930000	4	AJQ90190.1_454	RM25_0459	Unknown	0	SPI	0.127638	OTHER
lcl|CP010341.1_prot_AJQ90436.1_700	RM25_RS03465	Phospho-glucose isomerase C-terminal domain protein	16285000	23101000	51590000	16249000	34954000	53418000	6	6	22.2	22.2	22.2	34.901	0	45.822	210720000	16	AJQ90436.1_700	RM25_0709	Unknown	0	CYT	0.037488	OTHER	K
lcl|CP010341.1_prot_AJQ90176.1_440	RM25_RS02165	Phosphoribosylformylglycinamidine cyclo-ligase	16167000	21294000	38307000	4983800	24056000	28185000	4	4	19.5	19.5	19.5	36.474	0	32.997	154360000	8	AJQ90176.1_440	RM25_0444	Cytoplasmic	0	CYT	0.053108	OTHER	F
lcl|CP010341.1_prot_AJQ91518.1_1782	RM25_RS08945	Putative 5-dehydro-2-deoxygluconokinase	15921000	7334300	24213000	2998200	10617000	47085000	3	3	11.2	11.2	11.2	35.635	0	19.955	108170000	7	AJQ91518.1_1782	RM25_1814	Cytoplasmic	0	CYT	0.071665	OTHER	G
lcl|CP010341.1_prot_AJQ91183.1_1447	RM25_RS07275	UDP-N-acetylmuramoyl-L-alanyl-D-glutamate--2,6-diaminopimelate ligase	15828000	25899000	44522000	9998200	33503000	46897000	6	6	17.4	17.4	17.4	55.429	0	44.679	185770000	8	AJQ91183.1_1447	RM25_1474	Cytoplasmic	0	CYT	0.083079	OTHER	M
lcl|CP010341.1_prot_AJQ90553.1_817	RM25_RS04075	Elongation factor 4	15801000	18521000	21151000	69481000	12233000	27050000	5	5	12	12	12	67.058	0	33.676	194050000	2	AJQ90553.1_817	RM25_0829	CytoplasmicMembrane	0	CYT	0.061255	OTHER	M
lcl|CP010341.1_prot_AJQ91368.1_1632	RM25_RS08160	Transcriptional regulator, TetR family	15762000	4551900	16031000	10133000	5434400	10095000	3	3	22.9	22.9	22.9	26.992	0	22.143	66468000	5	AJQ91368.1_1632	RM25_1659	Unknown	1	CYT	0.375391	OTHER
lcl|CP010341.1_prot_AJQ90772.1_1036	RM25_RS05195	Aminopeptidase C	15735000	2608600	66168000	17454000	23422000	21446000	5	5	13.3	13.3	13.3	50.013	0	44.117	154110000	14	AJQ90772.1_1036	RM25_1055	Cytoplasmic	0	CYT	0.164960	OTHER	E
lcl|CP010341.1_prot_AJQ91216.1_1480	RM25_RS07440	Hypothetical protein	15670000	23329000	40439000	25355000	34742000	40777000	1	1	6.5	6.5	6.5	21.459	0.0044944	9.194	204240000	7	AJQ91216.1_1480	RM25_1507	CytoplasmicMembrane	2	CYT	0.908663	OTHER	S
lcl|CP010341.1_prot_AJQ90423.1_687	RM25_RS03400	Peptidase family S51	15653000	13540000	38797000	16058000	22477000	29734000	2	2	7.1	7.1	7.1	24.878	0	16.394	143930000	5	AJQ90423.1_687	RM25_0696	Unknown	0	CYT	0.067805	OTHER	E
lcl|CP010341.1_prot_AJQ91508.1_1772	RM25_RS08895	Hydroxymethylbilane synthase	15637000	17827000	36042000	15742000	3619300	6784200	3	3	13.9	13.9	13.9	32.825	0	24.338	97192000	5	AJQ91508.1_1772	RM25_1804	Cytoplasmic	0	CYT	0.045502	OTHER	H
lcl|CP010341.1_prot_AJQ90467.1_731	RM25_RS03615	Precorrin-8X methylmutase	15632000	25258000	40161000	32291000	21724000	31009000	3	3	21.2	21.2	21.2	22.952	0	23.052	192920000	10	AJQ90467.1_731	RM25_0740	Cytoplasmic	0	CYT	0.047737	OTHER	H
lcl|CP010341.1_prot_AJQ91214.1_1478	RM25_RS07430	Hypothetical protein	15602000	29338000	35353000	55312000	0	0	1	1	12.5	12.5	12.5	10.473	0.005144	6.6651	135600000	2	AJQ91214.1_1478	RM25_1505	Cytoplasmic	0	CYT	0.107181	OTHER	-
lcl|CP010341.1_prot_AJQ90221.1_485	RM25_RS02405	Putative POLYPRENYL-DIPHOSPHATE SYNTHASE GRCC1	15585000	62258000	102880000	11123000	45607000	86520000	5	5	24	24	24	34.523	0	35.253	356320000	8	AJQ90221.1_485	RM25_0490	Cytoplasmic	0	CYT	0.035045	OTHER	H
lcl|CP010341.1_prot_AJQ91591.1_1855	RM25_RS09310	Surface-anchored fimbrial subunit	15446000	19665000	29940000	0	3672900	15204000	3	3	4.3	4.3	4.3	98.147	0	22.941	83928000	5	AJQ91591.1_1855	RM25_1887	Unknown	1	CYT	0.926733	SP(Sec/SPI)
lcl|CP010341.1_prot_AJQ91085.1_1349	RM25_RS06775	Putative GCN5-related N-acetyltransferase	15232000	22889000	33774000	2431300	4443800	8278100	3	3	19.1	19.1	19.1	17.643	0	23.396	87048000	9	AJQ91085.1_1349	RM25_1375	Cytoplasmic	0	CYT	0.097150	OTHER	K
lcl|CP010341.1_prot_AJQ91229.1_1493	RM25_RS11920	Hypothetical protein	14928000	51635000	28071000	864540	13538000	13522000	4	4	15	15	15	31.344	0	27.89	122560000	10	AJQ91229.1_1493	RM25_1520	Unknown	1	TMH	0.955144	OTHER
lcl|CP010341.1_prot_AJQ90484.1_748	RM25_RS11810	Hypothetical protein	14927000	25256000	93872000	41204000	38995000	45970000	4	4	26.4	26.4	26.4	24.204	0	76.195	287290000	12	AJQ90484.1_748	RM25_0759	Cytoplasmic	0	CYT	0.097572	OTHER	Q
lcl|CP010341.1_prot_AJQ91727.1_1991	RM25_RS10000	NAD(P) transhydrogenase subunit beta	14921000	6305300	34170000	23847000	14048000	28765000	2	2	9.4	9.4	9.4	49.345	0	17.055	131750000	6	AJQ91727.1_1991	RM25_2023	CytoplasmicMembrane	8	TMH	0.928151	OTHER
lcl|CP010341.1_prot_AJQ91583.1_1847	RM25_RS12000	Hypothetical protein	14862000	13890000	44083000	13550000	21616000	28044000	4	4	8.7	8.7	8.7	65.032	0	57.884	142430000	9	AJQ91583.1_1847	RM25_1879	Cytoplasmic	2	CYT	0.965492	OTHER
lcl|CP010341.1_prot_AJQ90590.1_854	RM25_RS04260	3-isopropylmalate dehydratase small subunit	14779000	21055000	52443000	45967000	44359000	71648000	4	4	22.7	22.7	22.7	22.153	0	25.865	307930000	17	AJQ90590.1_854	RM25_0868	Cytoplasmic	0	CYT	0.248403	OTHER	E
lcl|CP010341.1_prot_AJQ90774.1_1038	RM25_RS05205	Methionine synthase	14727000	20727000	47212000	14539000	19783000	36124000	6	6	5.8	5.8	5.8	124.89	0	46.916	162620000	10	AJQ90774.1_1038	RM25_1057	Cytoplasmic	0	CYT	0.061351	OTHER
lcl|CP010341.1_prot_AJQ90654.1_918	RM25_RS04570	Alpha-ketoglutarate transporter, MFS super	14655000	11744000	16367000	23562000	35804000	55952000	2	2	6.5	6.5	6.5	50.3	0	17.736	179690000	12	AJQ90654.1_918	RM25_0932	CytoplasmicMembrane	10	CYT	0.963217	OTHER
lcl|CP010341.1_prot_AJQ90557.1_821	RM25_RS04095	Heat-inducible transcription repressor hrcA	14625000	15623000	24848000	974000	7358000	19550000	3	3	14	14	14	36.115	0	15.979	94476000	3	AJQ90557.1_821	RM25_0833	Cytoplasmic	0	CYT	0.042421	OTHER	K
lcl|CP010341.1_prot_AJQ90743.1_1007	RM25_RS05050	Adenine phosphoribosyltransferase	14438000	16736000	27002000	8446100	6575100	12165000	2	2	20.7	20.7	20.7	19.052	0	25.014	91844000	10	AJQ90743.1_1007	RM25_1026	Cytoplasmic	0	CYT	0.042359	OTHER
lcl|CP010341.1_prot_AJQ90438.1_702	RM25_RS03475	Hypothetical protein	14389000	18037000	29366000	30981000	34817000	36485000	2	2	27.6	27.6	27.6	9.7291	0	12.266	181690000	4	AJQ90438.1_702	RM25_0711	Unknown	0	CYT	0.359708	OTHER
lcl|CP010341.1_prot_AJQ92050.1_2314	RM25_RS11585	Chromosome partitioning protein ParB	14185000	25267000	65882000	32116000	27458000	34703000	6	6	22.9	22.9	22.9	36.187	0	43.071	212250000	11	AJQ92050.1_2314	RM25_2347	Cytoplasmic	0	CYT	0.076717	OTHER	K
lcl|CP010341.1_prot_AJQ90932.1_1196	RM25_RS06015	4-aminobutyrate transaminase	14160000	11830000	107500000	15235000	8392700	17656000	3	3	7.9	7.9	7.9	46.697	0	47.561	178300000	4	AJQ90932.1_1196	RM25_1218	Cytoplasmic	0	CYT	0.071154	OTHER	E
lcl|CP010341.1_prot_AJQ91510.1_1774	RM25_RS08905	Aspartate--ammonia ligase	14142000	10969000	57884000	6878400	25268000	56914000	6	6	10.4	10.4	10.4	72.574	0	36.351	172050000	9	AJQ91510.1_1774	RM25_1806	Unknown	0	CYT	0.131987	OTHER	E
lcl|CP010341.1_prot_AJQ90029.1_293	RM25_RS01460	Two component system transcriptional regulator trcR	14124000	21497000	64460000	21285000	8468900	19824000	3	3	21.1	21.1	21.1	26.904	0	32.335	168500000	10	AJQ90029.1_293	RM25_0297	Cytoplasmic	0	CYT	0.076490	OTHER	T
lcl|CP010341.1_prot_AJQ90520.1_784	RM25_RS03910	Folylpolyglutamate synthase folC	14108000	18580000	52004000	33788000	36783000	50907000	6	6	15	15	15	52.814	0	41.69	225050000	14	AJQ90520.1_784	RM25_0796	Cytoplasmic	0	CYT	0.044938	OTHER	H
lcl|CP010341.1_prot_AJQ90330.1_594	RM25_RS02970	Osmoprotectant transport ATP-binding protein ABC transporter	13915000	13202000	22773000	0	15211000	19959000	4	4	14.9	14.9	14.9	47.948	0	47.672	90922000	10	AJQ90330.1_594	RM25_0603	CytoplasmicMembrane	0	CYT	0.072981	OTHER
lcl|CP010341.1_prot_AJQ91586.1_1850	RM25_RS09285	Uracil phosphoribosyltransferase	13822000	23369000	31275000	7200900	11951000	0	2	2	11.7	11.7	11.7	22.817	0	29.425	103380000	2	AJQ91586.1_1850	RM25_1882	Cytoplasmic	0	CYT	0.045438	OTHER	F
lcl|CP010341.1_prot_AJQ90659.1_923	RM25_RS04595	3'-5' exonuclease	13779000	12068000	25719000	0	15992000	26091000	2	2	4.8	4.8	4.8	47.372	0	11.049	97839000	2	AJQ90659.1_923	RM25_0937	Cytoplasmic	0	CYT	0.116860	OTHER	J
lcl|CP010341.1_prot_AJQ90399.1_663	RM25_RS03290	Putative membrane protein (DUF2207) (Precursor)	13533000	22440000	11319000	9824300	10852000	9123700	2	2	4.7	4.7	4.7	64.274	0	15.602	89844000	4	AJQ90399.1_663	RM25_0672	CytoplasmicMembrane	4	SPI	0.778701	SP(Sec/SPI)
lcl|CP010341.1_prot_AJQ90534.1_798	RM25_RS03980	Gamma-glutamyl phosphate reductase	13498000	2108800	38294000	16858000	13889000	16090000	2	2	5.6	5.6	5.6	43.614	0	18.043	108600000	5	AJQ90534.1_798	RM25_0810	Cytoplasmic	0	CYT	0.055376	OTHER	E
lcl|CP010341.1_prot_AJQ91505.1_1769	RM25_RS08880	Protoporphyrinogen oxidase	13494000	17873000	24010000	5690000	14728000	28394000	5	5	14.4	14.4	14.4	55.155	0	34.136	113990000	9	AJQ91505.1_1769	RM25_1801	Cytoplasmic	0	CYT	0.088631	OTHER
lcl|CP010341.1_prot_AJQ91981.1_2245	RM25_RS11245	Transmembrane protein	13447000	8569800	24885000	22686000	25281000	29899000	1	1	11.5	11.5	11.5	13.199	0	12.936	139010000	6	AJQ91981.1_2245	RM25_2278	CytoplasmicMembrane	4	TMH	0.972411	OTHER
lcl|CP010341.1_prot_AJQ90962.1_1226	RM25_RS06160	Succinate dehydrogenase cytochrome B subunit, b558 family	13351000	15159000	28015000	20352000	12309000	33647000	1	1	6.4	6.4	6.4	27.474	0.0045819	10.135	122830000	6	AJQ90962.1_1226	RM25_1248	CytoplasmicMembrane	5	CYT	0.947575	OTHER	C
lcl|CP010341.1_prot_AJQ90856.1_1120	RM25_RS05620	Release factor glutamine methyltransferase	13347000	13584000	26099000	9510300	15704000	13672000	2	2	5.8	5.8	5.8	31.291	0	11.425	91915000	5	AJQ90856.1_1120	RM25_1139	Cytoplasmic	0	CYT	0.099476	OTHER	J
lcl|CP010341.1_prot_AJQ90955.1_1219	RM25_RS06125	Dihydrolipoyl dehydrogenase	13326000	15255000	36009000	16834000	14004000	18425000	2	2	5	5	5	49.863	0	17.752	130760000	3	AJQ90955.1_1219	RM25_1241	Cytoplasmic	0	CYT	0.055086	OTHER	C
lcl|CP010341.1_prot_AJQ91632.1_1896	RM25_RS09510	3-dehydroquinate dehydratase	13312000	13161000	24022000	19931000	22582000	25364000	2	2	12.4	12.4	12.4	25.953	0	15.002	124590000	4	AJQ91632.1_1896	RM25_1928	Cytoplasmic	0	CYT	0.061238	SP(Sec/SPI)
lcl|CP010341.1_prot_AJQ90735.1_999	RM25_RS05010	Mycothiol acetyltransferase	13214000	11438000	25739000	0	0	5199000	2	2	8.7	8.7	8.7	38.345	0	15.574	55590000	3	AJQ90735.1_999	RM25_1018	CytoplasmicMembrane	0	CYT	0.140523	OTHER
lcl|CP010341.1_prot_AJQ91782.1_2046	RM25_RS10265	Two-component system response regulator	13212000	15878000	37389000	12051000	21026000	22579000	1	1	6.8	6.8	6.8	23.637	0.0043764	7.9359	132230000	1	AJQ91782.1_2046	RM25_2078	Cytoplasmic	0	CYT	0.034196	OTHER	T
lcl|CP010341.1_prot_AJQ90717.1_981	RM25_RS04925	Anthranilate synthase component I	13183000	5720900	29980000	19297000	4662200	37906000	4	4	10.2	10.2	10.2	55.276	0	39.991	122950000	2	AJQ90717.1_981	RM25_1000	Cytoplasmic	0	CYT	0.072665	OTHER	E
lcl|CP010341.1_prot_AJQ91173.1_1437	RM25_RS07225	Cell division protein sepF	13117000	19726000	37852000	34827000	30754000	38277000	4	4	30.6	30.6	30.6	18.854	0	125.37	198140000	15	AJQ91173.1_1437	RM25_1464	Cytoplasmic	0	CYT	0.107297	OTHER	D
lcl|CP010341.1_prot_AJQ91199.1_1463	RM25_RS11895	Acyltransferase	13116000	1248500	21909000	16564000	20945000	21966000	2	2	6.1	6.1	6.1	34.225	0	12.5	108300000	5	AJQ91199.1_1463	RM25_1490	Cytoplasmic	0	CYT	0.096073	OTHER
lcl|CP010341.1_prot_AJQ91712.1_1976	RM25_RS13015	Hypothetical protein	13114000	8271200	37403000	18103000	18268000	35584000	2	2	10	10	10	26.482	0	11.527	149380000	2	AJQ91712.1_1976	RM25_2008	Cytoplasmic	0	CYT	0.697644	OTHER
lcl|CP010341.1_prot_AJQ89938.1_202	RM25_RS01020	Branched-chain alpha-keto acid dehydrogenase E1 beta subunit	13096000	3410100	68813000	25315000	14730000	38224000	3	3	12.3	12.3	12.3	35.589	0	20.236	163590000	5	AJQ89938.1_202	RM25_0206	Cytoplasmic	0	CYT	0.082878	OTHER	C
lcl|CP010341.1_prot_AJQ91220.1_1484	RM25_RS07460	Hypothetical protein	13014000	7397400	9702600	23094000	18268000	33984000	2	2	10.2	10.2	10.2	28	0	12.504	109620000	1	AJQ91220.1_1484	RM25_1511	CytoplasmicMembrane	2	CYT	0.760872	OTHER	S
lcl|CP010341.1_prot_AJQ90790.1_1054	RM25_RS05290	S-ribosylhomocysteine lyase	12855000	15370000	38508000	19136000	38182000	34422000	2	2	16.2	16.2	16.2	17.213	0	11.58	169950000	6	AJQ90790.1_1054	RM25_1073	Cytoplasmic	0	CYT	0.130950	OTHER
lcl|CP010341.1_prot_AJQ90642.1_906	RM25_RS04515	Hypothetical protein	12822000	22615000	31528000	30153000	31231000	34442000	2	2	13.2	13.2	13.2	29.649	0	28.27	205720000	4	AJQ90642.1_906	RM25_0920	Cytoplasmic	0	CYT	0.195488	OTHER	S
lcl|CP010341.1_prot_AJQ91800.1_2064	RM25_RS10355	Hypothetical protein	12788000	21817000	52728000	0	19706000	29330000	2	2	23.9	23.9	23.9	21.722	0	26.52	155460000	3	AJQ91800.1_2064	RM25_2096	Cytoplasmic	0	CYT	0.221009	OTHER
lcl|CP010341.1_prot_AJQ91572.1_1836	RM25_1868	Putative SERINE/THREONINE PHOSPHATASE PPP	12748000	24045000	40187000	2010300	20640000	28342000	2	2	4.5	4.5	4.5	52.955	0	14.028	129580000	4	AJQ91572.1_1836	RM25_1868	Unknown	1	CYT	0.627097	OTHER	T
lcl|CP010341.1_prot_AJQ90314.1_578	RM25_RS02885	Pantothenate kinase	12680000	16097000	36413000	18573000	19170000	33994000	4	4	13.3	13.3	13.3	39.41	0	29.206	148590000	21	AJQ90314.1_578	RM25_0587	Cytoplasmic	0	SPI	0.111255	OTHER	H
lcl|CP010341.1_prot_AJQ90870.1_1134	RM25_RS05695	RNA polymerase sigma factor	12627000	18156000	33772000	54553000	46006000	57745000	5	5	32.3	32.3	32.3	22.137	0	36.21	286440000	15	AJQ90870.1_1134	RM25_1154	Cytoplasmic	0	CYT	0.068797	OTHER	K
lcl|CP010341.1_prot_AJQ90502.1_766	RM25_RS03810	DNA ligase	12578000	13033000	22003000	13367000	27419000	15377000	4	4	9.4	9.4	9.4	83.261	0	47.263	118750000	7	AJQ90502.1_766	RM25_0777	Cytoplasmic	0	CYT	0.138128	OTHER	L
lcl|CP010341.1_prot_AJQ90320.1_584	RM25_RS11790	Hydrolase, P-loop family	12524000	14186000	28158000	14051000	17083000	28160000	4	4	13	13	13	35.03	0	27.372	118030000	12	AJQ90320.1_584	RM25_0593	Cytoplasmic	0	CYT	0.070271	OTHER	K
lcl|CP010341.1_prot_AJQ91748.1_2012	RM25_RS10105	Molybdenum cofactor synthesis domain protein	12424000	6151300	23451000	9175900	3104700	3798000	3	3	19	19	19	17.716	0	22.238	59091000	6	AJQ91748.1_2012	RM25_2044	Cytoplasmic	0	CYT	0.050342	OTHER
lcl|CP010341.1_prot_AJQ91913.1_2177	RM25_RS10905	Inosose dehydratase	12421000	4345500	15559000	0	10585000	17349000	2	2	8.5	8.5	8.5	35.742	0.0045924	10.232	67361000	1	AJQ91913.1_2177	RM25_2209	Cytoplasmic	0	CYT	0.368678	OTHER
lcl|CP010341.1_prot_AJQ91585.1_1849	RM25_RS09280	Putative tRNA adenosine deaminase-associated protein	12268000	32059000	42419000	13499000	15485000	17655000	1	1	7.9	7.9	7.9	26.348	0	28.745	146630000	2	AJQ91585.1_1849	RM25_1881	Cytoplasmic	0	CYT	0.837763	OTHER	S
lcl|CP010341.1_prot_AJQ91157.1_1421	RM25_RS07140	Metallo-beta-lactamase domain protein	12258000	28309000	41978000	24702000	18538000	15470000	2	2	14.2	14.2	14.2	20.992	0	16.425	170170000	9	AJQ91157.1_1421	RM25_1447	Unknown	0	CYT	0.132074	OTHER	S
lcl|CP010341.1_prot_AJQ90950.1_1214	RM25_RS06100	UPF0353 protein	12254000	19637000	23869000	17015000	14666000	23716000	2	2	7.1	7.1	7.1	34.453	0	31.479	128330000	6	AJQ90950.1_1214	RM25_1236	CytoplasmicMembrane	2	TMH	0.630060	OTHER
lcl|CP010341.1_prot_AJQ91504.1_1768	RM25_RS08875	Ferrochelatase	12203000	20481000	35226000	5071700	16596000	13849000	5	5	18.5	18.5	18.5	37.455	0	33.577	105740000	12	AJQ91504.1_1768	RM25_1800	Cytoplasmic	0	CYT	0.082869	OTHER	H
lcl|CP010341.1_prot_AJQ91107.1_1371	RM25_RS06885	UMP kinase	12149000	11703000	48208000	49219000	12737000	23532000	3	3	14.9	14.9	14.9	27.017	0	27.855	189160000	6	AJQ91107.1_1371	RM25_1397	Cytoplasmic	0	CYT	0.068569	OTHER	F
lcl|CP010341.1_prot_AJQ91322.1_1586	RM25_RS07930	Exodeoxyribonuclease 7 small subunit	12095000	16062000	33055000	19946000	17544000	27639000	2	2	28.8	28.8	28.8	8.6464	0	14.094	143990000	9	AJQ91322.1_1586	RM25_1613	Cytoplasmic	0	CYT	0.039672	OTHER
lcl|CP010341.1_prot_AJQ90489.1_753	RM25_RS03745	Dihydroxyacetone kinase, L subunit	12094000	16995000	36936000	70967000	108830000	47012000	5	5	29.7	29.7	29.7	21.792	0	30.932	331660000	9	AJQ90489.1_753	RM25_0764	Cytoplasmic	0	CYT	0.042658	OTHER	S
lcl|CP010341.1_prot_AJQ91330.1_1594	RM25_RS07970	Hypothetical protein	12092000	7990700	32965000	11219000	9738300	14262000	5	5	18.8	18.8	18.8	33.529	0	28.512	94718000	3	AJQ91330.1_1594	RM25_1621	Cytoplasmic	0	CYT	0.098551	OTHER	-
lcl|CP010341.1_prot_AJQ90709.1_973	RM25_RS04885	Proteasome assembly chaperones 2	12049000	16495000	59117000	22248000	47016000	72864000	4	4	16.8	16.8	16.8	38.285	0	28.17	258990000	14	AJQ90709.1_973	RM25_0992	Cytoplasmic	0	CYT	0.510918	OTHER	S
lcl|CP010341.1_prot_AJQ90908.1_1172	RM25_RS05885	Serine/threonine phosphatase stp	11983000	16233000	38422000	0	20635000	30330000	2	2	9.7	9.7	9.7	29.913	0	18.397	117600000	9	AJQ90908.1_1172	RM25_1193	Unknown	0	CYT	0.390157	OTHER	T
lcl|CP010341.1_prot_AJQ90596.1_860	RM25_RS04290	Thiamine-phosphate kinase	11858000	9481700	16882000	6365800	2270600	12152000	2	2	9.2	9.2	9.2	33.213	0	19.376	63693000	4	AJQ90596.1_860	RM25_0874	Cytoplasmic	0	CYT	0.049849	OTHER	H
lcl|CP010341.1_prot_AJQ91255.1_1519	RM25_RS07625	Glyoxylate reductase	11800000	8955000	20273000	6456800	9259900	16316000	2	2	10.9	10.9	10.9	34.083	0	22.672	78204000	5	AJQ91255.1_1519	RM25_1546	Cytoplasmic	0	CYT	0.051171	OTHER	CH
lcl|CP010341.1_prot_AJQ91165.1_1429	RM25_RS07180	DNA-directed DNA polymerase	11771000	8227300	31043000	30954000	27334000	37168000	5	5	7.5	7.5	7.5	98.65	0	36.485	169590000	7	AJQ91165.1_1429	RM25_1455	Cytoplasmic	0	CYT	0.100163	OTHER	L
lcl|CP010341.1_prot_AJQ91809.1_2073	RM25_RS10400	Ribose-phosphate diphosphokinase	11770000	8438500	26209000	15043000	15308000	30217000	2	2	7.4	7.4	7.4	35.278	0	11.809	115560000	3	AJQ91809.1_2073	RM25_2105	Cytoplasmic	0	CYT	0.052782	OTHER	EF
lcl|CP010341.1_prot_AJQ90861.1_1125	RM25_RS05645	Homoserine dehydrogenase	11764000	9292300	48897000	11383000	11092000	33867000	3	3	9.1	9.1	9.1	46.551	0	20.556	140200000	5	AJQ90861.1_1125	RM25_1144	Cytoplasmic	0	CYT	0.043431	OTHER	E
lcl|CP010341.1_prot_AJQ90369.1_633	RM25_RS03145	ATP-dependent DNA helicase PcrA	11699000	13638000	22070000	47458000	52483000	48044000	2	2	3	3	3	90.861	0	10.865	222270000	4	AJQ90369.1_633	RM25_0642	Cytoplasmic	0	CYT	0.085536	OTHER	L
lcl|CP010341.1_prot_AJQ91520.1_1784	RM25_RS08955	Myo-inositol catabolism protein	11671000	0	18846000	4095800	6840400	17275000	4	4	13.8	13.8	13.8	31.858	0	24.498	60965000	7	AJQ91520.1_1784	RM25_1816	Cytoplasmic	0	CYT	0.559072	OTHER	G
lcl|CP010341.1_prot_AJQ89920.1_184	RM25_RS00930	Gamma-aminobutyraldehyde dehydrogenase	11612000	7480000	29858000	19549000	13197000	22134000	1	1	4	4	4	50.327	0.0043573	7.8423	124350000	1	AJQ89920.1_184	RM25_0188	Cytoplasmic	0	CYT	0.090445	OTHER	C
lcl|CP010341.1_prot_AJQ91235.1_1499	RM25_RS07530	Xaa-Pro aminopeptidase	11557000	7314600	27523000	4409700	5483500	9630600	2	2	6	6	6	53.445	0	18.69	82998000	2	AJQ91235.1_1499	RM25_1526	Cytoplasmic	0	CYT	0.177440	OTHER	E
lcl|CP010341.1_prot_AJQ89855.1_119	RM25_RS12905	Hypothetical protein	11480000	13105000	29121000	17548000	20240000	29939000	2	2	3.7	3.7	3.7	53.443	0	13.324	134040000	7	AJQ89855.1_119	RM25_0120	Cytoplasmic	0	SPI	0.064769	OTHER	H
lcl|CP010341.1_prot_AJQ90862.1_1126	RM25_RS05650	Diaminopimelate decarboxylase	11358000	5659200	34152000	8845200	11774000	26476000	2	2	6	6	6	50.013	0	12.762	105780000	4	AJQ90862.1_1126	RM25_1145	Cytoplasmic	0	CYT	0.084626	OTHER	E
lcl|CP010341.1_prot_AJQ90799.1_1063	RM25_RS05335	Putative membrane-associated GTPase	11309000	12347000	28824000	21797000	12600000	43066000	2	2	22.3	22.3	22.3	12.676	0	15.032	150310000	8	AJQ90799.1_1063	RM25_1082	Cytoplasmic	0	CYT	0.121415	OTHER	K
lcl|CP010341.1_prot_AJQ90490.1_754	RM25_RS03750	Dihydroxyacetone kinase subunit M	11237000	8489900	19932000	62871000	42069000	46145000	2	2	8.5	8.5	8.5	51.795	0	11.776	244850000	2	AJQ90490.1_754	RM25_0765	Cytoplasmic	0	CYT	0.053831	OTHER	G
lcl|CP010341.1_prot_AJQ90752.1_1016	RM25_RS05095	Lactate/malate dehydrogenase, NAD binding domain protein	11188000	13368000	29950000	0	9295300	11221000	2	2	9.8	9.8	9.8	34.973	0	22.15	76968000	4	AJQ90752.1_1016	RM25_1035	Cytoplasmic	0	CYT	0.068835	OTHER
lcl|CP010341.1_prot_AJQ90583.1_847	RM25_RS04215	3-isopropylmalate dehydrogenase	11173000	6232800	32259000	21736000	14454000	18731000	3	3	13.8	13.8	13.8	37.444	0	22.215	118790000	5	AJQ90583.1_847	RM25_0859	Cytoplasmic	0	CYT	0.066064	OTHER	CE
lcl|CP010341.1_prot_AJQ91031.1_1295	RM25_RS06505	Arginine biosynthesis bifunctional protein ArgJ	11143000	15436000	55233000	5001200	4271300	11521000	3	3	8.6	8.6	8.6	39.52	0	21.042	102610000	7	AJQ91031.1_1295	RM25_1320	Cytoplasmic	0	CYT	0.065459	OTHER	E
lcl|CP010341.1_prot_AJQ90670.1_934	RM25_RS04670	Phosphatidylinositol alpha-mannosyltransferase	11106000	10232000	24217000	18852000	27164000	32746000	4	4	16	16	16	41.055	0	26.338	131710000	5	AJQ90670.1_934	RM25_0951	Unknown	0	CYT	0.052099	OTHER	M
lcl|CP010341.1_prot_AJQ89777.1_41	RM25_RS00200	Putative hippurate hydrolase	11044000	16032000	66359000	0	0	18207000	4	4	16.9	16.9	16.9	42.723	0	37.08	111640000	6	AJQ89777.1_41	RM25_0042	Cytoplasmic	0	CYT	0.054438	OTHER	S
lcl|CP010341.1_prot_AJQ90983.1_1247	RM25_RS06265	Propanediol dehydratase medium subunit	11026000	11627000	27566000	0	0	3566500	2	2	9.3	9.3	9.3	24.234	0	12.423	53785000	4	AJQ90983.1_1247	RM25_1269	Cytoplasmic	0	CYT	0.086353	OTHER
lcl|CP010341.1_prot_AJQ91495.1_1759	RM25_RS08830	Short-chain dehydrogenase/reductase yusR	10838000	2409800	40810000	18685000	11004000	18534000	2	2	7.5	7.5	7.5	25.454	0	15.58	109250000	2	AJQ91495.1_1759	RM25_1791	Cytoplasmic	0	CYT	0.054630	OTHER	S
lcl|CP010341.1_prot_AJQ89860.1_124	RM25_RS00625	Citrate (Si)-synthase	10824000	7521600	31516000	10615000	13965000	23452000	4	4	12.4	12.4	12.4	48.495	0	24.867	97893000	2	AJQ89860.1_124	RM25_0125	Cytoplasmic	0	CYT	0.112851	OTHER	C
lcl|CP010341.1_prot_AJQ90337.1_601	RM25_RS03005	Chorismate mutase	10816000	8646200	26993000	16408000	18388000	16465000	2	2	22.9	22.9	22.9	12.192	0.0023095	10.425	109570000	4	AJQ90337.1_601	RM25_0610	Cytoplasmic	0	CYT	0.065427	OTHER
lcl|CP010341.1_prot_AJQ90713.1_977	RM25_RS04905	Phosphoglycerate mutase	10778000	15913000	40556000	24113000	17700000	27540000	4	4	27.1	27.1	27.1	22.905	0	36.408	161880000	9	AJQ90713.1_977	RM25_0996	Unknown	0	CYT	0.191908	OTHER
lcl|CP010341.1_prot_AJQ89880.1_144	RM25_RS11675	Hypothetical protein	10548000	5894900	18010000	4427300	9902100	5502200	1	1	7.5	7.5	7.5	24.398	0.0045455	9.9306	57271000	7	AJQ89880.1_144	RM25_0145	Cytoplasmic	0	CYT	0.055365	OTHER
lcl|CP010341.1_prot_AJQ90874.1_1138	RM25_RS05715	Histidinol-phosphate phosphatase HisN	10515000	7608800	41689000	21855000	19965000	22540000	3	3	13.7	13.7	13.7	29.041	0	21.265	134970000	10	AJQ90874.1_1138	RM25_1158	Unknown	0	CYT	0.087975	OTHER	G
lcl|CP010341.1_prot_AJQ91409.1_1673	RM25_RS08375	Hypothetical protein	10423000	11604000	22084000	3546800	6334500	8978000	3	3	17.3	17.3	17.3	26.729	0	33.658	71244000	8	AJQ91409.1_1673	RM25_1700	Unknown	0	CYT	0.035102	OTHER
lcl|CP010341.1_prot_AJQ92043.1_2307	RM25_RS11550	Hypothetical protein	10357000	10673000	9206500	1091300	2255500	2607000	4	4	5.7	5.7	5.7	72.563	0	26.562	37381000	6	AJQ92043.1_2307	RM25_2340	Unknown	2	TMH	0.789696	SP(Sec/SPI)
lcl|CP010341.1_prot_AJQ90586.1_850	RM25_RS04230	FAH family protein	10320000	6234500	30700000	3711300	6206500	13789000	2	2	5.3	5.3	5.3	29.599	0.0011682	10.813	71991000	3	AJQ90586.1_850	RM25_0862	Cytoplasmic	0	CYT	0.194208	OTHER	Q
lcl|CP010341.1_prot_AJQ89791.1_55	RM25_RS00265	Glucose-1-phosphate thymidylyltransferase	10271000	14001000	37167000	0	11889000	19434000	3	3	15.2	15.2	15.2	31.219	0	21.519	92762000	3	AJQ89791.1_55	RM25_0056	Cytoplasmic	0	CYT	0.072368	OTHER	M
lcl|CP010341.1_prot_AJQ91400.1_1664	RM25_RS08325	Heat shock protein transcriptional repressor HspR1 (Hspr1 protein)	10232000	9433700	26039000	14132000	28078000	26502000	2	2	17.3	17.3	17.3	15.846	0	16.283	124710000	8	AJQ91400.1_1664	RM25_1691	Unknown	0	CYT	0.351926	OTHER
lcl|CP010341.1_prot_AJQ91249.1_1513	RM25_RS07595	TIGR00730 family protein	10019000	9436700	27516000	16898000	9906600	22039000	2	2	8.3	8.3	8.3	30.446	0	22.141	97048000	5	AJQ91249.1_1513	RM25_1540	Cytoplasmic	0	CYT	0.084357	OTHER	S
lcl|CP010341.1_prot_AJQ92019.1_2283	RM25_RS11430	Dyp-type peroxidase family protein	9926200	13329000	26729000	15138000	10635000	6112700	2	2	8.5	8.5	8.5	32.948	0	14.922	95248000	6	AJQ92019.1_2283	RM25_2316	Unknown	0	CYT	0.202532	OTHER
lcl|CP010341.1_prot_AJQ90398.1_662	RM25_RS03285	Chlorophyll synthesis pathway protein BchC	9879500	8471400	25408000	2033200	3889500	2601900	3	3	12.1	12.1	12.1	37.127	0	20.804	52284000	5	AJQ90398.1_662	RM25_0671	Cytoplasmic	0	CYT	0.050289	OTHER
lcl|CP010341.1_prot_AJQ91401.1_1665	RM25_RS08330	Chaperone protein DnaJ	9850400	9103500	24681000	17178000	19661000	25948000	2	2	7.4	7.4	7.4	38.36	0	13.68	131000000	1	AJQ91401.1_1665	RM25_1692	Cytoplasmic	0	CYT	0.135969	OTHER	O
lcl|CP010341.1_prot_AJQ90123.1_387	RM25_RS11725	Cutinase	9818700	16676000	1608200	0	8323800	16358000	3	3	11.2	11.2	11.2	42.979	0	19.119	52785000	2	AJQ90123.1_387	RM25_0391	CytoplasmicMembrane	2	SPI	0.540049	SP(Sec/SPI)
lcl|CP010341.1_prot_AJQ90996.1_1260	RM25_RS06325	Voltage-dependent potassium channel beta subunit	9811500	4354000	32095000	15784000	7612900	27175000	2	2	7.4	7.4	7.4	36.991	0	14.887	108870000	3	AJQ90996.1_1260	RM25_1282	Cytoplasmic	0	CYT	0.111994	OTHER	C
lcl|CP010341.1_prot_AJQ92040.1_2304	RM25_RS12135	MscS transporter, small conductance mechanosensitive ion channel	9789200	17031000	26387000	18830000	35672000	25709000	5	5	15.2	15.2	15.2	62.228	0	163.04	139320000	17	AJQ92040.1_2304	RM25_2337	Unknown	2	CYT	0.805368	OTHER	M
lcl|CP010341.1_prot_AJQ90285.1_549	RM25_RS02745	Protein translocase subunit SecY	9736600	7520400	12457000	5833300	9886600	20118000	2	2	3.7	3.7	3.7	47.759	0	12.786	70575000	4	AJQ90285.1_549	RM25_0558	CytoplasmicMembrane	9	TMH	0.953798	SP(Sec/SPI)	U
lcl|CP010341.1_prot_AJQ91517.1_1781	RM25_RS08940	UbiC transcription regulator-associated	9731200	10060000	48557000	8638500	12767000	32311000	4	4	24.8	24.8	24.8	27.4	0	30.333	129150000	7	AJQ91517.1_1781	RM25_1813	CytoplasmicMembrane	0	CYT	0.078578	OTHER	K
lcl|CP010341.1_prot_AJQ90810.1_1074	RM25_RS05390	AcuB family protein	9635100	9759600	26266000	26195000	20403000	36657000	2	2	12	12	12	23.411	0	15.084	148230000	9	AJQ90810.1_1074	RM25_1093	Unknown	0	CYT	0.044737	OTHER
lcl|CP010341.1_prot_AJQ91404.1_1668	RM25_RS08345	Putative SERINE PROTEASE PEPD	9625500	11036000	16393000	4674600	7261200	21037000	2	2	6.3	6.3	6.3	36.01	0	20.906	73021000	2	AJQ91404.1_1668	RM25_1695	Unknown	0	SPII	0.452606	LIPO(Sec/SPII)
lcl|CP010341.1_prot_AJQ90448.1_712	RM25_RS03525	Naphthoate synthase	9617700	12678000	29671000	17324000	27241000	35012000	3	3	11.1	11.1	11.1	39.348	0	27.53	148900000	11	AJQ90448.1_712	RM25_0721	Unknown	0	CYT	0.215309	OTHER	H
lcl|CP010341.1_prot_AJQ90092.1_356	RM25_RS01745	Hypothetical protein	9592400	14399000	27309000	0	12811000	12254000	1	1	9.8	9.8	9.8	10.473	0.0042017	7.1589	76366000	6	AJQ90092.1_356	RM25_0360	Unknown	0	CYT	0.035859	OTHER	L
lcl|CP010341.1_prot_AJQ91402.1_1666	RM25_RS08335	Protein GrpE	9531600	12001000	31173000	13085000	17134000	22576000	2	2	18.5	18.5	18.5	20.886	0	38.865	116350000	7	AJQ91402.1_1666	RM25_1693	Cytoplasmic	0	CYT	0.174429	OTHER
lcl|CP010341.1_prot_AJQ91119.1_1383	RM25_RS06950	Short-chain dehydrogenase/reductase SDR	9518500	7635700	19356000	0	6448900	9922000	2	2	7.3	7.3	7.3	25.302	0	11.628	52882000	2	AJQ91119.1_1383	RM25_1409	Cytoplasmic	0	SPI	0.028921	SP(Sec/SPI)	IQ
lcl|CP010341.1_prot_AJQ92021.1_2285	RM25_RS12125	Hypothetical protein	9515600	13905000	25211000	30093000	25231000	44641000	1	1	10.8	10.8	10.8	25.277	0	34.733	171880000	6	AJQ92021.1_2285	RM25_2318	Unknown	2	TMH	0.964759	OTHER
lcl|CP010341.1_prot_AJQ89787.1_51	RM25_RS00245	Conserved transmembrane protein	9441500	15501000	26231000	11659000	11185000	22920000	2	2	4.8	4.8	4.8	61.446	0	12.438	107410000	5	AJQ89787.1_51	RM25_0052	CytoplasmicMembrane	10	CYT	0.934179	OTHER	M
lcl|CP010341.1_prot_AJQ91056.1_1320	RM25_RS06635	Protein often found in Actinomycetes clustered with signal peptidase and/or RNaseHII	9426400	9645100	21035000	14538000	12989000	23843000	3	3	25	25	25	12.294	0	21.041	99208000	7	AJQ91056.1_1320	RM25_1346	Cytoplasmic	0	CYT	0.073258	OTHER	S
lcl|CP010341.1_prot_AJQ90373.1_637	RM25_RS03165	Bifunctional protein FolD	9420800	5844700	35654000	4559400	5871700	8080700	3	3	8.4	8.4	8.4	30.547	0	19.377	69431000	5	AJQ90373.1_637	RM25_0646	Cytoplasmic	0	CYT	0.079023	OTHER	H
lcl|CP010341.1_prot_AJQ89935.1_199	RM25_RS01005	Lysine--tRNA ligase	9416400	39091000	94957000	118260000	131640000	144490000	3	3	5.8	5.8	5.8	60.08	0	21.874	614850000	7	AJQ89935.1_199	RM25_0203	Cytoplasmic	0	CYT	0.077528	OTHER	J
lcl|CP010341.1_prot_AJQ90769.1_1033	RM25_RS05180	Methionyl-tRNA formyltransferase	9410400	13121000	6402300	0	22223000	24497000	2	2	9.5	9.5	9.5	33.349	0	15.294	75654000	6	AJQ90769.1_1033	RM25_1052	Cytoplasmic	0	CYT	0.049906	OTHER	J
lcl|CP010341.1_prot_AJQ91223.1_1487	RM25_RS07475	Hypothetical protein	9308400	15921000	26722000	6003100	7086500	19186000	2	2	13.8	13.8	13.8	19.346	0	20.724	84227000	8	AJQ91223.1_1487	RM25_1514	Unknown	0	SPII	0.426757	LIPO(Sec/SPII)
lcl|CP010341.1_prot_AJQ91442.1_1706	RM25_RS08555	Iron-dependent repressor and activator IdeR	9272700	4383500	28973000	6098600	27212000	30912000	2	2	12	12	12	24.745	0	14.232	106850000	6	AJQ91442.1_1706	RM25_1734	Cytoplasmic	0	CYT	0.068879	OTHER	K
lcl|CP010341.1_prot_AJQ90401.1_665	RM25_RS03300	Dihydroorotate oxidase	9206500	12261000	17782000	16863000	14489000	27480000	3	3	10.4	10.4	10.4	35.394	0	18.711	107390000	7	AJQ90401.1_665	RM25_0674	Cytoplasmic	0	CYT	0.069491	OTHER
lcl|CP010341.1_prot_AJQ90629.1_893	RM25_RS04450	RNA polymerase sigma factor SigB	9075300	2124700	5351800	4013200	4444600	6259700	1	1	5.2	5.2	5.2	34.422	0.0051125	6.5953	31269000	1	AJQ90629.1_893	RM25_0907	Cytoplasmic	0	CYT	0.051572	OTHER	K
lcl|CP010341.1_prot_AJQ90095.1_359	RM25_RS01760	Isoleucine--tRNA ligase	8875500	8853900	20725000	0	2986800	8593000	2	2	2.1	2.1	2.1	122.02	0	15.605	50034000	4	AJQ90095.1_359	RM25_0363	Cytoplasmic	0	CYT	0.203080	OTHER	J
lcl|CP010341.1_prot_AJQ91832.1_2096	RM25_RS10515	Transcriptional regulator	8872000	11582000	23679000	15900000	16373000	28743000	4	4	18.1	18.1	18.1	30.327	0	27.707	111820000	7	AJQ91832.1_2096	RM25_2128	Cytoplasmic	0	CYT	0.064355	OTHER	K
lcl|CP010341.1_prot_AJQ91087.1_1351	RM25_RS06785	Dihydrodipicolinate reductase	8870000	6694300	26526000	0	6166700	3218000	2	2	9.3	9.3	9.3	26.23	0.0011628	10.656	51475000	1	AJQ91087.1_1351	RM25_1377	Cytoplasmic	0	SPI	0.044147	OTHER	E
lcl|CP010341.1_prot_AJQ90214.1_478	RM25_RS02370	NADH-quinone oxidoreductase subunit H	8867700	7161300	14756000	0	13814000	24194000	1	1	3.7	3.7	3.7	50.143	0.0023175	10.586	79410000	5	AJQ90214.1_478	RM25_0483	CytoplasmicMembrane	9	TMH	0.960024	OTHER	C
lcl|CP010341.1_prot_AJQ90218.1_482	RM25_RS02390	NADH dehydrogenase subunit I L nuoL	8863200	5099700	19470000	13548000	15674000	28059000	1	1	2.2	2.2	2.2	67.544	0.0043243	7.5898	101820000	5	AJQ90218.1_482	RM25_0487	CytoplasmicMembrane	14	TMH	0.953839	OTHER	CP
lcl|CP010341.1_prot_AJQ90279.1_543	RM25_RS02715	Putative luciferase-like monooxygenase, FMN-dependent, CE1758 family	8829800	7033100	19132000	5828100	6064400	8553900	2	2	9.8	9.8	9.8	44.644	0	151.09	63113000	4	AJQ90279.1_543	RM25_0552	CytoplasmicMembrane	0	CYT	0.316542	OTHER	C
lcl|CP010341.1_prot_AJQ91137.1_1401	RM25_RS07040	Putative OpcA protein	8800800	2746400	42566000	7432700	14213000	36211000	3	3	12	12	12	32.237	0	24.989	119350000	5	AJQ91137.1_1401	RM25_1427	CytoplasmicMembrane	0	CYT	0.045389	TAT(Tat/SPI)	G
lcl|CP010341.1_prot_AJQ90757.1_1021	RM25_RS05120	3-dehydroquinate synthase	8768300	11015000	24327000	26771000	25444000	33154000	4	4	8.7	8.7	8.7	58.38	0	21.523	154560000	5	AJQ90757.1_1021	RM25_1040	Cytoplasmic	0	CYT	0.054230	OTHER	E
lcl|CP010341.1_prot_AJQ90797.1_1061	RM25_RS05325	Apolipoprotein N-acyltransferase	8713200	15059000	20141000	0	9466000	24402000	2	2	4.6	4.6	4.6	57.416	0	11.175	80112000	2	AJQ90797.1_1061	RM25_1080	CytoplasmicMembrane	7	TMH	0.815818	OTHER	M
lcl|CP010341.1_prot_AJQ89901.1_165	RM25_RS00835	Two-component system response regulator	8707100	17793000	28686000	9089200	18090000	16870000	3	3	23	23	23	25.067	0	31.752	109280000	8	AJQ89901.1_165	RM25_0169	Cytoplasmic	0	CYT	0.040393	OTHER	T
lcl|CP010341.1_prot_AJQ91772.1_2036	RM25_RS10215	Lysine-arginine-ornithine-binding periplasmic protein	8705600	26973000	37791000	0	5418400	12192000	3	3	11.9	11.9	11.9	30.121	0	26.687	97579000	5	AJQ91772.1_2036	RM25_2068	Unknown	0	SPII	0.866149	LIPO(Sec/SPII)
lcl|CP010341.1_prot_AJQ91326.1_1590	RM25_RS07950	YyaL	8646300	10815000	50972000	2786700	3273000	14998000	4	4	7.3	7.3	7.3	96.673	0	23.677	91491000	4	AJQ91326.1_1590	RM25_1617	Cytoplasmic	0	CYT	0.127179	OTHER	O
lcl|CP010341.1_prot_AJQ90203.1_467	RM25_RS02315	Heme ABC exporter, ATP-binding protein CcmA	8644500	4554600	23516000	10116000	6888800	15933000	1	1	4.3	4.3	4.3	25.332	0.004329	7.6044	69653000	6	AJQ90203.1_467	RM25_0472	CytoplasmicMembrane	0	CYT	0.053484	OTHER	V
lcl|CP010341.1_prot_AJQ89737.1_1	RM25_RS00005	Chromosomal replication initiator protein DnaA	8572900	9192800	19858000	4552400	4755500	14248000	2	2	6.5	6.5	6.5	55.17	0	24.765	67110000	3	AJQ89737.1_1	RM25_0001	Cytoplasmic	0	CYT	0.103861	OTHER	L
lcl|CP010341.1_prot_AJQ91470.1_1734	RM25_RS08705	L-serine dehydratase 1	8521000	0	11431000	6934400	8833400	11405000	2	2	8.4	8.4	8.4	48.652	0	13.065	51155000	2	AJQ91470.1_1734	RM25_1766	Cytoplasmic	0	CYT	0.062628	OTHER	E
lcl|CP010341.1_prot_AJQ91737.1_2001	RM25_RS10050	Phosphoadenosine phosphosulfate reductase	8459100	10675000	26240000	21849000	34177000	48556000	2	2	13.3	13.3	13.3	27.004	0	125.02	170630000	7	AJQ91737.1_2001	RM25_2033	Cytoplasmic	0	CYT	0.175242	OTHER	EH
lcl|CP010341.1_prot_AJQ91511.1_1775	RM25_RS08910	Dihydroxy-acid dehydratase	8394400	18294000	42063000	14684000	20437000	20793000	2	2	4.2	4.2	4.2	65.034	0	14.074	131010000	6	AJQ91511.1_1775	RM25_1807	CytoplasmicMembrane	0	CYT	0.084665	OTHER	EG
lcl|CP010341.1_prot_AJQ91178.1_1442	RM25_RS07250	UDP-N-acetylglucosamine--N-acetylmuramyl-(pentapeptide) pyrophosphoryl-undecaprenol N-acetylglucosamine transferase	8390700	6559000	27649000	18426000	20228000	29772000	3	3	8.7	8.7	8.7	38.059	0	22.662	125120000	10	AJQ91178.1_1442	RM25_1469	CytoplasmicMembrane	0	CYT	0.039555	OTHER	M
lcl|CP010341.1_prot_AJQ90544.1_808	RM25_RS04030	Dihydroorotase	8372800	5300000	25831000	0	0	6759100	3	3	10.7	10.7	10.7	45.5	0	26.577	46263000	2	AJQ90544.1_808	RM25_0820	Cytoplasmic	0	CYT	0.094165	OTHER	F
lcl|CP010341.1_prot_AJQ91926.1_2190	RM25_RS10970	Glutamate decarboxylase	8361600	3926500	31777000	13690000	6348800	29056000	3	3	7.2	7.2	7.2	52.976	0	19.004	106420000	4	AJQ91926.1_2190	RM25_2222	Cytoplasmic	0	CYT	0.190525	OTHER	E
lcl|CP010341.1_prot_AJQ90361.1_625	RM25_RS03105	Two component transcriptional regulator, LuxR family	8261300	15056000	28126000	12103000	19249000	0	3	3	20.7	20.7	20.7	25.153	0	20.636	100540000	2	AJQ90361.1_625	RM25_0634	Cytoplasmic	0	CYT	0.044412	OTHER	T
lcl|CP010341.1_prot_AJQ90598.1_862	RM25_RS04300	Ribosomal protein S12 methylthiotransferase RimO	8086900	32934000	34426000	23286000	18716000	13249000	5	5	15.9	15.9	15.9	51.192	0	32.904	146970000	8	AJQ90598.1_862	RM25_0876	Cytoplasmic	0	CYT	0.070140	OTHER	J
lcl|CP010341.1_prot_AJQ90949.1_1213	RM25_RS06095	UPF0353 protein	8085800	9384200	14412000	3251700	5457600	10822000	2	2	11.8	11.8	11.8	34.303	0	33.712	55570000	7	AJQ90949.1_1213	RM25_1235	CytoplasmicMembrane	3	TMH	0.865391	OTHER
lcl|CP010341.1_prot_AJQ90858.1_1122	RM25_RS05630	50S ribosomal protein L31	8018900	35577000	117280000	80357000	112570000	101640000	1	1	14.9	14.9	14.9	8.2172	0	11.227	503320000	7	AJQ90858.1_1122	RM25_1141	Cytoplasmic	0	CYT	0.933518	OTHER
lcl|CP010341.1_prot_AJQ89786.1_50	RM25_RS00240	Nitroreductase	8008300	9162600	16377000	8935300	7791100	8631600	1	1	4.1	4.1	4.1	18.592	0	13.069	64155000	4	AJQ89786.1_50	RM25_0051	Cytoplasmic	0	CYT	0.157171	OTHER	C
lcl|CP010341.1_prot_AJQ90232.1_496	RM25_RS02465	Alkyl hydroperoxide reductase, F subunit	7878800	6335500	16700000	22693000	33521000	48054000	5	5	14.7	14.7	14.7	58.196	0	47.793	147230000	8	AJQ90232.1_496	RM25_0502	CytoplasmicMembrane	0	CYT	0.064183	OTHER	O
lcl|CP010341.1_prot_AJQ91008.1_1272	RM25_RS06385	Pseudouridylate synthase	7803200	2334300	36847000	19883000	4453500	12527000	4	4	16.5	16.5	16.5	29.09	0	37.629	90659000	6	AJQ91008.1_1272	RM25_1294	Cytoplasmic	0	CYT	0.087731	OTHER	J
lcl|CP010341.1_prot_AJQ90215.1_479	RM25_RS02375	NADH-quinone oxidoreductase subunit I	7679600	3320400	8433500	7908800	7024500	23601000	2	2	16.3	16.3	16.3	21.512	0	14.297	57968000	6	AJQ90215.1_479	RM25_0484	Cytoplasmic	0	CYT	0.263075	OTHER	C
lcl|CP010341.1_prot_AJQ89881.1_145	RM25_RS00720	PTS system mannose-specific EIIBCA component (EIIBCA-Man) (EII-Man/EIII-Man)	7647300	6553300	15995000	3530600	4492500	9687900	3	3	3.5	3.5	3.5	101.99	0	23.255	49508000	8	AJQ89881.1_145	RM25_0146	CytoplasmicMembrane	8	CYT	0.828886	OTHER
lcl|CP010341.1_prot_AJQ89911.1_175	RM25_RS00885	Cytochrome d ubiquinol oxidase, subunit II	7561600	5900400	11653000	9843700	18152000	29935000	2	2	11.4	11.4	11.4	41.282	0	12.25	83046000	2	AJQ89911.1_175	RM25_0179	CytoplasmicMembrane	8	TMH	0.957940	OTHER	C
lcl|CP010341.1_prot_AJQ90608.1_872	RM25_RS04350	(Dimethylallyl)adenosine tRNA methylthiotransferase MiaB	7544100	11405000	22536000	3936500	6473000	14589000	2	2	6	6	6	55.662	0	12.606	72447000	2	AJQ90608.1_872	RM25_0886	Cytoplasmic	0	CYT	0.121978	OTHER	J
lcl|CP010341.1_prot_AJQ90744.1_1008	RM25_RS05055	GTP diphosphokinase	7536700	7632900	30999000	8466900	7769400	9649800	3	3	4.3	4.3	4.3	87.15	0	18.854	74225000	8	AJQ90744.1_1008	RM25_1027	Cytoplasmic	0	CYT	0.088551	OTHER	KT
lcl|CP010341.1_prot_AJQ90545.1_809	RM25_RS04035	Malic enzyme, NAD binding domain protein	7513800	618990	15175000	13958000	13094000	13960000	2	2	5.3	5.3	5.3	64.157	0	12.478	72112000	4	AJQ90545.1_809	RM25_0821	Cytoplasmic	0	CYT	0.061447	OTHER	C
lcl|CP010341.1_prot_AJQ91365.1_1629	RM25_RS08145	Ribose-phosphate diphosphokinase	7513600	5210900	23282000	9489200	10139000	18082000	2	2	5.4	5.4	5.4	36.342	0	19.756	73716000	7	AJQ91365.1_1629	RM25_1656	Cytoplasmic	0	CYT	0.056729	OTHER	F
lcl|CP010341.1_prot_AJQ90746.1_1010	RM25_RS05065	Metallo-beta-lactamase family protein	7496900	9563900	21508000	0	11157000	0	1	1	3.8	3.8	3.8	25.568	0.0041973	7.1455	59320000	5	AJQ90746.1_1010	RM25_1029	Cytoplasmic	0	CYT	0.089356	OTHER	S
lcl|CP010341.1_prot_AJQ90623.1_887	RM25_RS04425	putative phosphoketolase	7449300	2590200	43679000	2928600	6698200	8671300	5	5	5.9	5.9	5.9	96.719	0	32.225	73626000	4	AJQ90623.1_887	RM25_0901	Unknown	0	CYT	0.312381	OTHER	G
lcl|CP010341.1_prot_AJQ91724.1_1988	RM25_RS12030	Hypothetical protein	7370300	8450800	17510000	10011000	8223400	19050000	2	2	19.4	19.4	19.4	17.209	0	26.096	74020000	4	AJQ91724.1_1988	RM25_2020	Cytoplasmic	0	CYT	0.100618	OTHER
lcl|CP010341.1_prot_AJQ91209.1_1473	RM25_RS07405	Anthranilate phosphoribosyltransferase	7333100	12506000	29938000	0	5697200	11003000	3	3	9.7	9.7	9.7	36.561	0	24.312	71629000	6	AJQ91209.1_1473	RM25_1500	Cytoplasmic	0	CYT	0.055495	OTHER	E
lcl|CP010341.1_prot_AJQ90440.1_704	RM25_RS03485	Hypothetical protein	7266900	7841300	17682000	0	8399600	11052000	2	2	9.7	9.7	9.7	37.432	0	12.764	55617000	0	AJQ90440.1_704	RM25_0713	CytoplasmicMembrane	3	CYT	0.970202	OTHER
lcl|CP010341.1_prot_AJQ90492.1_756	RM25_RS03760	Peptidyl-dipeptidase Dcp	7232800	5610100	30775000	7170600	0	16765000	3	3	5.6	5.6	5.6	75.292	0	24.369	70263000	3	AJQ90492.1_756	RM25_0767	Cytoplasmic	0	CYT	0.086212	OTHER
lcl|CP010341.1_prot_AJQ91333.1_1597	RM25_RS07985	Peptide methionine sulfoxide reductase MsrA	7081800	2005200	23932000	9988700	10779000	10812000	3	3	20.9	20.9	20.9	23.484	0	19.595	87154000	2	AJQ91333.1_1597	RM25_1624	Cytoplasmic	0	CYT	0.503537	OTHER	O
lcl|CP010341.1_prot_AJQ91438.1_1702	RM25_RS08535	Isochorismatase hydrolase	7041400	11020000	22156000	15739000	9537400	17114000	1	1	4.9	4.9	4.9	22.624	0.0042283	7.2754	93038000	7	AJQ91438.1_1702	RM25_1730	Unknown	0	CYT	0.077785	OTHER	Q
lcl|CP010341.1_prot_AJQ91619.1_1883	RM25_RS09445	Pyrroline-5-carboxylate reductase	7001900	0	22612000	11106000	14791000	25549000	2	2	10.1	10.1	10.1	28.964	0	12.989	92100000	2	AJQ91619.1_1883	RM25_1915	Cytoplasmic	1	CYT	0.105414	TAT(Tat/SPI)	E
lcl|CP010341.1_prot_AJQ90762.1_1026	RM25_RS05145	Dihydroorotate dehydrogenase (quinone)	6888500	2006200	12770000	2474800	3282200	21607000	2	2	6	6	6	38.321	0	11.194	54198000	1	AJQ90762.1_1026	RM25_1045	CytoplasmicMembrane	0	CYT	0.069922	OTHER	F
lcl|CP010341.1_prot_AJQ90828.1_1092	RM25_RS05480	Alpha-1,4-glucan:maltose-1-phosphate maltosyltransferase	6884000	0	16269000	13088000	10737000	16357000	2	2	4	4	4	78.328	0	11.251	76372000	3	AJQ90828.1_1092	RM25_1111	Cytoplasmic	0	CYT	0.261427	OTHER	G
lcl|CP010341.1_prot_AJQ91984.1_2248	RM25_RS11255	Hypothetical protein	6867400	7562800	9327500	7275400	14032000	13199000	2	2	10.7	10.7	10.7	34.95	0	10.857	63098000	0	AJQ91984.1_2248	RM25_2281	Cytoplasmic	0	CYT	0.057064	OTHER
lcl|CP010341.1_prot_AJQ91033.1_1297	RM25_RS06515	Aminotransferase AlaT	6767000	10514000	24824000	29485000	25730000	31842000	2	2	6.7	6.7	6.7	44.568	0	12.12	146540000	5	AJQ91033.1_1297	RM25_1322	Cytoplasmic	0	CYT	0.098123	OTHER	E
lcl|CP010341.1_prot_AJQ91999.1_2263	RM25_RS11325	2,3-diaminopropionate biosynthesis protein SbnA	6738200	12338000	7278700	0	0	10591000	1	1	4.6	4.6	4.6	40.85	0	19.454	36946000	3	AJQ91999.1_2263	RM25_2296	Cytoplasmic	0	CYT	0.107169	OTHER	E
lcl|CP010341.1_prot_AJQ91244.1_1508	RM25_RS07575	Glucose-1-phosphate adenylyltransferase	6718400	1692400	17343000	0	2541300	2442800	2	2	6.8	6.8	6.8	43.095	0	16.64	30738000	3	AJQ91244.1_1508	RM25_1535	CytoplasmicMembrane	0	CYT	0.141306	OTHER	G
lcl|CP010341.1_prot_AJQ92052.1_2316	RM25_RS11600	16S rRNA (guanine(527)-N(7))-methyltransferase	6631000	7566800	16541000	5177200	16758000	23384000	3	3	16	16	16	27.831	0	24.72	76059000	7	AJQ92052.1_2316	RM25_2349	Cytoplasmic	0	CYT	0.055610	OTHER	J
lcl|CP010341.1_prot_AJQ90644.1_908	RM25_RS04525	Trk system potassium uptake protein ceoC	6488500	7052300	13626000	7703500	7440000	0	1	1	6.8	6.8	6.8	24.018	0.00453	9.5677	42310000	3	AJQ90644.1_908	RM25_0922	CytoplasmicMembrane	0	CYT	0.047288	OTHER	P
lcl|CP010341.1_prot_AJQ91341.1_1605	RM25_RS08020	Putative 3-methyladenine DNA glycosylase	6449400	8920000	22707000	18471000	12864000	7746400	4	4	24.1	24.1	24.1	22.875	0	28.891	85526000	5	AJQ91341.1_1605	RM25_1632	Unknown	0	CYT	0.104437	OTHER	L
lcl|CP010341.1_prot_AJQ91474.1_1738	RM25_RS08725	Hypothetical protein	6443500	15337000	12939000	9353600	19241000	17074000	3	3	29.3	29.3	29.3	14.032	0	28.208	87516000	8	AJQ91474.1_1738	RM25_1770	Cytoplasmic	0	CYT	0.212423	OTHER
lcl|CP010341.1_prot_AJQ89845.1_109	RM25_RS12160	Hypothetical protein	6344700	3302000	13771000	7992000	11087000	22158000	3	3	13.3	13.3	13.3	30.898	0	25.503	68297000	5	AJQ89845.1_109	RM25_0110	Cytoplasmic	0	CYT	0.444577	OTHER	K
lcl|CP010341.1_prot_AJQ90589.1_853	RM25_RS04255	3-isopropylmalate dehydratase large subunit	6311700	5128100	19456000	23343000	35396000	41672000	3	3	7	7	7	49.77	0	19.129	131310000	4	AJQ90589.1_853	RM25_0867	Cytoplasmic	0	CYT	0.094731	OTHER	E
lcl|CP010341.1_prot_AJQ89794.1_58	RM25_RS00280	Alpha-1,6-rhamnosyltransferase MigA	6300800	2463600	12044000	2672600	5076000	9406400	2	2	7.8	7.8	7.8	32.589	0	12.063	37963000	1	AJQ89794.1_58	RM25_0059	Cytoplasmic	0	CYT	0.055567	OTHER
lcl|CP010341.1_prot_AJQ90687.1_951	RM25_RS04755	Cobyrinic acid a,c-diamide synthase	6276400	5037000	16840000	4637100	16037000	21054000	5	5	7.2	7.2	7.2	90.565	0	31.919	74436000	6	AJQ90687.1_951	RM25_0968	Cytoplasmic	0	CYT	0.082910	OTHER	H
lcl|CP010341.1_prot_AJQ91384.1_1648	RM25_RS08240	Glutamate dehydrogenase	6225000	3035200	29426000	7003300	18132000	27729000	3	3	6.8	6.8	6.8	48.914	0	18.262	101780000	4	AJQ91384.1_1648	RM25_1675	Cytoplasmic	0	CYT	0.095862	OTHER	E
lcl|CP010341.1_prot_AJQ91560.1_1824	RM25_RS09155	Phosphoenolpyruvate-protein phosphotransferase	6182800	0	8039000	4300200	2285900	4821900	2	2	3.6	3.6	3.6	60.131	0	12.569	25630000	2	AJQ91560.1_1824	RM25_1856	Cytoplasmic	0	SPI	0.045443	SP(Sec/SPI)	G
lcl|CP010341.1_prot_AJQ90341.1_605	RM25_RS03025	AmiC, N-acetylmuramoyl-L-alanine amidase	6168300	10018000	7283800	0	8302800	2032200	2	2	10	10	10	28.536	0	14.665	33805000	4	AJQ90341.1_605	RM25_0614	CytoplasmicMembrane	1	SPI	0.627699	SP(Sec/SPI)
lcl|CP010341.1_prot_AJQ91527.1_1791	RM25_RS08985	Hypothetical protein	6144800	3694500	9225200	4425500	10578000	17480000	1	1	15.4	15.4	15.4	9.0004	0	12.458	56896000	7	AJQ91527.1_1791	RM25_1823	CytoplasmicMembrane	2	SPI	0.955043	OTHER
lcl|CP010341.1_prot_AJQ90156.1_420	RM25_RS02070	Cobalt transport protein CbiN	6096900	6822500	19382000	15134000	13598000	28224000	1	1	22.9	22.9	22.9	16.469	0	49.439	100610000	1	AJQ90156.1_420	RM25_0424	CytoplasmicMembrane	2	CYT	0.933248	OTHER
lcl|CP010341.1_prot_AJQ91014.1_1278	RM25_RS06415	ADP-ribose pyrophosphatase (ADPRase)	5972800	7837300	14552000	18938000	14681000	19154000	2	2	17.3	17.3	17.3	24.44	0	14.383	84951000	3	AJQ91014.1_1278	RM25_1300	Cytoplasmic	0	CYT	0.070747	OTHER	L
lcl|CP010341.1_prot_AJQ91799.1_2063	RM25_RS10350	ABC-type Fe3+-siderophores transport systems	5969200	9242900	22015000	24962000	19704000	23683000	2	2	9.3	9.3	9.3	29.871	0	14.465	120640000	7	AJQ91799.1_2063	RM25_2095	Cytoplasmic	0	CYT	0.104304	OTHER	P
lcl|CP010341.1_prot_AJQ90765.1_1029	RM25_RS05160	Guanylate kinase	5928400	10328000	19335000	9705100	11830000	0	1	1	7.8	7.8	7.8	23.31	0.0045249	9.5645	69000000	3	AJQ90765.1_1029	RM25_1048	Cytoplasmic	0	CYT	0.089671	OTHER	F
lcl|CP010341.1_prot_AJQ90488.1_752	RM25_RS03740	Dihydroxyacetone kinase, DhaK subunit	5902200	0	16523000	5577600	2240800	2341100	3	3	9.4	9.4	9.4	34.696	0	19.679	33851000	2	AJQ90488.1_752	RM25_0763	Cytoplasmic	0	CYT	0.052094	OTHER	G
lcl|CP010341.1_prot_AJQ91900.1_2164	RM25_RS10840	Glycerol-3-phosphate dehydrogenase NAD(P)+	5899100	8452300	11199000	0	2447500	3028200	2	2	7.4	7.4	7.4	36.011	0	11.1	31026000	1	AJQ91900.1_2164	RM25_2196	Unknown	0	SPI	0.049419	OTHER
lcl|CP010341.1_prot_AJQ91575.1_1839	RM25_RS09225	Non-specific serine/threonine protein kinase	5864000	4573600	26068000	14282000	14826000	21839000	2	2	4.5	4.5	4.5	62.562	0	12.159	87454000	6	AJQ91575.1_1839	RM25_1871	CytoplasmicMembrane	1	CYT	0.758223	OTHER	KLT
lcl|CP010341.1_prot_AJQ91190.1_1454	RM25_RS07310	DNA polymerase III, alpha subunit	5850000	15227000	58676000	29093000	30034000	86150000	2	2	1.6	1.6	1.6	130.54	0	11.039	252080000	3	AJQ91190.1_1454	RM25_1481	Cytoplasmic	0	CYT	0.070506	OTHER
lcl|CP010341.1_prot_AJQ89840.1_104	RM25_RS00520	ABC transporter solute-binding protein	5813400	7566600	8830400	0	5441800	16018000	1	1	5.2	5.2	5.2	29.394	0.0044004	8.0813	43671000	2	AJQ89840.1_104	RM25_0105	Unknown	1	SPII	0.630163	LIPO(Sec/SPII)	ET
lcl|CP010341.1_prot_AJQ89940.1_204	RM25_RS11690	UDP-N-acetylglucosamine diphosphorylase	5778400	4146500	17583000	2416700	1547600	9330400	2	2	7.3	7.3	7.3	36.694	0	13.174	40803000	2	AJQ89940.1_204	RM25_0208	Cytoplasmic	0	CYT	0.120721	OTHER
lcl|CP010341.1_prot_AJQ91617.1_1881	RM25_RS09435	Phosphoglycerate mutase	5753800	3286500	12644000	13268000	15152000	26879000	2	2	14.6	14.6	14.6	24.288	0	12.528	76984000	5	AJQ91617.1_1881	RM25_1913	CytoplasmicMembrane	0	CYT	0.164491	OTHER	G
lcl|CP010341.1_prot_AJQ90846.1_1110	RM25_RS05570	ATP synthase gamma chain	5734500	4838700	22441000	0	3762000	14517000	3	3	9	9	9	34.683	0	17.952	51293000	4	AJQ90846.1_1110	RM25_1129	Cytoplasmic	0	CYT	0.056581	OTHER	C
lcl|CP010341.1_prot_AJQ90733.1_997	RM25_RS05000	Imidazole glycerol phosphate synthase, glutamine amidotransferase subunit	5668800	20335000	15564000	8478200	22870000	37880000	2	2	16.4	16.4	16.4	23.619	0	17.752	117420000	4	AJQ90733.1_997	RM25_1016	Cytoplasmic	0	CYT	0.060795	OTHER	E
lcl|CP010341.1_prot_AJQ90501.1_765	RM25_RS03805	Hypothetical protein	5666100	4169400	10896000	2154000	0	0	1	1	6.1	6.1	6.1	29.053	0.0044543	8.5039	22886000	1	AJQ90501.1_765	RM25_0776	Unknown	0	CYT	0.084832	OTHER	S
lcl|CP010341.1_prot_AJQ91052.1_1316	RM25_RS06615	Pyridoxal-phosphate dependent TrpB-like enzyme	5650300	3559800	15835000	0	14747000	0	1	1	2.7	2.7	2.7	46.941	0.0042827	7.5305	39792000	2	AJQ91052.1_1316	RM25_1342	Cytoplasmic	0	CYT	0.162059	OTHER	E
lcl|CP010341.1_prot_AJQ90514.1_778	RM25_RS03880	6-phosphofructokinase 2	5511600	2927400	13262000	14532000	10127000	12424000	1	1	3.5	3.5	3.5	38.965	0.0042373	7.3681	58784000	3	AJQ90514.1_778	RM25_0790	Cytoplasmic	0	CYT	0.044652	OTHER	G
lcl|CP010341.1_prot_AJQ91155.1_1419	RM25_RS07130	UvrABC system protein A	5505700	5606300	15639000	10638000	13086000	24439000	3	3	4.1	4.1	4.1	111.75	0	15.686	85079000	3	AJQ91155.1_1419	RM25_1445	Cytoplasmic	0	CYT	0.130224	OTHER	L
lcl|CP010341.1_prot_AJQ90683.1_947	RM25_RS04735	Hypothetical protein	5464100	2751400	5078600	0	0	4698100	2	2	14.1	14.1	14.1	28.959	0	13.939	17992000	1	AJQ90683.1_947	RM25_0964	Cytoplasmic	0	CYT	0.046228	OTHER
lcl|CP010341.1_prot_AJQ90680.1_944	RM25_RS04720	Glycine dehydrogenase	5453700	2796400	46303000	20567000	12844000	19138000	4	4	6.4	6.4	6.4	103.5	0	25.588	107100000	3	AJQ90680.1_944	RM25_0961	Cytoplasmic	0	CYT	0.086590	OTHER	E
lcl|CP010341.1_prot_AJQ90113.1_377	RM25_RS01850	Phosphoribosylformylglycinamidine synthase 1	5449400	5461700	19036000	5883500	9372900	10054000	1	1	7.6	7.6	7.6	24.616	0.0044893	9.1213	55258000	2	AJQ90113.1_377	RM25_0381	Cytoplasmic	0	CYT	0.073373	OTHER	F
lcl|CP010341.1_prot_AJQ90558.1_822	RM25_RS04100	Chaperone protein DnaJ	5434300	6427900	43885000	6973300	33238000	46576000	4	4	13.4	13.4	13.4	42.403	0	34.088	199220000	6	AJQ90558.1_822	RM25_0834	Cytoplasmic	0	CYT	0.457346	OTHER	O
lcl|CP010341.1_prot_AJQ90175.1_439	RM25_RS02160	Amidophosphoribosyltransferase	5348100	3906200	17413000	2934900	2627300	8894600	2	2	3.9	3.9	3.9	55.334	0	12.119	44888000	4	AJQ90175.1_439	RM25_0443	Cytoplasmic	0	CYT	0.090594	OTHER	F
lcl|CP010341.1_prot_AJQ91649.1_1913	RM25_RS09590	Phosphoglycerate mutase family protein	5341100	9399800	0	8245100	12542000	10259000	2	2	15.6	15.6	15.6	19.219	0	13.597	62670000	5	AJQ91649.1_1913	RM25_1945	Unknown	0	CYT	0.099794	OTHER
lcl|CP010341.1_prot_AJQ92046.1_2310	RM25_RS11565	Putative exported solute-binding protein	5317500	12548000	20679000	18871000	17216000	31281000	2	2	5.7	5.7	5.7	46.173	0	12.459	117830000	5	AJQ92046.1_2310	RM25_2343	CytoplasmicMembrane	0	SPII	0.422605	LIPO(Sec/SPII)
lcl|CP010341.1_prot_AJQ91258.1_1522	RM25_RS07640	Aspartate ammonia-lyase	5198500	3905300	17201000	13456000	7541100	12602000	2	2	12.7	3.5	3.5	53.038	0	12.879	59903000	6	AJQ91258.1_1522	RM25_1549	Cytoplasmic	0	CYT	0.065463	OTHER	E
lcl|CP010341.1_prot_AJQ91186.1_1450	RM25_RS07290	Ribosomal RNA small subunit methyltransferase H	5171500	8817000	12469000	6699300	8327800	10300000	1	1	2	2	2	37.054	0.0045558	10.023	51785000	6	AJQ91186.1_1450	RM25_1477	Cytoplasmic	0	CYT	0.045109	OTHER	M
lcl|CP010341.1_prot_AJQ91817.1_2081	RM25_RS10440	Aminoglycoside adenyltransferase	5159100	7965600	12939000	0	0	4268100	1	1	5.4	5.4	5.4	30.784	0.0044444	8.4827	30332000	3	AJQ91817.1_2081	RM25_2113	Cytoplasmic	0	CYT	0.085054	OTHER
lcl|CP010341.1_prot_AJQ90995.1_1259	RM25_RS06320	Imidazole glycerol phosphate synthase subunit HisF	5089900	8221700	16245000	12863000	16195000	13277000	1	1	5.9	5.9	5.9	26.841	0.004158	6.8922	71891000	2	AJQ90995.1_1259	RM25_1281	Cytoplasmic	0	CYT	0.045692	OTHER	E
lcl|CP010341.1_prot_AJQ90915.1_1179	RM25_RS05920	Hypothetical protein	5087200	6426000	7026000	0	4534700	9108900	1	1	23.9	23.9	23.9	7.24	0.0044643	8.5211	32183000	3	AJQ90915.1_1179	RM25_1200	Unknown	0	CYT	0.235022	OTHER
lcl|CP010341.1_prot_AJQ91146.1_1410	RM25_RS07085	Putative sporulation transcription regulator WhiA	5075300	4616600	12471000	10086000	6120500	11524000	1	1	4.3	4.3	4.3	35.419	0.004415	8.2923	59824000	2	AJQ91146.1_1410	RM25_1436	Cytoplasmic	0	CYT	0.033961	OTHER	K
lcl|CP010341.1_prot_AJQ90625.1_889	RM25_RS04435	Acyl-CoA thioesterase II	5057200	6490500	18462000	8396600	10869000	11908000	1	1	4.1	4.1	4.1	32.142	0	25.63	61183000	4	AJQ90625.1_889	RM25_0903	CytoplasmicMembrane	0	CYT	0.129761	OTHER	I
lcl|CP010341.1_prot_AJQ90426.1_690	RM25_RS03415	Cell envelope-related transcriptional regulator	5012900	14107000	13861000	9933000	0	14757000	4	4	10.4	10.4	10.4	48.391	0	28.826	63370000	7	AJQ90426.1_690	RM25_0699	CytoplasmicMembrane	1	CYT	0.679155	OTHER	K
lcl|CP010341.1_prot_AJQ90763.1_1027	RM25_RS05150	Orotidine 5'-phosphate decarboxylase	5006300	8570200	22022000	0	15599000	17044000	2	2	7.1	7.1	7.1	28.041	0	13.677	71681000	5	AJQ90763.1_1027	RM25_1046	Cytoplasmic	0	CYT	0.058039	OTHER	F
lcl|CP010341.1_prot_AJQ91194.1_1458	RM25_RS07330	Putative GERANYLGERANYL PYROPHOSPHATE SYNTHETASE IDSA2	4980800	9012300	13919000	3399800	0	8258100	3	3	12.1	12.1	12.1	37.626	0	27.529	48199000	7	AJQ91194.1_1458	RM25_1485	Cytoplasmic	0	CYT	0.053074	OTHER	H
lcl|CP010341.1_prot_AJQ91656.1_1920	RM25_RS09625	Antimicrobial peptide ABC transporter, permease protein	4895200	4931700	6950800	0	0	2701700	1	1	2.2	2.2	2.2	49.602	0.0011614	10.654	20222000	4	AJQ91656.1_1920	RM25_1952	CytoplasmicMembrane	4	SPI	0.907309	SP(Sec/SPI)
lcl|CP010341.1_prot_AJQ91492.1_1756	RM25_RS08815	Phosphate-transport system transcriptional regulator phoY2	4836800	8970700	19372000	7458400	4772000	16645000	3	3	15.1	15.1	15.1	25.166	0	21.43	62055000	5	AJQ91492.1_1756	RM25_1788	Cytoplasmic	0	CYT	0.043297	OTHER	P
lcl|CP010341.1_prot_AJQ90219.1_483	RM25_RS02395	NADH dehydrogenase subunit M	4754400	4677900	9954000	14237000	15784000	14564000	2	2	4.5	4.5	4.5	55.157	0	18.648	68189000	7	AJQ90219.1_483	RM25_0488	CytoplasmicMembrane	13	TMH	0.965649	OTHER	C
lcl|CP010341.1_prot_AJQ90325.1_589	RM25_RS02945	Bleomycin hydrolase	4720600	0	13906000	0	2058300	3778600	2	2	5.6	5.6	5.6	53.387	0	14.798	24464000	2	AJQ90325.1_589	RM25_0598	Cytoplasmic	0	CYT	0.140150	OTHER	E
lcl|CP010341.1_prot_AJQ91002.1_1266	RM25_RS12290	Hypothetical protein	4702200	4224100	15367000	2451200	3122800	2936300	1	1	8.8	8.8	8.8	10.414	0.0041929	7.1164	34465000	6	AJQ91002.1_1266	RM25_1288	CytoplasmicMembrane	1	SPI	0.974848	SP(Sec/SPI)	U
lcl|CP010341.1_prot_AJQ90822.1_1086	RM25_RS05450	Glycogen debranching enzyme GlgX	4682600	4164500	12638000	5958400	9194300	14496000	1	1	1.9	1.9	1.9	80.886	0.0042735	7.5015	56666000	2	AJQ90822.1_1086	RM25_1105	Cytoplasmic	0	CYT	0.392176	OTHER	G
lcl|CP010341.1_prot_AJQ90449.1_713	RM25_RS03530	Nicotinate phosphoribosyltransferase	4638200	4556500	14435000	7406100	4959400	7854200	3	3	7.5	7.5	7.5	48.289	0	20.838	45574000	6	AJQ90449.1_713	RM25_0722	Cytoplasmic	0	CYT	0.069907	OTHER	H
lcl|CP010341.1_prot_AJQ90725.1_989	RM25_RS04965	DNA polymerase III, alpha subunit	4610900	6500300	17929000	13691000	9679300	18695000	2	2	2.2	2.2	2.2	131.75	0	11.866	86876000	0	AJQ90725.1_989	RM25_1008	Cytoplasmic	0	CYT	0.100809	OTHER	L
lcl|CP010341.1_prot_AJQ91664.1_1928	RM25_RS09670	RRNA or tRNA methyltransferase	4570100	0	5737000	5675600	4375100	12451000	3	3	7.3	7.3	7.3	54.028	0	17.375	39399000	2	AJQ91664.1_1928	RM25_1960	Cytoplasmic	0	CYT	0.064999	OTHER	J
lcl|CP010341.1_prot_AJQ91691.1_1955	RM25_RS09810	NADH:flavin oxidoreductase/NADH oxidase	4521400	5923000	38468000	11266000	14614000	16423000	1	1	3	3	3	39.164	0.0044395	8.4755	102950000	4	AJQ91691.1_1955	RM25_1987	Unknown	0	CYT	0.182725	OTHER	C
lcl|CP010341.1_prot_AJQ90610.1_874	RM25_RS04360	Diaminopimelate epimerase	4438700	4804300	15772000	10927000	12348000	11449000	1	1	4.3	4.3	4.3	30.39	0.0099108	6.0071	59740000	5	AJQ90610.1_874	RM25_0888	Cytoplasmic	0	CYT	0.132520	OTHER	E
lcl|CP010341.1_prot_AJQ91168.1_1432	RM25_RS07200	Pseudouridine synthase (Precursor)	4424100	4264500	16130000	6296200	9196100	12999000	3	3	9.2	9.2	9.2	32.844	0	17.798	61384000	5	AJQ91168.1_1432	RM25_1459	Cytoplasmic	0	CYT	0.064924	OTHER	J
lcl|CP010341.1_prot_AJQ90661.1_925	RM25_RS04605	YbaK/prolyl-tRNA synthetase-associated domain protein	4376800	5314000	6750300	4502000	3562200	4434400	1	1	13.2	13.2	13.2	17.848	0.0011669	10.731	31009000	1	AJQ90661.1_925	RM25_0939	Cytoplasmic	0	CYT	0.041574	OTHER	S
lcl|CP010341.1_prot_AJQ90726.1_990	RM25_RS11845	Putative membrane protein	4320800	7976100	7534500	0	9068900	17102000	1	1	7.1	7.1	7.1	25.004	0.0045662	10.121	48251000	3	AJQ90726.1_990	RM25_1009	CytoplasmicMembrane	4	CYT	0.950105	OTHER	-
lcl|CP010341.1_prot_AJQ89844.1_108	RM25_RS00540	Arginine/ornithine transport ATP-binding protein	4317200	3741800	8949800	6021500	7367400	9007100	1	1	6.5	6.5	6.5	30.101	0.004603	10.302	45588000	1	AJQ89844.1_108	RM25_0109	CytoplasmicMembrane	0	CYT	0.061319	OTHER	E
lcl|CP010341.1_prot_AJQ89810.1_74	RM25_RS00375	Integral membrane protein	4291100	1859700	0	6843600	4038700	8337200	1	1	7.1	7.1	7.1	17.209	0.004215	7.2149	25370000	2	AJQ89810.1_74	RM25_0075	CytoplasmicMembrane	3	TMH	0.930809	OTHER	S
lcl|CP010341.1_prot_AJQ90323.1_587	RM25_RS02935	putative tRNA threonylcarbamoyladenosine biosynthesis protein Gcp	4186600	4514100	8080200	5819600	9554300	13079000	2	2	11.5	11.5	11.5	36.685	0	11.57	45234000	3	AJQ90323.1_587	RM25_0596	Cytoplasmic	0	CYT	0.044482	OTHER	O
lcl|CP010341.1_prot_AJQ90383.1_647	RM25_RS03215	Ribonuclease H	4172900	4237700	11246000	0	0	10578000	1	1	3.2	3.2	3.2	36.849	0.005102	6.5247	37512000	1	AJQ90383.1_647	RM25_0656	Unknown	0	CYT	0.261903	OTHER	L
lcl|CP010341.1_prot_AJQ91891.1_2155	RM25_RS10795	Ornithine carbamoyltransferase	4166600	2469700	20604000	2512900	0	2900800	2	2	7.2	7.2	7.2	36.663	0	18.57	35887000	2	AJQ91891.1_2155	RM25_2187	Cytoplasmic	0	CYT	0.106910	OTHER	E
lcl|CP010341.1_prot_AJQ90217.1_481	RM25_RS02385	NADH-quinone oxidoreductase subunit K	4143100	0	6867500	5964400	6380300	15464000	1	1	11.1	11.1	11.1	10.665	0.0041754	6.957	38820000	2	AJQ90217.1_481	RM25_0486	CytoplasmicMembrane	3	TMH	0.968441	OTHER	C
lcl|CP010341.1_prot_AJQ90982.1_1246	RM25_RS06260	Propanediol dehydratase small subunit	4142800	3674000	11851000	0	1327100	0	1	1	7.9	7.9	7.9	19.469	0.0070707	6.2832	20995000	2	AJQ90982.1_1246	RM25_1268	Cytoplasmic	0	CYT	0.097673	OTHER
lcl|CP010341.1_prot_AJQ91688.1_1952	RM25_RS09795	Replicative DNA helicase	4108400	4939700	8121000	5321300	3940200	17237000	2	2	6	6	6	49.877	0	22.645	48685000	9	AJQ91688.1_1952	RM25_1984	Cytoplasmic	0	CYT	0.077288	OTHER	L
lcl|CP010341.1_prot_AJQ91238.1_1502	RM25_RS07545	MgtE intracellular region	4086500	4064100	8864600	14531000	11449000	7937600	2	2	6.4	6.4	6.4	46.935	0	12.474	68960000	4	AJQ91238.1_1502	RM25_1529	Cytoplasmic	0	CYT	0.073664	OTHER	P
lcl|CP010341.1_prot_AJQ90875.1_1139	RM25_RS05720	PF14262 domain protein	4085300	14108000	55798000	14811000	14077000	23988000	1	1	1.6	1.6	1.6	56.222	0.0051282	6.6305	134580000	3	AJQ90875.1_1139	RM25_1159	Extracellular	0	SPII	0.867182	LIPO(Sec/SPII)
lcl|CP010341.1_prot_AJQ90631.1_895	RM25_RS04460	L-lactate dehydrogenase	4051900	0	12701000	0	0	5750900	2	2	7.8	7.8	7.8	34	0	14.547	22504000	3	AJQ90631.1_895	RM25_0909	Cytoplasmic	0	CYT	0.052421	OTHER	C
lcl|CP010341.1_prot_AJQ90454.1_718	RM25_RS03545	Non-canonical purine NTP pyrophosphatase	3999100	0	8908300	0	11455000	11358000	1	1	7.5	7.5	7.5	28.871	0.0051335	6.6448	35720000	1	AJQ90454.1_718	RM25_0727	Cytoplasmic	0	CYT	0.253390	OTHER	F
lcl|CP010341.1_prot_AJQ90483.1_747	RM25_RS03715	ATP/GTP-binding family protein	3972600	4117600	11132000	2489800	5056400	13065000	3	3	8.6	8.6	8.6	58.088	0	18.498	39834000	4	AJQ90483.1_747	RM25_0758	CytoplasmicMembrane	2	CYT	0.575280	OTHER	S
lcl|CP010341.1_prot_AJQ91469.1_1733	RM25_RS08700	Amidohydrolase	3875600	2041000	8833900	4772900	8064900	6506000	1	1	2.4	2.4	2.4	44.499	0.0042061	7.1598	35608000	3	AJQ91469.1_1733	RM25_1765	Cytoplasmic	0	CYT	0.098332	OTHER
lcl|CP010341.1_prot_AJQ91571.1_1835	RM25_RS09205	FHA domain protein	3868400	4601200	8870800	0	5281800	8146900	1	1	6.4	6.4	6.4	17.303	0.0042194	7.2543	30769000	4	AJQ91571.1_1835	RM25_1867	Unknown	1	CYT	0.802670	OTHER
lcl|CP010341.1_prot_AJQ91023.1_1287	RM25_RS12295	Hypothetical protein	3797800	4655500	9021700	5852500	5773400	0	1	1	3	3	3	39.038	0.0051546	6.6891	33386000	2	AJQ91023.1_1287	RM25_1309	Cytoplasmic	0	CYT	0.725284	OTHER	S
lcl|CP010341.1_prot_AJQ91637.1_1901	RM25_RS09535	Dihydroneopterin aldolase	3772400	0	10629000	2766200	1720800	0	1	1	8.1	8.1	8.1	13.459	0.0043668	7.906	18889000	1	AJQ91637.1_1901	RM25_1933	Cytoplasmic	0	CYT	0.038156	OTHER
lcl|CP010341.1_prot_AJQ91325.1_1589	RM25_RS07945	Hypothetical protein	3768600	5862200	12412000	9804200	5923100	8403800	1	1	5.8	5.8	5.8	18.898	0.0050607	6.3395	54596000	1	AJQ91325.1_1589	RM25_1616	Cytoplasmic	0	CYT	0.064694	OTHER
lcl|CP010341.1_prot_AJQ90838.1_1102	RM25_RS05530	Endonuclease NucS	3734800	3169300	10600000	5958400	5013800	10668000	1	1	6.5	6.5	6.5	23.688	0.004315	7.582	42603000	3	AJQ90838.1_1102	RM25_1121	Cytoplasmic	0	CYT	0.067786	OTHER	L
lcl|CP010341.1_prot_AJQ91003.1_1267	RM25_RS06360	Protein pafC	3718100	5080300	17280000	13867000	10133000	0	2	2	8.8	8.8	8.8	34.124	0	13.286	50078000	1	AJQ91003.1_1267	RM25_1289	Cytoplasmic	0	CYT	0.063572	OTHER	K
lcl|CP010341.1_prot_AJQ90525.1_789	RM25_RS03935	Integral membrane protein TerC	3696700	3817700	7844000	10106000	9996000	12073000	3	3	8.6	8.6	8.6	46.008	0	26.792	55233000	6	AJQ90525.1_789	RM25_0801	CytoplasmicMembrane	9	TMH	0.964168	OTHER	P
lcl|CP010341.1_prot_AJQ90948.1_1212	RM25_RS06090	Pyridoxal phosphate enzyme, YggS family	3689000	4480100	11889000	5930600	8258200	9449700	2	2	12.4	12.4	12.4	26.996	0	12.835	45985000	2	AJQ90948.1_1212	RM25_1234	Cytoplasmic	0	CYT	0.045866	OTHER	S
lcl|CP010341.1_prot_AJQ90984.1_1248	RM25_RS06270	Glycerol dehydratase large subunit	3672800	3174900	8704800	5127200	7651000	8296800	2	2	4.3	4.3	4.3	60.572	0	10.853	41078000	3	AJQ90984.1_1248	RM25_1270	Cytoplasmic	0	CYT	0.080512	OTHER
lcl|CP010341.1_prot_AJQ90712.1_976	RM25_RS04900	ABC transporter substrate binding protein	3652300	2286600	10965000	5424600	0	9608800	3	3	11.7	11.7	11.7	33.504	0	24.44	31937000	6	AJQ90712.1_976	RM25_0995	Unknown	0	SPII	0.793800	LIPO(Sec/SPII)
lcl|CP010341.1_prot_AJQ90125.1_389	RM25_RS01915	DEAD/DEAH box helicase	3637800	5760600	11469000	5068200	5812300	9760200	2	2	3.6	3.6	3.6	93.806	0	12.757	41509000	3	AJQ90125.1_389	RM25_0393	Cytoplasmic	0	CYT	0.073018	OTHER	L
lcl|CP010341.1_prot_AJQ90873.1_1137	RM25_RS05710	Putative ribosome biogenesis GTPase RsgA	3634500	0	11008000	5260800	0	8423800	1	1	3.9	3.9	3.9	38.331	0.0041841	7.0095	31393000	1	AJQ90873.1_1137	RM25_1157	Cytoplasmic	0	CYT	0.092456	OTHER	S
lcl|CP010341.1_prot_AJQ90556.1_820	RM25_RS04090	Inositol monophosphatase	3601100	0	6894700	4376400	11777000	14290000	1	1	4.3	4.3	4.3	27.876	0.0050916	6.448	40939000	2	AJQ90556.1_820	RM25_0832	Cytoplasmic	0	CYT	0.077614	OTHER	G
lcl|CP010341.1_prot_AJQ90890.1_1154	RM25_RS05795	Peptidase M16 inactive domain protein	3545900	3017900	22263000	2200000	9182100	15774000	3	3	10.8	10.8	10.8	46.316	0	16.601	75238000	0	AJQ90890.1_1154	RM25_1175	Cytoplasmic	0	CYT	0.143828	OTHER
lcl|CP010341.1_prot_AJQ91744.1_2008	RM25_RS10085	L-aspartate oxidase	3523600	2365000	14456000	4148900	3690700	14194000	2	2	5.5	5.5	5.5	54.741	0	12.817	45386000	2	AJQ91744.1_2008	RM25_2040	Cytoplasmic	1	TMH	0.156413	TAT(Tat/SPI)	H
lcl|CP010341.1_prot_AJQ90770.1_1034	RM25_RS05185	Sun protein	3506600	4149000	7893200	6600300	7979600	7740100	1	1	2.9	2.9	2.9	53.559	0.0043478	7.6584	41453000	3	AJQ90770.1_1034	RM25_1053	Cytoplasmic	0	CYT	0.108629	OTHER	JK
lcl|CP010341.1_prot_AJQ89916.1_180	RM25_RS00910	Protein of hypothetical function DUF77	3418400	5022300	8301500	12703000	9572700	9311100	1	1	13.3	13.3	13.3	11.22	0.0044297	8.4086	59827000	4	AJQ89916.1_180	RM25_0184	Cytoplasmic	0	CYT	0.048256	OTHER	S
lcl|CP010341.1_prot_AJQ91076.1_1340	RM25_RS06735	Ribonuclease III	3418200	4550900	11207000	5692800	6221600	8117200	3	3	17.5	17.5	17.5	25.997	0	20.641	39208000	4	AJQ91076.1_1340	RM25_1366	Cytoplasmic	0	CYT	0.085617	OTHER	K
lcl|CP010341.1_prot_AJQ90678.1_942	RM25_RS04710	Protein of hypothetical function	3415600	3129800	8170800	8166200	4632300	5701200	1	1	5.9	5.9	5.9	16.56	0.0041408	6.8043	39089000	1	AJQ90678.1_942	RM25_0959	Cytoplasmic	0	CYT	0.029262	OTHER
lcl|CP010341.1_prot_AJQ91275.1_1539	RM25_RS07720	Peptidyl-tRNA hydrolase PTH2	3356200	2301800	2903200	0	5733700	6074300	2	2	11.4	11.4	11.4	25.846	0	13.781	20369000	4	AJQ91275.1_1539	RM25_1566	Cytoplasmic	0	CYT	0.128637	OTHER	S
lcl|CP010341.1_prot_AJQ90585.1_849	RM25_RS04225	2-isopropylmalate synthase/homocitrate synthase family protein	3344200	4175500	8579200	12485000	13721000	17475000	2	2	4.1	4.1	4.1	57.583	0	13.267	69762000	5	AJQ90585.1_849	RM25_0861	Cytoplasmic	0	CYT	0.097704	OTHER	E
lcl|CP010341.1_prot_AJQ92001.1_2265	RM25_RS11335	Decarboxylase	3316300	3639800	8480400	2612100	4360200	6270200	1	1	3.7	3.7	3.7	60.565	0.0046083	10.31	31091000	4	AJQ92001.1_2265	RM25_2298	Cytoplasmic	0	CYT	0.101388	OTHER	E
lcl|CP010341.1_prot_AJQ91960.1_2224	RM25_RS11135	DNA-3-methyladenine glycosylase I	3306800	0	4840300	5964800	5754400	19796000	1	1	4.3	4.3	4.3	22.599	0.0089552	6.0483	39662000	1	AJQ91960.1_2224	RM25_2256	Cytoplasmic	0	CYT	0.121471	OTHER	L
lcl|CP010341.1_prot_AJQ90493.1_757	RM25_RS03765	FAD linked oxidase domain protein	3257400	5002300	16513000	10686000	10477000	25831000	3	3	4	4	4	101.03	0	19.687	71766000	4	AJQ90493.1_757	RM25_0768	CytoplasmicMembrane	0	CYT	0.099061	OTHER	C
lcl|CP010341.1_prot_AJQ89944.1_208	RM25_RS01050	Putative oxidoreductase YeaE, aldo/keto reductase family	3216600	4381900	8941700	8219900	5358300	7271800	1	1	6.5	6.5	6.5	32.094	0.0042105	7.1921	41736000	3	AJQ89944.1_208	RM25_0212	Cytoplasmic	0	CYT	0.151826	OTHER
lcl|CP010341.1_prot_AJQ91136.1_1400	RM25_RS07035	Glucose-6-phosphate 1-dehydrogenase Zwf	3210900	1546700	8928300	6342800	4400300	17754000	2	2	4.5	4.5	4.5	59.604	0	11.185	54874000	3	AJQ91136.1_1400	RM25_1426	Cytoplasmic	0	CYT	0.203076	OTHER	G
lcl|CP010341.1_prot_AJQ90452.1_716	RM25_RS03545	Glutamate racemase	3193900	4164400	9306100	6943700	6232800	8334200	1	1	5.1	5.1	5.1	29.444	0.004128	6.7056	38175000	0	AJQ90452.1_716	RM25_0725	Cytoplasmic	0	CYT	0.042110	OTHER	M
lcl|CP010341.1_prot_AJQ90780.1_1044	RM25_RS05235	Prephenate dehydrogenase	3181000	3945400	7296000	5006900	4385900	8215800	1	1	4.7	4.7	4.7	38.625	0.0045506	9.9953	32031000	2	AJQ90780.1_1044	RM25_1063	Unknown	0	CYT	0.048050	OTHER	E
lcl|CP010341.1_prot_AJQ91721.1_1985	RM25_RS09965	Riboflavin synthase, alpha subunit	3122900	4692300	12098000	21562000	38642000	37843000	1	1	5	5	5	22.44	0.0044994	9.2027	128200000	7	AJQ91721.1_1985	RM25_2017	Cytoplasmic	0	CYT	0.043145	OTHER	H
lcl|CP010341.1_prot_AJQ90453.1_717	RM25_RS03550	TRNA nucleotidyltransferase	3115400	2520400	10759000	4024100	2465900	8549200	1	1	5.1	5.1	5.1	27.272	0.0042553	7.3849	31434000	3	AJQ90453.1_717	RM25_0726	Cytoplasmic	0	CYT	0.059843	OTHER	J
lcl|CP010341.1_prot_AJQ89965.1_229	RM25_RS01145	SanA protein	3109200	6503600	5330200	9611500	0	16271000	1	1	5.4	5.4	5.4	26.475	0.0099206	6.0098	40825000	1	AJQ89965.1_229	RM25_0233	CytoplasmicMembrane	1	SPI	0.242407	OTHER
lcl|CP010341.1_prot_AJQ90243.1_507	RM25_RS02535	Lipoyl synthase	3032100	6423100	12862000	22117000	19107000	22433000	3	3	11.7	11.7	11.7	35.329	0	16.137	89378000	3	AJQ90243.1_507	RM25_0516	Cytoplasmic	0	CYT	0.085746	OTHER	H
lcl|CP010341.1_prot_AJQ91321.1_1585	RM25_RS07925	Exodeoxyribonuclease 7 large subunit	3013100	0	6079000	9427200	7688900	7017500	1	1	7.6	7.6	7.6	41.073	0	18.675	42402000	3	AJQ91321.1_1585	RM25_1612	Cytoplasmic	0	CYT	0.051011	OTHER	L
lcl|CP010341.1_prot_AJQ92015.1_2279	RM25_RS11410	Xanthine permease	3010200	2908000	5032500	3957100	6054300	19915000	2	2	3.4	3.4	3.4	68.401	0	12.351	40878000	5	AJQ92015.1_2279	RM25_2312	CytoplasmicMembrane	12	CYT	0.948355	OTHER	F
lcl|CP010341.1_prot_AJQ91285.1_1549	RM25_RS07770	Thiamine biosynthesis protein	2932500	4298700	7429800	0	0	4026800	1	1	16.9	16.9	16.9	7.8737	0.0042463	7.3814	18688000	1	AJQ91285.1_1549	RM25_1576	Unknown	0	CYT	0.324105	OTHER
lcl|CP010341.1_prot_AJQ90475.1_739	RM25_RS03665	Mur ligase middle domain protein	2932100	3174400	6043900	12539000	12088000	10406000	2	2	6.8	6.8	6.8	46.781	0	12.047	50058000	4	AJQ90475.1_739	RM25_0749	Unknown	0	CYT	0.075225	OTHER	M
lcl|CP010341.1_prot_AJQ91920.1_2184	RM25_RS10940	Inner membrane protein yihN	2928700	2157600	5975200	4524100	8616700	13016000	1	1	4.2	4.2	4.2	48.531	0	15.321	40505000	5	AJQ91920.1_2184	RM25_2216	CytoplasmicMembrane	12	TMH	0.966902	OTHER
lcl|CP010341.1_prot_AJQ91919.1_2183	RM25_RS10935	Glycerophosphodiester phosphodiesterase	2918300	1327200	7793900	0	0	3515400	1	1	4.8	4.8	4.8	29.555	0.0042508	7.3827	15555000	2	AJQ91919.1_2183	RM25_2215	Cytoplasmic	0	CYT	0.075840	OTHER	C
lcl|CP010341.1_prot_AJQ90613.1_877	RM25_RS04375	LexA repressor	2868900	3984500	9130900	3051600	3988300	3778900	2	2	10.7	10.7	10.7	30.231	0	17.667	26803000	4	AJQ90613.1_877	RM25_0891	Cytoplasmic	0	CYT	0.104176	OTHER	K
lcl|CP010341.1_prot_AJQ91324.1_1588	RM25_RS07940	Isoprenyl transferase 1	2829400	0	2760000	788080	0	0	2	2	7.1	7.1	7.1	30.405	0	11.322	6377500	3	AJQ91324.1_1588	RM25_1615	Cytoplasmic	0	CYT	0.094434	OTHER	I
lcl|CP010341.1_prot_AJQ90633.1_897	RM25_RS04470	DNA gyrase, B subunit	2807900	2403400	28686000	10915000	20758000	22873000	4	4	5.8	5.8	5.8	76.753	0	23.032	95859000	4	AJQ90633.1_897	RM25_0911	Cytoplasmic	0	CYT	0.083295	OTHER	L
lcl|CP010341.1_prot_AJQ90428.1_692	RM25_RS03425	Putative membrane protein	2784600	3416300	7393500	6094300	9363900	10461000	1	1	6.8	6.8	6.8	36.582	0	11.163	39513000	1	AJQ90428.1_692	RM25_0701	CytoplasmicMembrane	4	CYT	0.937566	OTHER
lcl|CP010341.1_prot_AJQ91004.1_1268	RM25_RS06365	Protein pafB	2766000	0	6254800	4507800	3771500	0	2	2	10.2	10.2	10.2	35.622	0	16.838	20701000	2	AJQ91004.1_1268	RM25_1290	Cytoplasmic	0	CYT	0.059013	OTHER	K
lcl|CP010341.1_prot_AJQ90342.1_606	RM25_RS03030	Serine acetyltransferase	2747500	0	7108900	5454300	0	5565600	1	1	5.5	5.5	5.5	19.84	0.009901	6.003	24534000	3	AJQ90342.1_606	RM25_0615	Cytoplasmic	0	CYT	0.041835	OTHER	E
lcl|CP010341.1_prot_AJQ89900.1_164	RM25_RS00830	Ectoine/hydroxyectoine ABC transporter, ATP-binding protein	2654600	0	6974400	0	3239200	2251100	1	1	3.5	3.5	3.5	33.059	0.005123	6.6175	15119000	1	AJQ89900.1_164	RM25_0168	CytoplasmicMembrane	0	CYT	0.367215	OTHER	V
lcl|CP010341.1_prot_AJQ90812.1_1076	RM25_RS05400	Dipeptidase pepE	2599100	1138800	7719700	0	3094500	0	1	1	4.2	4.2	4.2	40.341	0.0051387	6.6629	14552000	1	AJQ90812.1_1076	RM25_1095	Cytoplasmic	0	CYT	0.061908	OTHER	E
lcl|CP010341.1_prot_AJQ91022.1_1286	RM25_RS06455	HAD-superfamily hydrolase, subfamily IIA	2578800	3531300	4737800	0	2682000	3922700	2	2	5.2	5.2	5.2	36.818	0	11.737	17453000	4	AJQ91022.1_1286	RM25_1308	Cytoplasmic	0	CYT	0.062583	OTHER	G
lcl|CP010341.1_prot_AJQ90226.1_490	RM25_RS02430	2-oxoacid:acceptor oxidoreductase, alpha subunit	2524100	2875900	5202100	3122000	5352900	7740500	2	2	5.1	5.1	5.1	67.49	0	11.427	26817000	2	AJQ90226.1_490	RM25_0495	Cytoplasmic	0	CYT	0.103751	OTHER	C
lcl|CP010341.1_prot_AJQ89859.1_123	RM25_RS00620	Hypothetical protein	2523700	2851700	5791600	0	0	10669000	1	1	6	6	6	27.861	0.004386	7.9641	21836000	1	AJQ89859.1_123	RM25_0124	CytoplasmicMembrane	2	SPI	0.811203	TAT(Tat/SPI)	S
lcl|CP010341.1_prot_AJQ89796.1_60	RM25_RS11630	Family 2 glycosyl transferase	2502800	2400900	6955200	5565100	3630800	4538500	1	1	2.8	2.8	2.8	69.959	0.008982	6.111	25593000	1	AJQ89796.1_60	RM25_0061	CytoplasmicMembrane	0	CYT	0.059348	OTHER
lcl|CP010341.1_prot_AJQ91148.1_1412	RM25_RS07095	UPF0042 nucleotide-binding protein	2473800	0	10299000	9417600	7234900	13964000	2	2	7.1	7.1	7.1	32.524	0	11.107	52612000	2	AJQ91148.1_1412	RM25_1438	Cytoplasmic	0	CYT	0.066565	OTHER	S
lcl|CP010341.1_prot_AJQ91371.1_1635	RM25_RS08175	Hydrolase, TatD family	2449500	2474300	15241000	2785300	0	0	4	4	13.8	13.8	13.8	34.534	0	24.162	24999000	2	AJQ91371.1_1635	RM25_1662	Cytoplasmic	0	CYT	0.066879	OTHER	L
lcl|CP010341.1_prot_AJQ91719.1_1983	RM25_RS09955	6,7-dimethyl-8-ribityllumazine synthase	2441800	2396800	5353300	30283000	29201000	20413000	3	3	27.7	27.7	27.7	15.277	0	21.742	99730000	8	AJQ91719.1_1983	RM25_2015	Unknown	0	CYT	0.024044	OTHER	H
lcl|CP010341.1_prot_AJQ91250.1_1514	RM25_RS07600	Succinyl-diaminopimelate desuccinylase	2368600	2924200	7434700	1939500	2092500	3118500	1	1	1.9	1.9	1.9	39.24	0.0070281	6.2282	19878000	2	AJQ91250.1_1514	RM25_1541	Cytoplasmic	0	CYT	0.097939	OTHER	E
lcl|CP010341.1_prot_AJQ89876.1_140	RM25_RS11670	Hypothetical protein	2359100	2999900	6725500	5374200	8957300	10368000	1	1	7.5	7.5	7.5	24.46	0.0043812	7.9474	41807000	4	AJQ89876.1_140	RM25_0141	CytoplasmicMembrane	2	CYT	0.975124	OTHER
lcl|CP010341.1_prot_AJQ90174.1_438	RM25_RS11760	Hypothetical protein	2303000	0	6847100	0	0	6539300	1	1	5.7	5.7	5.7	28.208	0.0041451	6.847	15689000	2	AJQ90174.1_438	RM25_0442	CytoplasmicMembrane	2	CYT	0.966684	OTHER
lcl|CP010341.1_prot_AJQ90928.1_1192	RM25_RS05990	Cell division ATP-binding protein FtsE	2280400	1463900	3643500	2431600	3530700	4451700	2	2	8.8	8.8	8.8	25.583	0.0023148	10.565	19264000	1	AJQ90928.1_1192	RM25_1213	CytoplasmicMembrane	0	CYT	0.050443	OTHER	D
lcl|CP010341.1_prot_AJQ89806.1_70	RM25_RS11640	Glycosyltransferase	2167600	1690400	0	0	0	2812100	1	1	2.4	2.4	2.4	87.916	0.0042239	7.2629	6670200	1	AJQ89806.1_70	RM25_0071	Cytoplasmic	0	CYT	0.079184	OTHER
lcl|CP010341.1_prot_AJQ91286.1_1550	RM25_RS07775	Glycine oxidase ThiO	2132900	1638600	3944400	0	0	1906000	1	1	4.8	4.8	4.8	44.55	0	11.991	9621900	1	AJQ91286.1_1550	RM25_1577	Cytoplasmic	0	CYT	0.071626	LIPO(Sec/SPII)	C
lcl|CP010341.1_prot_AJQ90776.1_1040	RM25_RS05215	Hydrolase	2100400	2607000	3278500	4040800	3724400	2882100	1	1	9.1	9.1	9.1	24.775	0.0045872	10.224	18633000	1	AJQ90776.1_1040	RM25_1059	Cytoplasmic	0	CYT	0.070475	OTHER	S
lcl|CP010341.1_prot_AJQ90442.1_706	RM25_RS03495	O-succinylbenzoate synthase	2075500	3823600	9707200	2312400	3666600	10740000	2	2	7.8	7.8	7.8	35.17	0	11.461	32325000	1	AJQ90442.1_706	RM25_0715	Cytoplasmic	0	CYT	0.034377	OTHER	M
lcl|CP010341.1_prot_AJQ90895.1_1159	RM25_RS05820	Putative hydrolase	2040200	3690400	7890000	4103900	0	6201200	1	1	3.6	3.6	3.6	50.68	0.0098717	5.9587	23926000	0	AJQ90895.1_1159	RM25_1180	Cytoplasmic	0	CYT	0.103928	OTHER	S
lcl|CP010341.1_prot_AJQ91083.1_1347	RM25_RS06765	50S ribosomal protein L28	2031000	4447300	40843000	25468000	32606000	4735400	2	2	27.9	27.9	27.9	6.6758	0	15.94	132080000	8	AJQ91083.1_1347	RM25_1373	Cytoplasmic	0	CYT	0.801050	OTHER
lcl|CP010341.1_prot_AJQ89934.1_198	RM25_RS01000	VarM	2018800	2738600	5338300	6474500	6499500	9378800	2	2	4.6	4.6	4.6	60.009	0	11.243	38069000	3	AJQ89934.1_198	RM25_0202	Cytoplasmic	0	CYT	0.066027	OTHER	S
lcl|CP010341.1_prot_AJQ90563.1_827	RM25_RS04125	Prolyl aminopeptidase	2014200	2166600	15677000	4572000	5457300	9060000	2	2	9.4	9.4	9.4	39.037	0	12.36	38948000	2	AJQ90563.1_827	RM25_0839	Cytoplasmic	0	CYT	0.154621	OTHER	S
lcl|CP010341.1_prot_AJQ91118.1_1382	RM25_RS06945	3-oxoacyl-acyl-carrier protein reductase fabG1	1994100	1043800	3090700	7476600	9598200	7048400	1	1	6.9	6.9	6.9	24.295	0.0044593	8.504	31440000	2	AJQ91118.1_1382	RM25_1408	Cytoplasmic	0	CYT	0.044338	OTHER	IQ
lcl|CP010341.1_prot_AJQ90408.1_672	RM25_RS03330	Septum formation protein Maf	1972700	1865900	5931700	0	0	4012200	1	1	7.9	7.9	7.9	25.941	0	13.674	13783000	3	AJQ90408.1_672	RM25_0681	Cytoplasmic	0	CYT	0.084671	OTHER	D
lcl|CP010341.1_prot_AJQ91464.1_1728	RM25_RS08675	Conserved transmembrane transport protein MmpL13	1931100	9971300	13477000	35251000	32766000	34159000	2	2	3.6	3.6	3.6	82.021	0	12.777	160540000	2	AJQ91464.1_1728	RM25_1760	CytoplasmicMembrane	12	TMH	0.879539	OTHER	S
lcl|CP010341.1_prot_AJQ90891.1_1155	RM25_RS05800	Peptidase M16 inactive domain protein	1893100	6376000	20403000	13774000	8427300	14889000	2	2	5.5	5.5	5.5	48.504	0	15.69	65762000	5	AJQ90891.1_1155	RM25_1176	Cytoplasmic	0	CYT	0.086710	OTHER
lcl|CP010341.1_prot_AJQ91579.1_1843	RM25_RS09245	Ferrous iron transport protein B	1886400	1614000	8057300	11720000	12020000	23408000	3	3	6	6	6	69.798	0	28.798	68873000	5	AJQ91579.1_1843	RM25_1875	CytoplasmicMembrane	9	CYT	0.917375	OTHER
lcl|CP010341.1_prot_AJQ91363.1_1627	RM25_RS08135	Aminoacyl-tRNA hydrolase	1851500	1712900	3843000	1612100	3843900	5459700	1	1	6.6	6.6	6.6	21.208	0.0089463	6.0404	18323000	0	AJQ91363.1_1627	RM25_1654	Cytoplasmic	0	CYT	0.088332	OTHER	J
lcl|CP010341.1_prot_AJQ90149.1_413	RM25_RS02035	Azoreductase B	1793900	2553300	9759000	10924000	3822400	0	2	2	16.3	16.3	16.3	21.651	0	14.583	28852000	1	AJQ90149.1_413	RM25_0417	Cytoplasmic	0	CYT	0.106123	OTHER	S
lcl|CP010341.1_prot_AJQ90419.1_683	RM25_RS03380	Biotin-acetyl-CoA-carboxylase ligase	1778900	0	5005300	0	4220600	6377300	1	1	6.5	6.5	6.5	28.499	0.0043337	7.6076	21132000	1	AJQ90419.1_683	RM25_0692	Cytoplasmic	0	CYT	0.072190	OTHER	H
lcl|CP010341.1_prot_AJQ90754.1_1018	RM25_RS05105	Putative crossover junction endodeoxyribonuclease	1760900	0	6308600	6860500	9647500	7308200	1	1	13.8	13.8	13.8	19.575	0	12.84	36181000	4	AJQ90754.1_1018	RM25_1037	Cytoplasmic	0	CYT	0.087395	OTHER	L
lcl|CP010341.1_prot_AJQ89768.1_32	RM25_RS00165	Hypothetical protein	1727900	2439400	5960700	3032000	0	4428500	1	1	8.8	8.8	8.8	14.354	0.0042872	7.5314	20062000	4	AJQ89768.1_32	RM25_0033	Unknown	0	CYT	0.451756	OTHER
lcl|CP010341.1_prot_AJQ90796.1_1060	RM25_RS05320	AsnC-family transcriptional regulatory protein	1604200	1646200	5096100	5477700	3803700	5200700	1	1	8.8	8.8	8.8	14.862	0.0042781	7.5298	23997000	2	AJQ90796.1_1060	RM25_1079	Cytoplasmic	0	CYT	0.037438	OTHER	K
lcl|CP010341.1_prot_AJQ90614.1_878	RM25_RS04380	Hypothetical protein	1565000	1558400	3305600	0	7294600	10350000	1	1	4.5	4.5	4.5	25.771	0.0042965	7.532	24073000	4	AJQ90614.1_878	RM25_0892	Unknown	1	CYT	0.223865	OTHER
lcl|CP010341.1_prot_AJQ90791.1_1055	RM25_RS05295	Antiseptic resistance protein	1547500	1080400	0	0	1823700	4852600	1	1	3	3	3	54.511	0.0042689	7.4895	9304300	1	AJQ90791.1_1055	RM25_1074	CytoplasmicMembrane	13	TMH	0.967351	OTHER
lcl|CP010341.1_prot_AJQ90204.1_468	RM25_RS02320	Hypothetical protein	1531300	1954100	4322400	1664200	2795000	3193300	1	1	2	2	2	64.06	0.0070565	6.2678	15460000	5	AJQ90204.1_468	RM25_0473	CytoplasmicMembrane	12	CYT	0.953131	OTHER	-
lcl|CP010341.1_prot_AJQ89865.1_129	RM25_RS00650	Gluconokinase	1504800	0	18201000	4106900	0	0	2	2	4.6	4.6	4.6	60.977	0	14.469	28292000	2	AJQ89865.1_129	RM25_0130	Cytoplasmic	1	CYT	0.138870	OTHER	G
lcl|CP010341.1_prot_AJQ90830.1_1094	RM25_RS05490	Maltokinase	1478500	1568400	3862600	1054500	900390	0	1	1	3.1	3.1	3.1	49.26	0.0043197	7.5824	13522000	2	AJQ90830.1_1094	RM25_1113	Cytoplasmic	0	CYT	0.119727	OTHER	G
lcl|CP010341.1_prot_AJQ91145.1_1409	RM25_RS07080	ABC transporter, ATP-binding protein	1455100	2395200	8481200	0	0	3232600	1	1	4.1	4.1	4.1	24.983	0.0050865	6.4453	15564000	1	AJQ91145.1_1409	RM25_1435	CytoplasmicMembrane	0	CYT	0.058895	OTHER
lcl|CP010341.1_prot_AJQ90710.1_974	RM25_RS04890	ABC-type uncharacterized transport system, ATPase component	1443700	0	4683900	0	1170400	0	1	1	4.6	4.6	4.6	28.668	0.008008	6.1719	7298100	0	AJQ90710.1_974	RM25_0993	CytoplasmicMembrane	0	CYT	0.042275	OTHER	S
lcl|CP010341.1_prot_AJQ89894.1_158	RM25_RS00800	Oxidoreductase, short chain dehydrogenase/reductase family protein	1443200	0	4668400	0	3521300	2211700	1	1	4.8	4.8	4.8	24.361	0.0042644	7.4838	11845000	2	AJQ89894.1_158	RM25_0162	Cytoplasmic	0	CYT	0.050720	OTHER	S
lcl|CP010341.1_prot_AJQ90667.1_931	RM25_RS04655	Histidine triad domain protein	1421300	1338900	0	6010700	4204500	0	2	2	6.5	6.5	6.5	22.077	0	11.353	12975000	1	AJQ90667.1_931	RM25_0948	Cytoplasmic	0	CYT	0.215086	OTHER	FG
lcl|CP010341.1_prot_AJQ91473.1_1737	RM25_RS08720	Lipopolysaccharide kinase, Kdo/WaaP family	1405300	1871900	5462300	0	3005900	3500800	1	1	2.8	2.8	2.8	52.3	0.0070352	6.241	21087000	2	AJQ91473.1_1737	RM25_1769	Cytoplasmic	0	CYT	0.115098	OTHER	T
lcl|CP010341.1_prot_AJQ91179.1_1443	RM25_RS07255	Cell division protein FtsW	1325300	1348300	0	0	1382100	1713900	1	1	3.3	3.3	3.3	44.21	0.004171	6.9043	5769600	1	AJQ91179.1_1443	RM25_1470	CytoplasmicMembrane	10	CYT	0.967586	OTHER
lcl|CP010341.1_prot_AJQ90960.1_1224	RM25_RS06150	Succinate dehydrogenase/fumarate reductase iron-sulfur subunit	1315400	1136600	13560000	0	7603700	0	2	2	6.3	6.3	6.3	27.282	0	10.976	23616000	2	AJQ90960.1_1224	RM25_1246	Cytoplasmic	0	CYT	0.083911	OTHER	C
lcl|CP010341.1_prot_AJQ91625.1_1889	RM25_RS09475	DNA repair protein radA	1312600	1119900	4669800	2905500	4943300	4031500	1	1	2.4	2.4	2.4	49.134	0.0080241	6.2188	20591000	2	AJQ91625.1_1889	RM25_1921	Cytoplasmic	0	CYT	0.051596	OTHER	O
lcl|CP010341.1_prot_AJQ89927.1_191	RM25_RS00965	Multidrug resistance ABC transporter, ATP-binding/permease protein	1241600	0	2442700	0	0	1897700	1	1	1.9	1.9	1.9	73.882	0.008	6.1491	5581900	1	AJQ89927.1_191	RM25_0195	CytoplasmicMembrane	5	CYT	0.669969	OTHER	V
lcl|CP010341.1_prot_AJQ90779.1_1043	RM25_RS05230	Proteasome subunit alpha	1227800	616570	3022600	0	0	2177400	1	1	5	5	5	25.983	0.0041885	7.0132	7044400	2	AJQ90779.1_1043	RM25_1062	Cytoplasmic	0	CYT	0.067696	OTHER	O
lcl|CP010341.1_prot_AJQ91159.1_1423	RM25_RS07150	UvrABC system protein B	1167600	1702300	4758000	3456600	5165900	0	2	2	3.2	3.2	3.2	78.388	0	11.727	20229000	3	AJQ91159.1_1423	RM25_1449	Cytoplasmic	0	CYT	0.089946	OTHER	L
lcl|CP010341.1_prot_AJQ90653.1_917	RM25_RS04565	Putative glutathione S-transferase	1116000	1042200	2396000	2507800	6420500	11152000	2	2	6.7	6.7	6.7	41.181	0	14.084	24635000	3	AJQ90653.1_917	RM25_0931	Cytoplasmic	0	CYT	0.210769	OTHER	O
lcl|CP010341.1_prot_AJQ91580.1_1844	RM25_RS09250	Ferrous iron transport protein A	1081600	1772700	10853000	17414000	24370000	24818000	2	2	24.4	24.4	24.4	12.85	0	13.107	92272000	4	AJQ91580.1_1844	RM25_1876	Cytoplasmic	0	CYT	0.039254	OTHER	P
lcl|CP010341.1_prot_AJQ89951.1_215	RM25_RS01085	Crotonobetainyl-CoA dehydrogenase	1080900	3720800	4747600	0	4285500	4971700	1	1	2.6	2.6	2.6	42.811	0.0070779	6.3204	21125000	0	AJQ89951.1_215	RM25_0219	Cytoplasmic	0	CYT	0.127107	OTHER	I
lcl|CP010341.1_prot_AJQ90615.1_879	RM25_RS04385	Transcriptional repressor NrdR	1055600	1510400	0	2039300	1835700	2642600	1	1	5.5	5.5	5.5	18.452	0.0099305	6.0245	11182000	1	AJQ90615.1_879	RM25_0893	Cytoplasmic	0	CYT	0.047578	OTHER	K
lcl|CP010341.1_prot_AJQ90914.1_1178	RM25_RS05915	Hypothetical protein	956750	22787000	37099000	19433000	24916000	32932000	1	1	7.6	7.6	7.6	17.206	0.0043956	8.0735	138120000	3	AJQ90914.1_1178	RM25_1199	Unknown	0	CYT	0.746589	OTHER
lcl|CP010341.1_prot_AJQ90474.1_738	RM25_RS03660	Cobyric acid synthase cobQ2	955450	690890	1803600	0	1144500	0	2	2	8.9	8.9	8.9	27.636	0	12.72	4594400	2	AJQ90474.1_738	RM25_0748	CytoplasmicMembrane	0	CYT	0.070727	OTHER	S
lcl|CP010341.1_prot_AJQ91540.1_1804	RM25_RS09050	Adenylosuccinate synthase	946000	1804800	0	1276100	0	0	2	2	4.4	4.4	4.4	46.564	0.0023202	10.649	4026900	1	AJQ91540.1_1804	RM25_1836	Cytoplasmic	0	CYT	0.099666	OTHER	F
lcl|CP010341.1_prot_AJQ91640.1_1904	RM25_RS09550	GTP cyclohydrolase 1	765030	0	14303000	0	4794500	1615200	2	2	8.2	8.2	8.2	25.719	0	11.025	21477000	2	AJQ91640.1_1904	RM25_1936	Cytoplasmic	0	CYT	0.088948	OTHER	H
lcl|CP010341.1_prot_AJQ91976.1_2240	RM25_RS11220	Putative nitrite reductase, copper-dependent	704020	687970	2392500	0	1907800	1661800	1	1	2.1	2.1	2.1	97.789	0.0041494	6.8538	8514000	3	AJQ91976.1_2240	RM25_2273	CytoplasmicMembrane	11	TMH	0.861011	OTHER
lcl|CP010341.1_prot_AJQ90031.1_295	RM25_RS01470	Methionine import ATP-binding protein MetN 2	513490	1830800	2852800	0	861930	7681500	2	2	6.4	6.4	6.4	44.98	0	13.669	13741000	2	AJQ90031.1_295	RM25_0299	CytoplasmicMembrane	0	CYT	0.174628	OTHER	P
lcl|CP010341.1_prot_AJQ91481.1_1745	RM25_RS08760	RNA methyltransferase, TrmH family, group 3	474690	652150	7527600	956640	5157200	1147900	2	2	8.5	8.5	8.5	32.289	0	11.591	15916000	1	AJQ91481.1_1745	RM25_1777	Cytoplasmic	0	CYT	0.064752	OTHER	J
lcl|CP010341.1_prot_AJQ91805.1_2069	RM25_RS10380	Hypothetical protein	69706	71303	0	0	49156	2065900	2	2	14.7	14.7	14.7	19.875	0.004561	10.115	3343900	0	AJQ91805.1_2069	RM25_2101	Unknown	0	CYT	0.149479	OTHER
lcl|CP010341.1_prot_AJQ90645.1_909	RM25_RS04530	Trk family potassium (K+) transporter, NAD+ binding protein	0	13766000	20338000	0	5416000	14239000	1	1	5	5	5	23.805	0.0042599	7.4291	60459000	1	AJQ90645.1_909	RM25_0923	CytoplasmicMembrane	0	CYT	0.039759	OTHER	P
lcl|CP010341.1_prot_AJQ91822.1_2086	RM25_RS10465	Ribulokinase	0	0	15143000	5794300	5314300	6314200	1	1	2.9	2.9	2.9	62.864	0	20.293	32566000	2	AJQ91822.1_2086	RM25_2118	Cytoplasmic	0	CYT	0.073534	OTHER	G
lcl|CP010341.1_prot_AJQ89848.1_112	RM25_RS00565	Ribose-5-phosphate isomerase B	0	2095300	18620000	7419900	5090100	0	2	2	26.4	26.4	26.4	15.486	0	14.453	38777000	1	AJQ89848.1_112	RM25_0113	Cytoplasmic	0	CYT	0.059166	OTHER
lcl|CP010341.1_prot_AJQ92000.1_2264	RM25_RS11330	Pyridoxal-phosphate dependent enzyme	0	7402300	2543400	0	5997500	11863000	2	2	3.8	3.8	3.8	70.839	0.0045977	10.271	29421000	2	AJQ92000.1_2264	RM25_2297	Cytoplasmic	0	CYT	0.118957	OTHER
lcl|CP010341.1_prot_AJQ91336.1_1600	RM25_RS08000	Putative hydrolase	0	11430000	15366000	4992700	6611300	7154500	1	1	7.8	7.8	7.8	22.949	0.0044199	8.3558	45554000	2	AJQ91336.1_1600	RM25_1627	Cytoplasmic	0	CYT	0.040098	OTHER
lcl|CP010341.1_prot_AJQ89812.1_76	RM25_RS00385	Oxidoreductase, short chain dehydrogenase/reductase family protein	0	4647000	0	7797400	8248600	13070000	1	1	4	4	4	32.671	0.0098814	5.964	40004000	3	AJQ89812.1_76	RM25_0077	Cytoplasmic	0	CYT	0.053924	OTHER	S
lcl|CP010341.1_prot_AJQ90759.1_1023	RM25_RS05130	N utilization substance protein B-like protein	0	0	13199000	12736000	16112000	4271200	2	2	13.5	13.5	13.5	22.711	0	15.027	46318000	8	AJQ90759.1_1023	RM25_1042	Cytoplasmic	0	CYT	0.090847	OTHER
lcl|CP010341.1_prot_AJQ90495.1_759	RM25_RS03775	Long-chain-fatty-acid--CoA ligase	0	0	9154900	0	4645800	11495000	1	1	3	3	3	69.995	0.0050659	6.3398	25296000	1	AJQ90495.1_759	RM25_0770	CytoplasmicMembrane	0	CYT	0.089484	OTHER	I
lcl|CP010341.1_prot_AJQ92029.1_2293	RM25_RS11480	L-glyceraldehyde 3-phosphate reductase	0	0	0	0	4691000	11138000	1	1	2.8	2.8	2.8	38.79	0.0041322	6.7952	15829000	1	AJQ92029.1_2293	RM25_2326	Cytoplasmic	0	CYT	0.143980	OTHER	C
lcl|CP010341.1_prot_AJQ89827.1_91	RM25_RS00450	Hypothetical protein	0	6146000	8361200	3554700	0	7071200	1	1	6.8	6.8	6.8	33.706	0.0044101	8.2878	25133000	2	AJQ89827.1_91	RM25_0092	Unknown	1	TMH	0.234930	OTHER
lcl|CP010341.1_prot_AJQ90144.1_408	RM25_RS02010	Hypothetical protein	0	3936700	7409000	7980600	3324100	7639700	1	1	10.5	10.5	10.5	13.733	0.0042418	7.3781	37800000	2	AJQ90144.1_408	RM25_0412	Unknown	0	CYT	0.124423	OTHER
lcl|CP010341.1_prot_AJQ91567.1_1831	RM25_1863	Hypothetical protein	0	0	0	9291800	0	11115000	1	1	19	19	19	11.931	0	20.9	27539000	1	AJQ91567.1_1831	RM25_1863	Unknown	0	CYT	0.143159	OTHER
lcl|CP010341.1_prot_AJQ90515.1_779	RM25_RS03885	Hydrolase	0	2676000	4748800	3286700	3547000	4053100	1	1	6	6	6	25.923	0.0043431	7.6459	18312000	1	AJQ90515.1_779	RM25_0791	Cytoplasmic	0	CYT	0.111279	OTHER
lcl|CP010341.1_prot_AJQ91278.1_1542	RM25_RS07735	Glycerate kinase	0	2712800	7715900	4069900	0	0	1	1	2.7	2.7	2.7	36.499	0.008016	6.1896	14499000	2	AJQ91278.1_1542	RM25_1569	Unknown	0	CYT	0.044293	OTHER
lcl|CP010341.1_prot_AJQ91296.1_1560	RM25_RS07815	FrnE protein	0	3132100	0	139440000	369030016	505480000	2	2	13.4	13.4	13.4	25.237	0	11.32	1020400000	1	AJQ91296.1_1560	RM25_1587	Cytoplasmic	0	CYT	0.078827	OTHER	Q
lcl|CP010341.1_prot_AJQ91660.1_1924	RM25_RS09650	DNA polymerase III, delta' subunit	0	1239200	5405600	5071000	8177200	5698000	2	2	5.7	5.7	5.7	48.834	0	12.763	32942000	0	AJQ91660.1_1924	RM25_1956	Cytoplasmic	0	CYT	0.043440	OTHER	L
lcl|CP010341.1_prot_AJQ90708.1_972	RM25_RS04880	1D-myo-inositol 2-acetamido-2-deoxy-alpha-D-glucopyranoside deacetylase	0	5154400	15506000	37454000	49522000	12343000	1	1	3	3	3	28.886	0.0043526	7.8403	119980000	3	AJQ90708.1_972	RM25_0991	Cytoplasmic	0	CYT	0.131530	OTHER	S
lcl|CP010341.1_prot_AJQ91103.1_1367	RM25_RS06865	1-deoxy-D-xylulose 5-phosphate reductoisomerase	0	4891400	17840000	0	7099800	10523000	1	1	3.8	3.8	3.8	42.164	0.0051493	6.6798	40354000	2	AJQ91103.1_1367	RM25_1393	Cytoplasmic	0	CYT	0.061421	OTHER	I

## Sheet: Taul1
Aerobic	lcl|CP010341.1_prot_AJQ89873.1_137
	lcl|CP010341.1_prot_AJQ90098.1_362
	lcl|CP010341.1_prot_AJQ90550.1_814
	lcl|CP010341.1_prot_AJQ90703.1_967
	lcl|CP010341.1_prot_AJQ91236.1_1500
	lcl|CP010341.1_prot_AJQ91374.1_1638
	lcl|CP010341.1_prot_AJQ91567.1_1831
	lcl|CP010341.1_prot_AJQ92029.1_2293
Anaerobic	lcl|CP010341.1_prot_AJQ89897.1_161
	lcl|CP010341.1_prot_AJQ89936.1_200
	lcl|CP010341.1_prot_AJQ89980.1_244
	lcl|CP010341.1_prot_AJQ90154.1_418
	lcl|CP010341.1_prot_AJQ90430.1_694
	lcl|CP010341.1_prot_AJQ90568.1_832
	lcl|CP010341.1_prot_AJQ90751.1_1015
	lcl|CP010341.1_prot_AJQ90829.1_1093
	lcl|CP010341.1_prot_AJQ90889.1_1153
	lcl|CP010341.1_prot_AJQ90973.1_1237
	lcl|CP010341.1_prot_AJQ91027.1_1291
	lcl|CP010341.1_prot_AJQ91133.1_1397
	lcl|CP010341.1_prot_AJQ91185.1_1449
	lcl|CP010341.1_prot_AJQ91440.1_1704
	lcl|CP010341.1_prot_AJQ91605.1_1869
	lcl|CP010341.1_prot_AJQ91670.1_1934
	lcl|CP010341.1_prot_AJQ91752.1_2016
	lcl|CP010341.1_prot_AJQ91851.1_2115
	lcl|CP010341.1_prot_AJQ91937.1_2201
