# Supplementary material for: Aerobic adaptation and metabolic dynamics of Propionibacterium freudenreichii DSM 20271: insights from comparative transcriptomics and surfaceome analysis
Source: mSystems. 2024 Sep 30;9(10):e00615-24. doi: 10.1128/msystems.00615-24 (PMC11494915; doi:10.1128/msystems.00615-24)
Supplement: Table S6 — List of proteins showing statistically significant protein abundance change between the aerobic and anaerobic surfaceomes. [file msystems.00615-24-s0009.xlsx]

## Sheet: Abundance changes
Table_S6. List of proteins showing statistically significant protein abundance change between the aerobic and anaerobic surfaceomes. For this purpose, the LFQ intensities after log2 conversion and missing value imputation were subjected to two-sample t-test with a permutation-based false discovery rate of 0.05 to confirm the statistical significance. The number of transmembrane spanning domains (…
Abundance increased under Aerobic (O+) condition
									Log2 Transfomed LFQ intensities
Protein IDs	NCBI-LocusTag	Protein name	No. of TMHMM	PsortB	LipoP	SecP Score	SignalP	COG	Anaerobic 1	Anaerobic 2	Anaerobic 3	Aerobic 1	Aerobic 3	Aerobic 4	Student's T-test Sign Anaerobic_Aerobic	Razor + unique peptides	Unique peptides	Sequence coverage [%]	Unique + razor sequence coverage [%]	Unique sequence coverage [%]	Mol. weight [kDa]	Q-value	Score	Intensity	MS/MS count	-Log Student's T-test p-value Anaerobic_Aerobic	Student's T-test q-value Anaerobic_Aerobic	Student's T-test Difference Anaerobic_Aerobic	Student's T-test Test statistic Anaerobic_Aerobic	LocusTag
lcl|CP010341.1_prot_AJQ89910.1_174	RM25_RS00880	Cytochrome bd-type menaquinol oxidase subunit I	9	CytoplasmicMembrane	TMH	0.949184	OTHER	C	26.3106	26.7922	26.1545	29.0729	29.8174	29.7315	+	9	9	26.8	26.8	26.8	55.025	0	134.84	5967700000	41	3.29743	0.0343333	-3.12153	-10.2843	RM25_0178
lcl|CP010341.1_prot_AJQ91497.1_1761	RM25_RS08840	Hypothetical protein	0	CytoplasmicMembrane	CYT	0.036916	OTHER	X	21.6428	23.2616	22.2368	26.0274	25.1726	25.2764	+	2	2	18.3	18.3	18.3	88.387	0	20.649	424430000	13	2.3348	0.03952	-3.11178	-5.71886	RM25_1793
lcl|CP010341.1_prot_AJQ89886.1_150	RM25_RS00745	putative thiol peroxidase	0	Unknown	CYT	0.060125	OTHER	O	24.5035	24.7177	25.7432	27.7763	27.4463	27.1577	+	4	4	45.5	45.5	45.5	17.439	0	96.766	1572600000	25	2.37181	0.0439111	-2.47194	-5.8542	RM25_0151
lcl|CP010341.1_prot_AJQ89975.1_239	RM25_RS01195	Putative iron-siderophore transport system, periplasmic binding protein	0	Unknown	SPII	0.816934	LIPO(Sec/SPII)	P	24.0488	22.4477	24.5386	26.0394	26.0248	26.112	+	2	2	1.3	1.3	1.3	34.454	0	44.363	498810000	14	1.70642	0.0448189	-2.38035	-3.76674	RM25_0243
lcl|CP010341.1_prot_AJQ90937.1_1201	RM25_RS06040	Hypothetical protein	0	Cytoplasmic	CYT	0.086227	OTHER	S	22.3417	22.6987	22.898	24.9642	24.8116	24.834	+	2	2	18.4	18.4	18.4	15.463	0	19.003	297510000	6	3.70974	0.016	-2.22382	-13.1163	RM25_1223
lcl|CP010341.1_prot_AJQ90670.1_934	RM25_RS04670	Phosphatidylinositol alpha-mannosyltransferase	0	Unknown	CYT	0.052099	OTHER	M	22.3404	21.9873	22.007	24.0079	23.9724	23.7106	+	4	4	1.6	1.6	1.6	41.055	0	26.338	131710000	5	3.56718	0.0208889	-1.78542	-12.0621	RM25_0951
lcl|CP010341.1_prot_AJQ91719.1_1983	RM25_RS09955	6,7-dimethyl-8-ribityllumazine synthase	0	Unknown	CYT	0.024044	OTHER	H	21.8898	22.9624	21.787	24.3912	24.0333	23.5393	+	3	3	27.7	27.7	27.7	15.277	0	21.742	99730000	8	1.77296	0.0456147	-1.77487	-3.94653	RM25_2015
lcl|CP010341.1_prot_AJQ91747.1_2011	RM25_RS10100	Molybdate ABC transporter, periplasmic molybdate-binding protein	0	Unknown	SPII	0.782155	LIPO(Sec/SPII)	P	26.993	27.4862	26.6497	28.3036	28.801	28.9754	+	4	4	22.5	22.5	22.5	26.185	0	146.72	3629100000	35	2.19593	0.0436721	-1.65039	-5.23339	RM25_2043
lcl|CP010341.1_prot_AJQ90232.1_496	RM25_RS02465	Alkyl hydroperoxide reductase, F subunit	0	CytoplasmicMembrane	CYT	0.064183	OTHER	O	22.9244	22.1269	22.8494	23.7513	24.361	24.4772	+	5	5	14.7	14.7	14.7	58.196	0	47.793	147230000	8	1.99951	0.0391707	-1.56294	-4.60261	RM25_0502
lcl|CP010341.1_prot_AJQ91033.1_1297	RM25_RS06515	Aminotransferase AlaT	0	Cytoplasmic	CYT	0.098123	OTHER	E	22.1928	22.4932	23.0949	24.2716	24.0802	23.9504	+	2	2	6.7	6.7	6.7	44.568	0	12.12	146540000	5	2.23322	0.0426909	-1.50708	-5.36037	RM25_1322
lcl|CP010341.1_prot_AJQ90363.1_627	RM25_RS03115	Iron compound ABC transporter, iron compound-binding protein	1	Unknown	SPII	0.915942	LIPO(Sec/SPII)	X	28.1438	28.4239	27.8661	29.1703	29.438	30.2845	+	16	16	56.2	56.2	56.2	35.557	0	255.25	7123700000	97	1.78919	0.046	-1.48631	-3.99122	RM25_0636
lcl|CP010341.1_prot_AJQ89861.1_125	RM25_RS00630	Putative secreted peptidoglycan-binding protein	0	Extracellular	SPI	0.875484	SP(Sec/SPI)	X	31.557	31.2682	30.6268	32.7688	32.9926	32.1287	+	4	4	34.7	34.7	34.7	20.027	0	322.7	54687000000	129	1.76251	0.0453571	-1.47938	-3.91792	RM25_0126
lcl|CP010341.1_prot_AJQ91061.1_1325	RM25_RS06660	Succinate dehydrogenase or fumarate reductase, flavoprotein subunit	0	Cytoplasmic	CYT	0.170794	OTHER	C	27.574	27.0254	27.7706	28.9236	29.0484	28.8247	+	18	18	28.1	28.1	28.1	74.809	0	323.31	4302900000	84	2.50281	0.0415294	-1.47555	-6.35503	RM25_1351
lcl|CP010341.1_prot_AJQ90231.1_495	RM25_RS02460	Alkyl hydroperoxide reductase subunit C	0	Cytoplasmic	CYT	0.183246	OTHER	X	26.3733	26.2191	26.9044	28.1349	27.7215	28.0088	+	5	5	43.3	43.3	43.3	20.761	0	143.75	2080400000	27	2.42252	0.0365714	-1.45613	-6.04397	RM25_0501
lcl|CP010341.1_prot_AJQ90271.1_535	RM25_RS02675	30S ribosomal protein S14 type Z	0	Cytoplasmic	CYT	0.317729	OTHER	X	25.7934	25.2664	26.2493	26.9456	27.2067	27.3131	+	1	1	21.3	21.3	21.3	69.383	0.0045351	9.6632	1196700000	10	1.98338	0.0422857	-1.38542	-4.55348	RM25_0544
lcl|CP010341.1_prot_AJQ90272.1_536	RM25_RS02680	30S ribosomal protein S8	0	Cytoplasmic	CYT	0.068172	OTHER	J	26.8223	26.4978	27.126	28.0578	28.4475	28.0657	+	8	8	65.2	65.2	65.2	14.765	0	199.73	3170800000	70	2.45904	0.0404211	-1.37493	-6.18385	RM25_0545
lcl|CP010341.1_prot_AJQ90262.1_526	RM25_RS02630	30S ribosomal protein S19	0	Cytoplasmic	CYT	0.203174	OTHER	J	26.5602	26.8404	26.7248	28.1396	28.011	28.0508	+	6	6	47.3	47.3	47.3	10.612	0	70.916	2220100000	29	3.95465	0.024	-1.35867	-15.138	RM25_0535
lcl|CP010341.1_prot_AJQ91799.1_2063	RM25_RS10350	ABC-type Fe3+-siderophores transport systems	0	Cytoplasmic	CYT	0.104304	OTHER	P	22.908	22.4172	22.0031	23.9814	23.6343	23.6102	+	2	2	9.3	9.3	9.3	29.871	0	14.465	120640000	7	1.97093	0.0414091	-1.2992	-4.51583	RM25_2095
lcl|CP010341.1_prot_AJQ90509.1_773	RM25_RS03855	ATP-dependent Clp protease proteolytic subunit 2	0	Cytoplasmic	CYT	0.169716	OTHER	O	24.8404	23.9882	24.6639	25.7827	25.9136	25.6537	+	6	6	40.3	40.3	40.3	22.645	0	63.213	590380000	19	2.04933	0.0401067	-1.28588	-4.7568	RM25_0785
lcl|CP010341.1_prot_AJQ90276.1_540	RM25_RS02700	Hypothetical protein	0	Cytoplasmic	CYT	0.215523	OTHER	X	27.3852	27.798	27.5321	29.2206	28.8747	28.4733	+	3	3	5.5	5.5	5.5	66.828	0	39.117	4813300000	50	2.18346	0.0429677	-1.28445	-5.19146	RM25_0549
lcl|CP010341.1_prot_AJQ90250.1_514	RM25_RS02570	30S ribosomal protein S7	0	Unknown	CYT	0.091659	OTHER	J	27.7862	27.6448	28.3136	29.074	29.1609	29.2396	+	10	10	63.5	63.5	63.5	17.455	0	203.19	5139300000	59	2.39678	0.0429767	-1.24326	-5.94703	RM25_0523
lcl|CP010341.1_prot_AJQ91134.1_1398	RM25_RS07025	Pyridoxal biosynthesis lyase PdxS	0	Cytoplasmic	CYT	0.037839	OTHER	H	25.7178	25.5615	26.0224	26.7917	27.1443	26.9973	+	8	8	2.7	2.7	2.7	31.349	0	74.946	1192900000	28	2.69056	0.0387143	-1.21054	-7.13633	RM25_1424
lcl|CP010341.1_prot_AJQ91060.1_1324	RM25_RS06655	Succinate dehydrogenase/fumarate reductase iron-sulfur subunit	0	Cytoplasmic	CYT	0.106597	OTHER	C	26.6555	26.1937	26.5202	27.9957	27.586	27.3306	+	6	6	32.7	32.7	32.7	27.133	0	60.026	1793600000	30	2.11815	0.0429851	-1.18093	-4.97614	RM25_1350
lcl|CP010341.1_prot_AJQ90585.1_849	RM25_RS04225	2-isopropylmalate synthase/homocitrate synthase family protein	0	Cytoplasmic	CYT	0.097704	OTHER	E	21.9867	22.1093	21.7045	22.8469	23.4784	22.914	+	2	2	4.1	4.1	4.1	57.583	0	13.267	69762000	5	2.09804	0.0442353	-1.14624	-4.91126	RM25_0861
lcl|CP010341.1_prot_AJQ90275.1_539	RM25_RS02695	30S ribosomal protein S5	0	Cytoplasmic	CYT	0.046736	OTHER	J	27.241	26.8298	27.4122	28.2599	28.3664	28.2055	+	5	5	23.6	23.6	23.6	21.586	0	48.232	2763500000	17	2.47094	0.0426667	-1.11625	-6.22997	RM25_0548
lcl|CP010341.1_prot_AJQ90649.1_913	RM25_RS04550	Putative glutathione S-transferase with thioredoxin-like domain	0	Cytoplasmic	CYT	0.259982	OTHER	O	26.2708	25.9887	26.7681	27.5851	27.3321	27.3301	+	11	11	40.9	40.9	40.9	39.332	0	104.26	1526400000	40	1.93733	0.0410989	-1.0732	-4.41537	RM25_0927
lcl|CP010341.1_prot_AJQ90590.1_854	RM25_RS04260	3-isopropylmalate dehydratase small subunit	0	Cytoplasmic	CYT	0.248403	OTHER	E	23.8265	24.1277	24.1011	25.3966	25.0187	24.8063	+	4	4	22.7	22.7	22.7	22.153	0	25.865	307930000	17	2.22729	0.0419286	-1.05546	-5.34	RM25_0868
lcl|CP010341.1_prot_AJQ91015.1_1279	RM25_RS06420	CTP synthase	0	Cytoplasmic	CYT	0.093592	OTHER	F	26.2738	25.564	25.7218	26.9286	26.745	27.0361	+	13	13	32.7	32.7	32.7	63.876	0	148.17	1208200000	48	1.97859	0.0423721	-1.05005	-4.53898	RM25_1301
lcl|CP010341.1_prot_AJQ90293.1_557	RM25_RS02780	30S ribosomal protein S11	0	Cytoplasmic	CYT	0.272629	OTHER	J	25.5168	25.4914	25.6538	26.5374	26.7278	26.5109	+	4	4	45.2	45.2	45.2	14.237	0	32.709	810590000	18	3.58983	0.0268571	-1.03804	-12.224	RM25_0566
lcl|CP010341.1_prot_AJQ89830.1_94	RM25_RS00465	Putative helicase	0	Cytoplasmic	CYT	0.082579	OTHER	X	24.0257	23.6645	24.0728	24.9291	24.6322	25.2703	+	5	5	6.4	6.4	6.4	12.474	0	35.792	254380000	8	1.9811	0.0417882	-1.02289	-4.54657	RM25_0095
lcl|CP010341.1_prot_AJQ91475.1_1739	RM25_RS08730	Protein of hypothetical function DUF162	0	Cytoplasmic	CYT	0.096012	OTHER	S	28.353	27.9387	27.8815	28.8953	29.1689	29.1346	+	9	9	58.3	58.3	58.3	23.184	0	323.31	4614800000	58	2.37702	0.0449091	-1.00856	-5.87346	RM25_1771
lcl|CP010341.1_prot_AJQ90244.1_508	RM25_RS02540	50S ribosomal protein L10	0	Cytoplasmic	CYT	0.076266	OTHER	J	28.3887	28.5711	28.6035	29.6475	29.4246	29.4798	+	9	9	58.6	58.6	58.6	21.881	0	232.1	6765300000	57	3.33638	0.0374545	-0.996185	-10.5247	RM25_0517
lcl|CP010341.1_prot_AJQ90525.1_789	RM25_RS03935	Integral membrane protein TerC	9	CytoplasmicMembrane	TMH	0.964168	OTHER	P	21.6071	21.5764	21.0565	22.2867	22.157	22.766	+	3	3	8.6	8.6	8.6	46.008	0	26.792	55233000	6	1.73634	0.044678	-0.98989	-3.84689	RM25_0801
lcl|CP010341.1_prot_AJQ91580.1_1844	RM25_RS09250	Ferrous iron transport protein A	0	Cytoplasmic	CYT	0.039254	OTHER	P	22.8325	22.3381	22.9577	23.7836	23.7087	23.5594	+	2	2	24.4	24.4	24.4	1.285	0	13.107	92272000	4	2.08369	0.0417778	-0.974457	-4.86537	RM25_1876
lcl|CP010341.1_prot_AJQ90277.1_541	RM25_RS02705	50S ribosomal protein L15	0	Cytoplasmic	CYT	0.065481	OTHER	J	27.6317	27.3327	27.6559	28.5935	28.576	28.3194	+	5	5	41.5	41.5	41.5	15.464	0	45.04	3344000000	21	2.65953	0.0373793	-0.956205	-7.00169	RM25_0550
lcl|CP010341.1_prot_AJQ91204.1_1468	RM25_RS11905	Putative regulatory protein	0	Unknown	CYT	0.761253	OTHER	J	28.4311	28.4393	28.6742	29.5395	29.8106	28.9791	+	15	15	50.9	50.9	50.9	35.943	0	270.28	5968200000	74	1.64483	0.0502899	-0.928223	-3.60508	RM25_1495
lcl|CP010341.1_prot_AJQ91579.1_1843	RM25_RS09245	Ferrous iron transport protein B	9	CytoplasmicMembrane	CYT	0.917375	OTHER	X	22.0966	22.4968	22.0105	22.9395	22.999	23.4429	+	3	3	0.6	0.6	0.6	69.798	0	28.798	68873000	5	1.87759	0.0455833	-0.92584	-4.24071	RM25_1875
lcl|CP010341.1_prot_AJQ90274.1_538	RM25_RS02690	50S ribosomal protein L18	0	Cytoplasmic	CYT	0.302649	OTHER	J	27.8563	27.8136	28.2412	28.9954	28.8	28.8906	+	8	8	55.9	55.9	55.9	14.023	0	95.318	5347400000	52	2.48419	0.0438857	-0.924958	-6.28171	RM25_0547
lcl|CP010341.1_prot_AJQ91123.1_1387	RM25_RS06970	SUF system FeS assembly protein, NifU family	0	Cytoplasmic	CYT	0.093552	OTHER	C	24.4975	24.7868	24.5194	25.3266	25.7448	25.4488	+	3	3	3.2	3.2	3.2	1.664	0	29.46	385630000	6	2.36746	0.0429565	-0.905518	-5.83816	RM25_1413
lcl|CP010341.1_prot_AJQ90259.1_523	RM25_RS02615	50S ribosomal protein L4	0	Cytoplasmic	CYT	0.311203	OTHER	J	27.933	27.9201	28.5711	29.185	29.0397	28.915	+	9	9	44.6	44.6	44.6	24.839	0	255.39	5405400000	78	1.7777	0.0455701	-0.905158	-3.95955	RM25_0532
lcl|CP010341.1_prot_AJQ90618.1_882	RM25_RS04400	Glycerol-3-phosphate dehydrogenase, anaerobic, A subunit	0	Cytoplasmic	CYT	0.10097	OTHER	X	26.6851	26.0671	26.622	27.336	27.4028	27.2726	+	12	12	31.9	31.9	31.9	5.883	0	258.58	1661400000	38	1.93132	0.042	-0.879077	-4.39758	RM25_0896
lcl|CP010341.1_prot_AJQ90257.1_521	RM25_RS02605	30S ribosomal protein S10	0	Cytoplasmic	CYT	0.068205	OTHER	J	28.7633	28.5611	28.8567	29.5851	29.6953	29.5216	+	6	6	57.3	57.3	57.3	11.744	0	49.602	7288700000	43	3.00912	0.0308	-0.873649	-8.65763	RM25_0530
lcl|CP010341.1_prot_AJQ90248.1_512	RM25_RS02560	DNA-directed RNA polymerase, beta' subunit	0	Cytoplasmic	CYT	0.078299	OTHER	K	28.3583	28.0495	28.3123	28.8851	29.028	29.3037	+	39	39	32.3	32.3	32.3	14.361	0	323.31	5253800000	165	2.2255	0.041193	-0.832242	-5.33385	RM25_0521
lcl|CP010341.1_prot_AJQ91210.1_1474	RM25_RS07410	Response regulator	0	Unknown	CYT	0.254348	OTHER	T	25.8235	25.7104	25.5722	26.5418	26.486	26.5348	+	7	7	47.7	47.7	47.7	1.878	0	69.687	905680000	35	3.4042	0.0284	-0.818849	-10.956	RM25_1501
lcl|CP010341.1_prot_AJQ90334.1_598	RM25_RS02990	60 kDa chaperonin 1	0	Cytoplasmic	CYT	0.04435	OTHER	O	31.3425	31.046	31.1039	31.8881	32.0233	32.0152	+	26	26	7.4	7.4	7.4	56.146	0	323.31	37612000000	234	2.88945	0.0286154	-0.811396	-8.05491	RM25_0607
lcl|CP010341.1_prot_AJQ90240.1_504	RM25_RS02520	50S ribosomal protein L11	0	Unknown	SPI	0.14027	SP(Sec/SPI)	J	28.3199	28.1742	28.4836	29.1952	29.0937	29.0718	+	5	5	3.8	3.8	3.8	14.871	0	86.225	5530400000	40	2.91477	0.0256667	-0.79435	-8.17915	RM25_0513
lcl|CP010341.1_prot_AJQ90810.1_1074	RM25_RS05390	AcuB family protein	0	Unknown	CYT	0.044737	OTHER	X	23.0625	23.4315	23.2032	24.1725	23.7865	24.0138	+	2	2	1.2	1.2	1.2	23.411	0	15.084	148230000	9	2.08993	0.0429714	-0.758556	-4.88527	RM25_1093
lcl|CP010341.1_prot_AJQ90273.1_537	RM25_RS02685	50S ribosomal protein L6	0	Cytoplasmic	CYT	0.127448	OTHER	J	27.8819	28.1759	28.1729	28.9387	28.8648	28.6849	+	7	7	45.6	45.6	45.6	19.743	0	74.195	4570800000	56	2.43895	0.0374634	-0.752593	-6.10656	RM25_0546
lcl|CP010341.1_prot_AJQ90448.1_712	RM25_RS03525	Naphthoate synthase	0	Unknown	CYT	0.215309	OTHER	H	22.9538	23.3329	23.3001	23.7408	24.1383	23.957	+	3	3	11.1	11.1	11.1	39.348	0	27.53	148900000	11	1.96165	0.0415556	-0.749789	-4.48793	RM25_0721
lcl|CP010341.1_prot_AJQ91461.1_1725	RM25_RS08655	60 kDa chaperonin 1	0	Cytoplasmic	CYT	0.047034	OTHER	O	31.282	31.0941	31.3561	31.9659	31.956	32.0592	+	25	25	72.2	72.2	72.2	56.538	0	323.31	41936000000	303	3.04773	0.0324211	-0.749621	-8.86073	RM25_1756
lcl|CP010341.1_prot_AJQ91951.1_2215	RM25_RS11090	30S ribosomal protein S6	0	Cytoplasmic	CYT	0.357149	OTHER	J	27.1065	26.9258	27.4713	28.0295	28.019	27.6913	+	5	5	48.4	48.4	48.4	10.886	0	77.522	2829200000	36	1.72647	0.0443636	-0.7454	-3.82035	RM25_2247
lcl|CP010341.1_prot_AJQ90268.1_532	RM25_RS02660	50S ribosomal protein L14	0	Cytoplasmic	CYT	0.039985	OTHER	J	26.6317	26.5091	26.6188	27.3619	27.3223	27.2326	+	3	3	26.8	26.8	26.8	13.344	0	36.727	1549600000	25	3.71878	0.0192	-0.719023	-13.1861	RM25_0541
lcl|CP010341.1_prot_AJQ90619.1_883	RM25_RS04405	Anaerobic glycerol-3-phosphate dehydrogenase subunit B	0	CytoplasmicMembrane	CYT	0.065502	OTHER	X	27.8019	27.3493	27.8125	28.1535	28.4845	28.4676	+	13	13	39.2	39.2	39.2	45.912	0	169.44	3150900000	79	1.72708	0.0451092	-0.713966	-3.82198	RM25_0897
lcl|CP010341.1_prot_AJQ91537.1_1801	RM25_RS09035	ATP-dependent chaperone protein ClpB	0	Cytoplasmic	CYT	0.04673	OTHER	O	27.4241	27.1046	27.2319	28.0475	27.8427	27.986	+	27	27	41.7	3.8	3.8	94.419	0	323.31	2667000000	105	2.50301	0.0427879	-0.705193	-6.35581	RM25_1833
lcl|CP010341.1_prot_AJQ90510.1_774	RM25_RS03860	ATP-dependent Clp protease proteolytic subunit 1	0	Cytoplasmic	CYT	0.196118	OTHER	O	25.4194	24.8818	24.9732	25.8437	25.8478	25.6759	+	4	4	27.5	27.5	27.5	24.806	0	58.87	530780000	19	1.78382	0.0455619	-0.697655	-3.97641	RM25_0786
lcl|CP010341.1_prot_AJQ90247.1_511	RM25_RS02555	DNA-directed RNA polymerase, beta subunit	0	Cytoplasmic	CYT	0.136443	OTHER	K	28.4437	28.0152	28.2265	28.8029	28.8429	29.1157	+	34	34	38.9	38.9	38.9	12.872	0	323.31	4789200000	142	1.92554	0.0422553	-0.692024	-4.38049	RM25_0520
lcl|CP010341.1_prot_AJQ90292.1_556	RM25_RS02775	30S ribosomal protein S13	0	Cytoplasmic	CYT	0.09089	OTHER	J	28.2498	28.2958	28.4237	29.2276	28.9461	28.8663	+	6	6	46.8	46.8	46.8	14.026	0	124.71	5208400000	45	2.32684	0.0387451	-0.690237	-5.69008	RM25_0565
lcl|CP010341.1_prot_AJQ90261.1_525	RM25_RS02625	50S ribosomal protein L2	0	Cytoplasmic	CYT	0.823561	OTHER	J	28.6602	28.7365	29.1196	29.3254	29.6665	29.5292	+	12	12	53.2	53.2	53.2	30.369	0	186.99	7555400000	103	1.73996	0.0458435	-0.668241	-3.85668	RM25_0534
lcl|CP010341.1_prot_AJQ90210.1_474	RM25_RS02350	NADH-quinone oxidoreductase subunit D	0	Cytoplasmic	CYT	0.138191	OTHER	C	25.5218	25.4467	25.5467	25.983	26.0492	26.4844	+	7	7	2.1	2.1	2.1	50.313	0	79.511	727010000	26	1.85159	0.0473939	-0.667116	-4.16625	RM25_0479
lcl|CP010341.1_prot_AJQ91067.1_1331	RM25_RS06690	30S ribosomal protein S16	0	Cytoplasmic	CYT	0.87916	OTHER	J	28.3815	28.464	28.6067	29.2279	28.9916	29.2242	+	6	6	4.6	4.6	4.6	17.753	0	229.49	5872900000	52	2.5388	0.0415484	-0.663861	-6.49878	RM25_1357
lcl|CP010341.1_prot_AJQ90849.1_1113	RM25_RS05585	ATP synthase subunit b	1	CytoplasmicMembrane	CYT	0.697238	OTHER	C	26.1187	25.5854	26.0572	26.6348	26.5299	26.573	+	4	4	32.6	32.6	32.6	20.192	0	72.239	919820000	31	1.73686	0.0450598	-0.65878	-3.8483	RM25_1132
lcl|CP010341.1_prot_AJQ90266.1_530	RM25_RS02650	50S ribosomal protein L29	0	Cytoplasmic	CYT	0.051263	OTHER	J	27.6875	27.8698	27.7584	28.4166	28.5984	28.2523	+	4	4	48.8	48.8	48.8	93.074	0	96.847	3063100000	28	2.34304	0.0403265	-0.650529	-5.74874	RM25_0539
lcl|CP010341.1_prot_AJQ90295.1_559	RM25_RS02790	DNA-directed RNA polymerase, alpha subunit	0	Cytoplasmic	CYT	0.075576	OTHER	K	28.2451	28.0772	28.2797	29.0138	28.5302	28.9901	+	13	13	47.2	47.2	47.2	36.975	0	323.31	4527400000	63	1.71974	0.0451613	-0.643993	-3.80229	RM25_0568
lcl|CP010341.1_prot_AJQ90173.1_437	RM25_RS02150	UPF0237 protein	0	Cytoplasmic	CYT	0.023025	OTHER	X	23.8598	23.6303	24.0904	24.6838	24.4933	24.3213	+	3	3	38.2	38.2	38.2	98.172	0	23.188	201890000	12	1.71163	0.045536	-0.63929	-3.78063	RM25_0441
lcl|CP010341.1_prot_AJQ90258.1_522	RM25_RS02610	50S ribosomal protein L3	0	Cytoplasmic	CYT	0.345011	OTHER	J	27.935	27.9771	27.9377	28.7733	28.3605	28.628	+	6	6	38.8	38.8	38.8	22.967	0	323.31	4151100000	45	2.19742	0.0444	-0.637311	-5.23841	RM25_0531
lcl|CP010341.1_prot_AJQ90528.1_792	RM25_RS03950	Hypothetical protein	0	Cytoplasmic	CYT	0.457438	OTHER	J	27.5181	27.5149	27.7459	28.241	28.1986	28.2167	+	20	20	34.3	34.3	34.3	10.118	0	323.31	3035200000	83	2.8944	0.02976	-0.625837	-8.07908	RM25_0804
lcl|CP010341.1_prot_AJQ90312.1_576	RM25_RS02875	30S ribosomal protein S9	0	Cytoplasmic	CYT	0.819396	OTHER	J	28.9092	28.9624	28.9252	29.8371	29.3149	29.47	+	8	8	6.5	6.5	6.5	19.467	0	166.76	7181900000	50	1.75937	0.0449558	-0.608418	-3.90935	RM25_0585
lcl|CP010341.1_prot_AJQ91476.1_1740	RM25_RS08735	Iron-sulfur cluster-binding protein	0	Cytoplasmic	CYT	0.109371	OTHER	C	28.8231	28.6729	28.5478	29.3195	29.0365	29.5101	+	15	15	33.4	33.4	33.4	57.312	0	202.66	6102800000	95	1.72697	0.0447333	-0.607461	-3.82168	RM25_1772
lcl|CP010341.1_prot_AJQ91949.1_2213	RM25_RS11080	Hypothetical protein	0	Cytoplasmic	CYT	0.623945	OTHER	J	26.2351	25.9693	26.3205	26.6543	26.8637	26.8165	+	2	2	26.6	26.6	26.6	89.764	0	62.431	1065200000	20	2.09211	0.0435942	-0.603223	-4.89227	RM25_2245
lcl|CP010341.1_prot_AJQ90263.1_527	RM25_RS02635	50S ribosomal protein L22	0	Cytoplasmic	CYT	0.090746	OTHER	J	28.0454	27.9854	28.3766	28.7061	28.7673	28.6963	+	5	5	34.8	34.8	34.8	17.268	0	84.978	4350000000	37	2.04731	0.0395789	-0.587465	-4.75046	RM25_0536
lcl|CP010341.1_prot_AJQ89803.1_67	RM25_RS00340	Bifunctional UDP-galactofuranosyl transferase glfT	0	Cytoplasmic	CYT	0.349368	OTHER	S	26.2463	25.8737	26.0286	26.4801	26.6619	26.736	+	9	9	21.3	21.3	21.3	75.349	0	110.49	981220000	34	1.91947	0.0418105	-0.576452	-4.36262	RM25_0068
lcl|CP010341.1_prot_AJQ90294.1_558	RM25_RS02785	30S ribosomal protein S4	0	Cytoplasmic	CYT	0.104076	OTHER	J	28.8848	28.7794	29.1352	29.5115	29.3488	29.6522	+	12	12	49.3	49.3	49.3	23.303	0	138.37	6877400000	58	1.85009	0.04692	-0.571011	-4.16199	RM25_0567
lcl|CP010341.1_prot_AJQ90241.1_505	RM25_RS02525	50S ribosomal protein L1	0	Cytoplasmic	CYT	0.15459	OTHER	J	28.9084	28.8028	28.899	29.5359	29.418	29.3328	+	11	11	64.4	64.4	64.4	25.411	0	323.31	7884600000	109	2.92613	0.0267826	-0.558855	-8.23548	RM25_0514
lcl|CP010341.1_prot_AJQ91125.1_1389	RM25_RS06980	FeS assembly ATPase SufC	0	Cytoplasmic	CYT	0.079178	OTHER	O	27.7536	27.5826	27.9533	28.3354	28.4773	28.1242	+	8	8	45.8	45.8	45.8	26.923	0	239.64	3391400000	56	1.68207	0.0478779	-0.549135	-3.70229	RM25_1415
lcl|CP010341.1_prot_AJQ90859.1_1123	RM25_RS05635	Transcription termination factor Rho	0	Cytoplasmic	CYT	0.153585	OTHER	K	26.0389	26.0958	25.9085	26.3879	26.7309	26.5332	+	14	14	22.4	22.4	22.4	72.445	0	90.664	933800000	33	2.03495	0.0399487	-0.536282	-4.7119	RM25_1142
lcl|CP010341.1_prot_AJQ91238.1_1502	RM25_RS07545	MgtE intracellular region	0	Cytoplasmic	CYT	0.073664	OTHER	P	22.1485	21.917	22.0539	22.4437	22.554	22.7299	+	2	2	6.4	6.4	6.4	46.935	0	12.474	68960000	4	2.12759	0.045	-0.536041	-5.00682	RM25_1529
lcl|CP010341.1_prot_AJQ90091.1_355	RM25_RS12205	Hypothetical protein	0	Cytoplasmic	CYT	0.857751	OTHER	L	24.3144	24.4221	24.3282	24.6948	25.0734	24.8555	+	9	9	12.3	12.3	12.3	11.686	0	98.352	291220000	25	1.97438	0.0418851	-0.51964	-4.52626	RM25_0359
lcl|CP010341.1_prot_AJQ91089.1_1353	RM25_RS06795	30S ribosomal protein S15	0	Cytoplasmic	CYT	0.468293	OTHER	J	27.3404	27.5592	27.4093	27.8295	28.1505	27.8414	+	5	5	64.4	64.4	64.4	10.163	0	87.408	2347800000	25	1.82369	0.0464554	-0.504185	-4.08736	RM25_1379
lcl|CP010341.1_prot_AJQ91066.1_1330	RM25_RS06685	UPF0109 protein	0	Cytoplasmic	CYT	0.047103	OTHER	S	24.0961	24.2987	24.2784	24.8548	24.5662	24.7179	+	3	3	52.4	52.4	52.4	95.538	0	41.038	281140000	14	2.01139	0.0396543	-0.488577	-4.63903	RM25_1356
lcl|CP010341.1_prot_AJQ90742.1_1006	RM25_RS05045	Protein translocase subunit SecF	6	CytoplasmicMembrane	CYT	0.91959	OTHER	U	24.9874	25.0071	25.0101	25.4378	25.2875	25.606	+	3	3	15.7	15.7	15.7	44.402	0	72.115	422300000	12	2.06068	0.0406486	-0.442233	-4.79244	RM25_1025
lcl|CP010341.1_prot_AJQ90265.1_529	RM25_RS02645	50S ribosomal protein L16	0	Cytoplasmic	CYT	0.07958	OTHER	J	27.3102	27.1861	27.5894	27.7928	27.7988	27.8184	+	4	4	46.8	46.8	46.8	15.732	0	61.346	2308000000	29	1.67882	0.0484545	-0.441446	-3.69375	RM25_0538
lcl|CP010341.1_prot_AJQ90319.1_583	RM25_RS13145	Hypothetical protein	0	Cytoplasmic	CYT	0.79025	OTHER	L	24.4004	24.5233	24.5768	24.8952	24.7311	25.0523	+	4	4	0.5	0.5	0.5	11.691	0	39.17	302670000	13	1.67743	0.0486567	-0.392719	-3.69011	RM25_0592
lcl|CP010341.1_prot_AJQ90270.1_534	RM25_RS02670	50S ribosomal protein L5	0	Cytoplasmic	CYT	0.100875	OTHER	J	28.0067	27.9514	27.983	28.4759	28.2478	28.3422	+	11	11	52.7	52.7	52.7	24.709	0	207.14	4039800000	77	2.27505	0.0388889	-0.374915	-5.50569	RM25_0543
lcl|CP010341.1_prot_AJQ91084.1_1348	RM25_RS06770	Metallo-beta-lactamase family protein	0	Cytoplasmic	CYT	0.046565	OTHER	S	25.5937	25.6017	25.7128	25.9845	26.1019	25.9304	+	7	7	14.9	14.9	14.9	63.381	0	61.463	668940000	17	2.3612	0.0420426	-0.369567	-5.81514	RM25_1374
lcl|CP010341.1_prot_AJQ90834.1_1098	RM25_RS05510	Thioredoxin TrxA	0	Unknown	CYT	0.100219	OTHER	O	26.1515	25.9731	26.2174	26.5538	26.5252	26.3692	+	7	7	3.3	3.3	3.3	33.905	0	84.382	1010200000	39	1.78247	0.0451321	-0.368718	-3.97266	RM25_1117
lcl|CP010341.1_prot_AJQ90209.1_473	RM25_RS02345	NADH-quinone oxidoreductase subunit C	0	Cytoplasmic	CYT	0.144167	OTHER	C	27.2449	27.0639	27.2725	27.4155	27.6142	27.5629	+	10	10	52.2	52.2	52.2	28.677	0	146.21	1986100000	52	1.72312	0.0445203	-0.337105	-3.81136	RM25_0478
lcl|CP010341.1_prot_AJQ89751.1_15	RM25_RS00075	DNA gyrase, A subunit	0	Cytoplasmic	CYT	0.111352	OTHER	L	24.909	24.8021	24.9008	25.0394	25.2606	25.3031	+	7	7	10.5	10.5	10.5	10.064	0	50.533	392330000	19	1.69116	0.0463125	-0.330416	-3.72626	RM25_0015
lcl|CP010341.1_prot_AJQ89855.1_119	RM25_RS12905	Hypothetical protein	0	Cytoplasmic	SPI	0.064769	OTHER	H	23.4255	23.521	23.543	23.6349	23.7124	23.7559	+	2	2	3.7	3.7	3.7	53.443	0	13.324	134040000	7	1.80994	0.046902	-0.204601	-4.04885	RM25_0120
Abundance increased under Anaerobic (N+) condition
									Log2 Transfomed LFQ intensities
Protein IDs	NCBI-LocusTag	Description	No. of TMHMM	PsortB	LipoP	SecP Score	SignalP	COG	Anaerobic 1	Anaerobic 2	Anaerobic 3	Aerobic 1	Aerobic 3	Aerobic 4	Student's T-test Significant Anaerobic_Aerobic	Razor + unique peptides	Unique peptides	Sequence coverage [%]	Unique + razor sequence coverage [%]	Unique sequence coverage [%]	Mol. weight [kDa]	Q-value	Score	Intensity	MS/MS count	-Log Student's T-test p-value Anaerobic_Aerobic	Student's T-test q-value Anaerobic_Aerobic	Student's T-test Difference Anaerobic_Aerobic	Student's T-test Test statistic Anaerobic_Aerobic	LocusTag
lcl|CP010341.1_prot_AJQ90153.1_417	RM25_RS02055	Multifunctional siroheme synthase cysG	0	Unknown	CYT	0.055335	OTHER	H	25.879	25.9044	25.8797	25.7224	25.6263	25.5982	+	6	6	42.8	42.8	42.8	27.095	0	58.271	633970000	26	2.46344	0.0415135	0.238756	6.20085	RM25_0421
lcl|CP010341.1_prot_AJQ89917.1_181	RM25_RS00915	TRNA uridine 5-carboxymethylaminomethyl modification enzyme GidA	0	Cytoplasmic	CYT	0.184882	OTHER	C	28.7214	28.6362	28.6384	28.4243	28.2392	28.4291	+	22	22	45.3	45.3	45.3	59.855	0	213.31	4368100000	114	1.93062	0.0415484	0.301125	4.3955	RM25_0185
lcl|CP010341.1_prot_AJQ90252.1_516	RM25_RS02580	Translation elongation factor Tu	0	Cytoplasmic	CYT	0.10186	OTHER	J	31.3017	31.1437	31.3019	30.8327	31.0115	30.9582	+	15	15	55.8	55.8	55.8	43.679	0	323.31	29737000000	227	1.86857	0.0451134	0.315003	4.21478	RM25_0525
lcl|CP010341.1_prot_AJQ91500.1_1764	RM25_RS08855	Glutamate-1-semialdehyde 2,1-aminomutase 2	0	Cytoplasmic	CYT	0.043163	OTHER	H	26.769	26.7767	26.8293	26.3485	26.544	26.4533	+	9	9	27.7	27.7	27.7	45.932	0	86.665	1135300000	39	2.34523	0.0411667	0.343056	5.75672	RM25_1796
lcl|CP010341.1_prot_AJQ89802.1_66	RM25_RS00335	UDP-galactopyranose mutase	0	Cytoplasmic	CYT	0.245122	OTHER	M	25.6271	25.6918	25.9472	25.2548	25.3151	25.45	+	9	9	28.1	28.1	28.1	45.347	0	223.77	536070000	31	1.66633	0.0504889	0.415435	3.66103	RM25_0067
lcl|CP010341.1_prot_AJQ89967.1_231	RM25_RS01155	Arginine--tRNA ligase	0	Cytoplasmic	CYT	0.088614	OTHER	J	25.2243	25.4806	25.5916	24.9857	24.8839	25.088	+	7	7	21.3	21.3	21.3	5.838	0	69.123	405990000	16	1.64592	0.0506569	0.446309	3.60792	RM25_0235
lcl|CP010341.1_prot_AJQ91142.1_1406	RM25_RS07065	Phosphoglycerate kinase	0	Cytoplasmic	CYT	0.045628	OTHER	G	29.4702	29.5128	29.4474	28.9436	28.9677	28.8669	+	19	19	62.3	62.3	62.3	42.436	0	323.31	6375000000	98	3.97624	0.032	0.550765	15.33	RM25_1432
lcl|CP010341.1_prot_AJQ92010.1_2274	RM25_RS11385	Cytochrome P450	0	CytoplasmicMembrane	CYT	0.119302	OTHER	X	25.9026	25.9375	25.7876	25.188	25.5295	25.2542	+	8	8	27.7	27.7	27.7	44.283	0	94.449	558210000	26	2.07714	0.0412055	0.551989	4.84452	RM25_2307
lcl|CP010341.1_prot_AJQ90375.1_639	RM25_RS03175	Malate dehydrogenase	0	Cytoplasmic	CYT	0.114624	OTHER	C	29.9942	29.7731	30.181	29.4758	29.2809	29.3648	+	8	8	34.5	34.5	34.5	34.909	0	166.35	9365000000	61	2.01797	0.0406582	0.608963	4.6593	RM25_0648
lcl|CP010341.1_prot_AJQ89881.1_145	RM25_RS00720	PTS system mannose-specific EIIBCA component (EIIBCA-Man) (EII-Man/EIII-Man)	8	CytoplasmicMembrane	CYT	0.828886	OTHER	X	22.7709	22.2547	22.4383	22.0099	21.8685	21.7485	+	3	3	3.5	3.5	3.5	10.199	0	23.255	49508000	8	1.65263	0.0501176	0.612315	3.62532	RM25_0146
lcl|CP010341.1_prot_AJQ90718.1_982	RM25_RS04930	Indole-3-glycerol phosphate synthase	0	Cytoplasmic	CYT	0.04293	OTHER	E	25.0131	25.1523	25.0847	24.5268	24.3672	24.3195	+	6	6	28.3	28.3	28.3	30.352	0	49.862	302600000	10	3.09513	0.02575	0.678886	9.11602	RM25_1001
lcl|CP010341.1_prot_AJQ90179.1_443	RM25_RS02195	Cell-wall peptidases, NlpC/P60 family secreted protein	0	Extracellular	SPI	0.884174	SP(Sec/SPI)	M	33.4284	33.5038	33.0674	32.5458	32.7038	32.6223	+	22	22	61.2	61.2	61.2	58.794	0	323.31	90550000000	250	2.12182	0.0436364	0.709232	4.98806	RM25_0447
lcl|CP010341.1_prot_AJQ89750.1_14	RM25_RS00070	DNA gyrase, B subunit	0	Cytoplasmic	CYT	0.099985	OTHER	L	25.435	25.5798	25.6403	24.6099	24.7521	25.1124	+	12	12	19.6	19.6	19.6	75.053	0	111.6	443410000	18	1.96611	0.0420225	0.726943	4.50132	RM25_0014
lcl|CP010341.1_prot_AJQ90752.1_1016	RM25_RS05095	Lactate/malate dehydrogenase, NAD binding domain protein	0	Cytoplasmic	CYT	0.068835	OTHER	X	23.6766	23.2608	23.304	22.6247	22.77	22.6064	+	2	2	9.8	9.8	9.8	34.973	0	22.15	76968000	4	2.20602	0.045931	0.746759	5.26749	RM25_1035
lcl|CP010341.1_prot_AJQ90095.1_359	RM25_RS01760	Isoleucine--tRNA ligase	0	Cytoplasmic	CYT	0.20308	OTHER	J	23.0406	23.0115	23.0445	22.6341	21.9779	22.1237	+	2	2	2.1	2.1	2.1	12.202	0	15.605	50034000	4	1.77429	0.046037	0.786959	3.95017	RM25_0363
lcl|CP010341.1_prot_AJQ90829.1_1093	RM25_RS05485	Maltose alpha-D-glucosyltransferase	0	Cytoplasmic	CYT	0.30007	OTHER	G	23.6372	23.5341	23.2183	22.9612	22.6038	22.4167	+	2	2	6.3	6.3	6.3	68.428	0	18.108	50015000	5	1.77235	0.0447928	0.802619	3.94486	RM25_1112
lcl|CP010341.1_prot_AJQ91620.1_1884	RM25_RS09450	Aspartate-semialdehyde dehydrogenase	0	Cytoplasmic	CYT	0.085147	OTHER	E	25.2895	25.0324	25.5551	24.5021	24.3397	24.5608	+	5	5	19.8	19.8	19.8	36.567	0	38.489	329270000	13	2.12744	0.0443077	0.824794	5.00636	RM25_1916
lcl|CP010341.1_prot_AJQ89885.1_149	RM25_RS00740	Putative periplasmic or exported protein	0	Unknown	SPII	0.833668	LIPO(Sec/SPII)	X	25.909	26.3107	26.3439	25.0704	25.6574	25.3507	+	3	3	14.9	14.9	14.9	22.112	0	59.766	595480000	10	1.70789	0.0451746	0.828356	3.77066	RM25_0150
lcl|CP010341.1_prot_AJQ90775.1_1039	RM25_RS05210	Signal peptide peptidase SppA	1	Unknown	CYT	0.478456	OTHER	X	28.0186	28.3832	27.9061	27.0942	27.2058	27.4592	+	12	12	34.9	34.9	34.9	43.195	0	103.91	2311500000	43	2.03767	0.0404675	0.849553	4.72034	RM25_1058
lcl|CP010341.1_prot_AJQ90735.1_999	RM25_RS05010	Mycothiol acetyltransferase	0	CytoplasmicMembrane	CYT	0.140523	OTHER	X	23.6016	23.4603	23.2961	22.6593	22.5917	22.4892	+	2	2	8.7	8.7	8.7	38.345	0	15.574	55590000	3	3.00278	0.0293333	0.872595	8.62469	RM25_1018
lcl|CP010341.1_prot_AJQ90743.1_1007	RM25_RS05050	Adenine phosphoribosyltransferase	0	Cytoplasmic	CYT	0.042359	OTHER	X	23.6823	23.7976	23.2942	22.7384	22.3099	22.602	+	2	2	20.7	20.7	20.7	19.052	0	25.014	91844000	10	2.20426	0.0451525	1.04123	5.26155	RM25_1026
lcl|CP010341.1_prot_AJQ89813.1_77	RM25_RS00390	Acetate kinase	0	Cytoplasmic	CYT	0.061288	OTHER	C	27.4417	27.2393	27.5863	26.5926	26.4885	26.0021	+	8	8	26.8	26.8	26.8	42.431	0	69.26	1622700000	38	2.15698	0.0422857	1.06132	5.1033	RM25_0078
lcl|CP010341.1_prot_AJQ90089.1_353	RM25_RS01730	TQXA domain-containing protein	2	Unknown	SPI	0.910848	SP(Sec/SPI)	X	25.3724	25.5418	24.9798	24.1586	23.9625	24.5356	+	5	5	12.4	12.4	12.4	47.513	0	32.787	303320000	13	1.98572	0.0427952	1.07909	4.56058	RM25_0357
lcl|CP010341.1_prot_AJQ91223.1_1487	RM25_RS07475	Hypothetical protein	0	Unknown	SPII	0.426757	LIPO(Sec/SPII)	X	23.1875	23.8647	23.3187	22.5677	21.9428	22.5366	+	2	2	13.8	13.8	13.8	19.346	0	20.724	84227000	8	1.72443	0.0448852	1.1079	3.81487	RM25_1514
lcl|CP010341.1_prot_AJQ91232.1_1496	RM25_RS11930	S-layer domain protein	0	Unknown	SPI	0.431193	SP(Sec/SPI)	X	27.5135	28.0129	27.4509	26.5317	26.1841	26.7879	+	4	4	24.7	24.7	24.7	2.335	0	61.992	1556700000	19	2.0121	0.04015	1.15785	4.64119	RM25_1523
lcl|CP010341.1_prot_AJQ90382.1_646	RM25_RS03210	Basic membrane protein	0	Unknown	CYT	0.686081	OTHER	X	26.2942	26.6865	25.9492	24.668	25.4715	25.2926	+	2	2	9.9	9.9	9.9	31.261	0	28.311	611590000	16	1.64419	0.0499281	1.1659	3.60344	RM25_0655
lcl|CP010341.1_prot_AJQ89745.1_9	RM25_RS00040	DNA polymerase III, beta subunit	0	Cytoplasmic	CYT	0.045147	OTHER	L	25.4269	24.8098	25.6145	24.1391	23.7415	24.4447	+	7	7	18.1	18.1	18.1	41.525	0	50.476	304520000	14	1.68378	0.0482462	1.17528	3.7068	RM25_0009
lcl|CP010341.1_prot_AJQ89841.1_105	RM25_RS00525	Arginine/ornithine binding protein	0	Unknown	SPII	0.802714	LIPO(Sec/SPII)	E	28.0075	28.1964	27.7556	26.7717	26.5725	26.9823	+	5	5	18.2	18.2	18.2	31.534	0	57.177	1895100000	22	2.64915	0.0361333	1.21104	6.95717	RM25_0106
lcl|CP010341.1_prot_AJQ90176.1_440	RM25_RS02165	Phosphoribosylformylglycinamidine cyclo-ligase	0	Cytoplasmic	CYT	0.053108	OTHER	F	23.7239	24.3674	23.9737	22.9303	22.7748	22.6957	+	4	4	19.5	19.5	19.5	36.474	0	32.997	154360000	8	2.44242	0.0384	1.2214	6.11985	RM25_0444
lcl|CP010341.1_prot_AJQ91242.1_1506	RM25_RS07565	Dihydrodipicolinate synthase	0	Cytoplasmic	CYT	0.054845	OTHER	E	25.1008	24.8757	25.6929	24.3052	23.6632	23.9983	+	4	4	23.5	23.5	23.5	30.779	0	60.446	309280000	8	1.80334	0.0464466	1.2342	4.03046	RM25_1533
lcl|CP010341.1_prot_AJQ91472.1_1736	RM25_RS08715	Cystathionine gamma-synthase	0	Cytoplasmic	CYT	0.083786	OTHER	E	25.3139	24.7186	25.7714	24.1338	23.8096	24.068	+	7	7	2.3	2.3	2.3	41.703	0	53.337	311900000	14	1.77239	0.0452	1.26416	3.94496	RM25_1768
lcl|CP010341.1_prot_AJQ90105.1_369	RM25_RS01810	Hypothetical protein	0	Unknown	SPII	0.760425	LIPO(Sec/SPII)	X	25.6037	25.856	24.7662	24.0985	24.1388	24.1322	+	3	3	13.4	13.4	13.4	26.104	0	21.07	310860000	6	1.75599	0.0454035	1.28544	3.90015	RM25_0373
lcl|CP010341.1_prot_AJQ91339.1_1603	RM25_RS08015	Hypothetical protein	0	Cytoplasmic	CYT	0.093249	OTHER	X	24.4234	24.4956	24.4154	23.6303	22.4161	23.2818	+	3	3	31.3	31.3	31.3	14.903	0	20.113	159990000	5	1.67752	0.0490226	1.33541	3.69033	RM25_1630
lcl|CP010341.1_prot_AJQ90719.1_983	RM25_RS04935	Tryptophan synthase beta chain	0	Cytoplasmic	CYT	0.084128	OTHER	E	24.9071	24.1809	24.9057	23.113	23.2957	23.353	+	3	3	10.8	10.8	10.8	4.474	0	34.684	187840000	8	2.29833	0.037283	1.41065	5.58797	RM25_1002
lcl|CP010341.1_prot_AJQ89842.1_106	RM25_RS00530	Arginine/ornithine binding protein	0	Unknown	SPII	0.831717	LIPO(Sec/SPII)	E	27.7542	27.5961	26.8023	25.6744	25.9501	25.9833	+	5	5	20.8	20.8	20.8	31.488	0	83.192	1207300000	29	2.08865	0.0423662	1.51495	4.88118	RM25_0107
lcl|CP010341.1_prot_AJQ90133.1_397	RM25_RS01955	Carboxylic ester hydrolase	0	Unknown	SPI	0.779888	SP(Sec/SPI)	X	25.3528	25.6104	25.1473	23.9866	23.5916	23.7261	+	4	4	13.3	13.3	13.3	46.469	0	30.176	267650000	11	3.08161	0.0242353	1.60204	9.04251	RM25_0401
lcl|CP010341.1_prot_AJQ91112.1_1376	RM25_RS06915	Peptide deformylase	0	Unknown	CYT	0.128958	OTHER	J	24.1638	24.0329	24.7067	22.1112	22.4101	23.3739	+	2	2	12.1	12.1	12.1	22.715	0	16.769	188300000	5	1.73873	0.0454483	1.66939	3.85337	RM25_1402
lcl|CP010341.1_prot_AJQ89896.1_160	RM25_RS00810	Shikimate dehydrogenase	0	Cytoplasmic	CYT	0.040835	OTHER	E	24.1281	24.1726	24.4553	21.8977	22.3572	23.4051	+	3	3	12.5	12.5	12.5	29.183	0	33.145	124600000	4	1.68557	0.0476589	1.69868	3.71151	RM25_0164
lcl|CP010341.1_prot_AJQ91504.1_1768	RM25_RS08875	Ferrochelatase	0	Cytoplasmic	CYT	0.082869	OTHER	H	23.4897	24.0008	24.0535	22.8032	21.9603	21.5017	+	5	5	18.5	18.5	18.5	37.455	0	33.577	105740000	12	1.85483	0.046898	1.75958	4.17549	RM25_1800
lcl|CP010341.1_prot_AJQ91085.1_1349	RM25_RS06775	Putative GCN5-related N-acetyltransferase	0	Cytoplasmic	CYT	0.09715	OTHER	K	23.9325	24.3255	23.7016	21.9693	22.3063	22.0303	+	3	3	19.1	19.1	19.1	17.643	0	23.396	87048000	9	3.07235	0.0342222	1.88454	8.99249	RM25_1375
lcl|CP010341.1_prot_AJQ90682.1_946	RM25_RS04730	YhgE/Pip C-terminal domain protein	6	CytoplasmicMembrane	CYT	0.829268	OTHER	S	29.4003	29.5215	28.9477	26.7614	26.9546	27.7068	+	14	14	30.7	30.7	30.7	77.294	0	323.31	4071700000	58	2.50769	0.044125	2.14889	6.37436	RM25_0963
lcl|CP010341.1_prot_AJQ90978.1_1242	RM25_RS06240	Propanediol utilization protein PduJ	0	Unknown	CYT	0.019046	OTHER	C	25.6865	25.8317	25.6297	23.9706	23.1898	23.1875	+	3	3	46.7	46.7	46.7	92.237	0	36.787	292640000	13	2.97334	0.028	2.26668	8.47327	RM25_1264
lcl|CP010341.1_prot_AJQ91604.1_1868	RM25_RS09370	Mycothiol acetyltransferase	0	Cytoplasmic	CYT	0.142919	OTHER	K	24.3998	24.6983	24.2552	22.704	22.2058	21.491	+	4	4	15.7	15.7	15.7	34.301	0	26.801	210920000	6	2.45623	0.0393846	2.3175	6.17299	RM25_1900
lcl|CP010341.1_prot_AJQ91377.1_1641	RM25_RS08205	Hypothetical protein	0	Unknown	CYT	0.302196	OTHER	X	24.9748	25.4333	25.0045	22.9549	22.3058	22.3509	+	2	2	23.7	23.7	23.7	18.495	0	29.03	279470000	4	3.27401	0.0316923	2.60032	10.1422	RM25_1668
lcl|CP010341.1_prot_AJQ91651.1_1915	RM25_RS09600	Hypothetical protein	1	Unknown	TMH	0.490259	OTHER	X	25.8466	26.4816	25.5443	23.2072	22.9628	22.83	+	5	5	20.6	20.6	20.6	37.068	0	250.76	387040000	16	3.24045	0.0294286	2.95747	9.94183	RM25_1947
lcl|CP010341.1_prot_AJQ90986.1_1250	RM25_RS06280	Propanediol utilization protein PduA	0	Unknown	CYT	0.028571	OTHER	C	25.5579	25.4657	25.2381	23.1363	21.7532	22.0585	+	5	5	75.5	75.5	75.5	95.489	0	39.692	260440000	5	2.70901	0.0401481	3.10455	7.21742	RM25_1272
lcl|CP010341.1_prot_AJQ91667.1_1931	RM25_RS09690	Dimethylsulfoxide reductase, chain B	0	CytoplasmicMembrane	CYT	0.658943	OTHER	C	26.6472	26.5407	26.6551	23.0917	22.9611	22.9555	+	5	5	31.3	31.3	31.3	23.523	0	40.049	520440000	13	6.40559	0	3.61154	62.4815	RM25_1963
lcl|CP010341.1_prot_AJQ90249.1_513	RM25_RS02565	30S ribosomal protein S12	0	Cytoplasmic	CYT	0.71003	OTHER	J	26.5556	26.3703	26.7574	22.6541	22.9034	22.867	+	2	2	13.8	13.8	13.8	13.611	0	67.025	771680000	11	4.98703	0	3.75292	27.5642	RM25_0522
lcl|CP010341.1_prot_AJQ90072.1_336	RM25_RS01660	Hypothetical protein	0	Unknown	CYT	0.437868	OTHER	X	25.2285	25.6701	25.1775	21.9054	21.8845	20.8218	+	3	3	3.1	3.1	3.1	18.363	0	71.528	468780000	19	3.21411	0.0274667	3.82142	9.78713	RM25_0340
lcl|CP010341.1_prot_AJQ90246.1_510	RM25_RS02550	Hypothetical protein	1	Unknown	TMH	0.932468	OTHER	X	26.6255	27.1881	26.1754	22.4732	22.9767	22.6119	+	2	2	8.7	8.7	8.7	22.183	0	18.02	811460000	11	3.56932	0.0235	3.97571	12.0773	RM25_0519
lcl|CP010341.1_prot_AJQ91668.1_1932	RM25_RS09695	Anaerobic dimethyl sulfoxide reductase chain A	0	Cytoplasmic	CYT	0.424969	TAT(Tat/SPI)	C	28.6536	28.4583	28.5877	22.3239	24.8802	24.665	+	17	17	26.3	26.3	26.3	94.702	0	323.31	1965300000	56	2.30676	0.038	4.61017	5.61801	RM25_1964
